# Supplementary material for: Identification of sequestered chloroplasts in photosynthetic and non-photosynthetic sacoglossan sea slugs (Mollusca, Gastropoda)
Source: Front Zool. 2014 Feb 21;11:15. doi: 10.1186/1742-9994-11-15 (PMC3941943; doi:10.1186/1742-9994-11-15)
Supplement: Additional file 2 — Sequence affinity based on BLAST search. [file 1742-9994-11-15-S2.xlsx]

## Sheet: TufA
Species	Specimens	Name of sequence	Closest affinity to:		Sequence length	Accession no.	Nr. Clones	Clones
				Sequence assigned as		Consensus sequences
Cylindrobulla sp.	847	847_Cylsp_tufA_con	Halimeda macroloba (AM049960; 99%)	Halimeda sp. 2	688	KC479636	12	847_Cylsch_tufA_A
								847_Cylsch_tufA_B
								847_Cylsch_tufA_C
								847_Cylsch_tufA_D
								847_Cylsch_tufA_E
								847_Cylsch_tufA_F
								847_Cylsch_tufA_G
								847_Cylsch_tufA_H
								847_Cylsch_tufA_I
								847_Cylsch_tufA_J
								847_Cylsch_tufA_K
								847_Cylsch_tufA_L
Lobiger viridis	S111	S111_Lobvir_tufA_con	Caulerpa serrulata (DQ652352; 99%)	Caulerpa serrulata	688	KC479642	9	S111_Lobvir_tufA_A
								S111_Lobvir_tufA_B
								S111_Lobvir_tufA_C
								S111_Lobvir_tufA_D
								S111_Lobvir_tufA_E
								S111_Lobvir_tufA_F
								S111_Lobvir_tufA_G
								S111_Lobvir_tufA_H
								S111_Lobvir_tufA_I
Volvatella viridis	858	858_Volvir_tufA_con	Caulerpa serrulata (DQ652352; 99%)	Caulerpa serrulata	688	KJ002536	12	858_Volvir_tufA_A
								858_Volvir_tufA_B
								858_Volvir_tufA_C
								858_Volvir_tufA_D
								858_Volvir_tufA_E
								858_Volvir_tufA_F
								858_Volvir_tufA_G
								858_Volvir_tufA_H
								858_Volvir_tufA_I
								858_Volvir_tufA_J
								858_Volvir_tufA_K
								858_Volvir_tufA_L
Costasiella kuroshimae	S191	S190_Coskur_tufA_con	Avrainvillea nigricans (FJ432652; 95%)	Avrainvillea sp.	688	KC479649	11	S190_Coskur_tufA_A
								S190_Coskur_tufA_B
								S190_Coskur_tufA_C
								S190_Coskur_tufA_D
								S190_Coskur_tufA_E
								S190_Coskur_tufA_F
								S190_Coskur_tufA_G
								S190_Coskur_tufA_H
								S190_Coskur_tufA_I
								S190_Coskur_tufA_J
								S190_Coskur_tufA_K
	S196	S196_Coskur_tufA_con	Avrainvillea nigricans (FJ432652; 99%)	Avrainvillea sp.	688	KC479650	12	S196_Coskur_tufA_A
								S196_Coskur_tufA_B
								S196_Coskur_tufA_C
								S196_Coskur_tufA_D
								S196_Coskur_tufA_E
								S196_Coskur_tufA_F
								S196_Coskur_tufA_G
								S196_Coskur_tufA_H
								S196_Coskur_tufA_I
								S196_Coskur_tufA_J
								S196_Coskur_tufA_K
								S196_Coskur_tufA_L
Costasiella sp. 1	864	864_Cossp.1_tufA_con	Tydemania expeditionis (GU592605; 99%)	Tydemania expeditionis	665	KC479637	12	864_Costasiella_sp._tufA_A
								864_Costasiella_sp._tufA_B
								864_Costasiella_sp._tufA_C
								864_Costasiella_sp._tufA_D
								864_Costasiella_sp._tufA_E
								864_Costasiella_sp._tufA_F
								864_Costasiella_sp._tufA_G
								864_Costasiella_sp._tufA_H
								864_Costasiella_sp._tufA_I
								864_Costasiella_sp._tufA_J
								864_Costasiella_sp._tufA_K
								864_Costasiella_sp._tufA_L
Ercolania viridis	S150	S150_Ercvir_tufA_con	Ulva intestinalis (AY454399; 99%)	Ulva intestinalis	677	KC479648	10	S150_Ercvir_tufA_A
								S150_Ercvir_tufA_B
								S150_Ercvir_tufA_C
								S150_Ercvir_tufA_D
								S150_Ercvir_tufA_E
								S150_Ercvir_tufA_F
								S150_Ercvir_tufA_G
								S150_Ercvir_tufA_H
								S150_Ercvir_tufA_I
								S150_Ercvir_tufA_J
Elysia asbecki	S280	S280_Elyasb_tufA_conA	Halimeda fragilis (JN644672; 82%)	Ulvophycea sp. 3	688	KC479651	8	Elyasb_tufA_A
								Elyasb_tufA_B
								Elyasb_tufA_C
								Elyasb_tufA_D
								Elyasb_tufA_E
								Elyasb_tufA_F
								Elyasb_tufA_G
								Elyasb_tufA_H
		S280_Elyabs_tufA_conB	Rhipiliopsis profunda (FJ432659; 93%)	Rhipiliaceae sp. 2	688	KC479652	4	Elyasb_tufA_I
								Elyasb_tufA_J
								Elyasb_tufA_K
								Elyasb_tufA_L
Elysia benettae	S107	S107_Elyben_tufA_con	Halimeda opuntia (JN644711; 99%)	Halimeda sp. 1	665	KC479641	12	S107_Elyben_tufA_A
								S107_Elyben_tufA_B
								S107_Elyben_tufA_C
								S107_Elyben_tufA_D
								S107_Elyben_tufA_E
								S107_Elyben_tufA_F
								S107_Elyben_tufA_G
								S107_Elyben_tufA_H
								S107_Elyben_tufA_I
								S107_Elyben_tufA_J
								S107_Elyben_tufA_K
								S107_Elyben_tufA_L
Elysia sp.	865	865_Elyssp.5_tufA_con	Tydemania expeditionis (GU592605; 99%)	Tydemania expeditionis	665	KC479638	12	865_Elysp.5_tufA_A
								865_Elysp.5_tufA_B
								865_Elysp.5_tufA_C
								865_Elysp.5_tufA_D
								865_Elysp.5_tufA_E
								865_Elysp.5_tufA_F
								865_Elysp.5_tufA_G
								865_Elysp.5_tufA_H
								865_Elysp.5_tufA_I
								865_Elysp.5_tufA_J
								865_Elysp.5_tufA_K
								865_Elysp.5_tufA_L
Elysia sp.	871	871_Elysp._tufA_con	Halimeda minima (FJ624707; 99%)	Halimeda sp. 1	688	KC479639	10	871_Elysp._tufA_A
								871_Elysp._tufA_B
								871_Elysp._tufA_C
								871_Elysp._tufA_E
								871_Elysp._tufA_F
								871_Elysp._tufA_G
								871_Elysp._tufA_H
								871_Elysp._tufA_I
								871_Elysp._tufA_K
								871_Elysp._tufA_L
		871_Elysp._tufA_A	Halimeda macroloba (AM049960; 99%)	Halimeda sp. 2	688	KC479640
Elysia timida	743	743_Elytim_tufa_con	Acetabularia actabulum (FJ535854, 99%)	Acetabularia acetabulum	688	KC479633	12	743_Elytim_tufA_A
								743_Elytim_tufA_B
								743_Elytim_tufA_C
								743_Elytim_tufA_D
								743_Elytim_tufA_E
								743_Elytim_tufA_F
								743_Elytim_tufA_G
								743_Elytim_tufA_H
								743_Elytim_tufA_I
								743_Elytim_tufA_J
								743_Elytim_tufA_K
								743_Elytim_tufA_L
Thuridilla carlsoni	S116	S116_Thucar_tufA_conA	Rhipiliopsis profunda (FJ432659; 93%)	Rhipiliaceae sp. 2	688	KC479643	8	S116_Thucar_tufA_A
								S116_Thucar_tufA_B
								S116_Thucar_tufA_C
								S116_Thucar_tufA_D
								S116_Thucar_tufA_E
								S116_Thucar_tufA_F
								S116_Thucar_tufA_G
								S116_Thucar_tufA_H
		S116_Thucar_tufA_conB	Rhipiliopsis profunda (FJ432659; 92%)	Rhipiliaceae sp. 1	688	KC479644	4	S116_Thucar_tufA_I
								S116_Thucar_tufA_J
								S116_Thucar_tufA_K
								S116_Thucar_tufA_L
Thuridilla gracilis	S117	S117_Thugra_tufA_con	Halimeda velasquezii (FJ624711; 82%)	Ulvophyceae sp. 2	688	KC479645	12	S117_Thugra_tufA_A
								S117_Thugra_tufA_B
								S117_Thugra_tufA_C
								S117_Thugra_tufA_D
								S117_Thugra_tufA_E
								S117_Thugra_tufA_F
								S117_Thugra_tufA_G
								S117_Thugra_tufA_H
								S117_Thugra_tufA_I
								S117_Thugra_tufA_J
								S117_Thugra_tufA_K
								S117_Thugra_tufA_L
	S118	S118_Thugra_tufA_con	Halimeda velasquezii (FJ624711; 81%)	Ulvophyceae sp. 2	688	KC479646	10	S118_Thugra_tufA_A
								S118_Thugra_tufA_B
								S118_Thugra_tufA_C
								S118_Thugra_tufA_D
								S118_Thugra_tufA_E
								S118_Thugra_tufA_F
								S118_Thugra_tufA_G
								S118_Thugra_tufA_H
								S118_Thugra_tufA_I
								S118_Thugra_tufA_J
		S118_Thugra_tufA_A	Codium sp. (JQ706338; 94%)	Codium sp.	688	KC479654
		S118_Thugra_tufA_B	Udotea orientalis (AM049970; 86%)	Udotaceae sp.	688	KC479653
Thuridilla kathae	S120	S120_Thukat_tufA_con	Rhipiliopsis profunda (FJ432659; 90%)	Rhipiliaceae sp. 1	688	KC479647	12	S120_Thukat_tufA_A
								S120_Thukat_tufA_B
								S120_Thukat_tufA_C
								S120_Thukat_tufA_D
								S120_Thukat_tufA_E
								S120_Thukat_tufA_F
								S120_Thukat_tufA_G
								S120_Thukat_tufA_H
								S120_Thukat_tufA_I
								S120_Thukat_tufA_J
								S120_Thukat_tufA_K
								S120_Thukat_tufA_L
Thuridilla livida	846	846_Thuliv_tufA_con	Halimeda velasquezii (FJ624698; 81%)	Ulvophyceae sp. 1	688	KC479635	11	846_Thuliv_tufA_B
								846_Thuliv_tufA_c
								846_Thuliv_tufA_D
								846_Thuliv_tufA_E
								846_Thuliv_tufA_F
								846_Thuliv_tufA_G
								846_Thuliv_tufA_H
								846_Thuliv_tufA_I
								846_Thuliv_tufA_J
								846_Thuliv_tufA_K
		846_Thuliv_tufA_A	Halimeda velasquezii (FJ624698; 82%)	Ulvophyceae sp. 2	688	KC479634

## Sheet: RbcL
Species	Specimens	Name of sequence	Closest affinity to (GenBank Accesion Nr; BLAST similarity)			Accession no.	Nr clones	Clones
				Sequence assigned as	Sequence length	Consensus sequences
Cylindrobulla sp.	847	847_Cylsp._rbcL_con	Halimeda macroloba (JN644747; 98%)	Halimeda sp. 2	539	KC479619	11	846_Cylsp._rbcL_A
								846_Cylsp._rbcL_B
								846_Cylsp._rbcL_C
								846_Cylsp._rbcL_D
								846_Cylsp._rbcL_E
								846_Cylsp._rbcL_F
								846_Cylsp._rbcL_G
								846_Cylsp._rbcL_H
								846_Cylsp._rbcL_I
								846_Cylsp._rbcL_J
								846_Cylsp._rbcL_K
Lobiger viridis	S111	S111_Lobvir_rcL_con	Halimeda minima (FJ624500; 99%)	Halimeda sp.1	539	KC479604	12	S111_Lobvir_rbcL_A
								S111_Lobvir_rbcL_B
								S111_Lobvir_rbcL_C
								S111_Lobvir_rbcL_D
								S111_Lobvir_rbcL_E
								S111_Lobvir_rbcL_F
								S111_Lobvir_rbcL_G
								S111_Lobvir_rbcL_H
								S111_Lobvir_rbcL_I
								S111_Lobvir_rbcL_J
								S111_Lobvir_rbcL_K
								S111_Lobvir_rbcL_L
Costasiella kuroshimae	S190	S190_Coskur_rbcL_con	Avrainvillea nigricans (DQ469325;97%)	Avrainvillea sp. 2	561	KC479593	13	S190_Coskur_rbcL_A
								S190_Coskur_rbcL_B
								S190_Coskur_rbcL_C
								S190_Coskur_rbcL_D
								S190_Coskur_rbcL_E
								S190_Coskur_rbcL_F
								S190_Coskur_rbcL_G
								S190_Coskur_rbcL_H
								S190_Coskur_rbcL_I
								S190_Coskur_rbcL_J
								S190_Coskur_rbcL_K
								S190_Coskur_rbcL_L
								S190_Coskur_rbcL_M
	S196	S196_Coskur_rbcL_con	Avrainvillea nigricans (DQ469325; 98%)	Avrainvillea sp. 2	535	KC479591	11	S196_Coskur_rbcL_A
								S196_Coskur_rbcL_B
								S196_Coskur_rbcL_C
								S196_Coskur_rbcL_D
								S196_Coskur_rbcL_E
								S196_Coskur_rbcL_F
								S196_Coskur_rbcL_G
								S196_Coskur_rbcL_H
								S196_Coskur_rbcL_I
								S196_Coskur_rbcL_J
								S196_Coskur_rbcL_K
Costasiella sp. 1	864	864_Cossp._rbcL_conA	Avrainvillea nigricans (DQ469325; 98%)	Avrainvillea sp. 2	561	KC479610	5	864_Cossp._rbcL_A
								864_Cossp._rbcL_C
								864_Cossp._rbcL_D
								864_Cossp._rbcL_F
								864_Cossp._rbcL_J
		864_Cossp._rbcL_conB	Pseudochlorodesmis sp. (AB619303; 99%)	Pseudochlorodesmis sp. 2	561	KC479609	4	864_Cossp._rbcL_E
								864_Cossp._rbcL_G
								864_Cossp._rbcL_K
								864_Cossp._rbcL_L
		864_Cossp._rbcL_H	Rhipilia crassa (FJ432645; 92%)	Rhipiliaceae sp. 2	561	KC479608
		864_Cossp._rbcL_I	Avrainvillea nigricans (DQ469325; 99%)	Avrainvillea sp. 1	561	KC479611
Costasiella sp. 2	863	863_Cossp._rbcL_con	Tydemania expeditionis (AY942161; 98%)	Tydemania expeditionis	561	KC479612	7	863_Cosspe_rbcL_A
								863_Cosspe_rbcL_B
								863_Cosspe_rbcL_F
								863_Cosspe_rbcL_H
								863_Cosspe_rbcL_I
								863_Cosspe_rbcL_K
								863_Cosspe_rbcL_L
		863_Cossp._rbcL_D	Rhipilia crassa (FJ432645; 92%)	Rhipiliaceae sp. 1	561	KC479613
Cyerce nigra	860	860_Cyenig_rbcL_conA	Bryopsis vestita (HF583422; 95%)	Bryopsis sp.	561	KC479618	5	860_Cyenig_rbcL_A
								860_Cyenig_rbcL_E
								860_Cyenig_rbcL_I
								860_Cyenig_rbcL_J
								860_Cyenig_rbcL_L
		860_Cyenig_rbcL_conB	Pseudochlorodesmis sp. (FJ432643; 98%)	Pseudochlorodesmis sp. 3	560	KC479617	3	860_Cyenig_rbcL_B
								860_Cyenig_rbcL_C
								860_Cyenig_rbcL_F
		860_Cyenig_rbcL_conC	Bryopsis vestita (HF583422; 90%)	Ulvophyceae sp. 1	561	KC479616	2	860_Cyenig_rbcL_H
								860_Cyenig_rbcL_K
		860_Cyenig_rbcL_D	Avrainvillea nigricans (DQ469325; 98%)	Avrainvillea sp. 2	561	KC479615
		860_Cyenig_rbcL_G	Pseudochlorodesmis sp. (AB19303; 99%)	Pseudochlorodesmis sp. 2	561	KC479614
Elysia amakusana	703	703_Elysia_amakusana_rbcL_con	Halimeda macroloba (FJ624513; 98%)	Halimeda sp. 2	561	KC479631	12	703_Elysia_amakusana_rbcL_A
								703_Elysia_amakusana_rbcL_B
								703_Elysia_amakusana_rbcL_C
								703_Elysia_amakusana_rbcL_D
								703_Elysia_amakusana_rbcL_E
								703_Elysia_amakusana_rbcL_F
								703_Elysia_amakusana_rbcL_G
								703_Elysia_amakusana_rbcL_H
								703_Elysia_amakusana_rbcL_I
								703_Elysia_amakusana_rbcL_J
								703_Elysia_amakusana_rbcL_K
								703_Elysia_amakusana_rbcL_L
Elysia asbeckii	S280	S280_Elyasb_rbcL_conA	Caulerpella sp. (FJ432638; 97%)	Caulerpella sp.	555	KC479587	4	S280_Elyben_rbcL_A
								S280_Elyben_rbcL_B
								S280_Elyben_rbcL_C
								S280_Elyben_rbcL_D
		S280_Elyasb_rbcL_conB	Rhipilia crassa (FJ432645; 93%)	Rhipiliiaceae sp. 2	561	KC479590	5	S280_Elyben_rbcL_E
								S280_Elyben_rbcL_F
								S280_Elyben_rbcL_G
								S280_Elyben_rbcL_H
								S280_Elyben_rbcL_I
		S280_Elyasb_rbcL_J	Rhipiliopsis sp. (AB619256; 97%)	Rhipiliopsis sp. 1	544	KC479588
		S280_Elyasb_rbcL_K	Rhipiliopsis sp. (AB619256; 99%)	Rhipiliopsis sp. 2	502	KC479589
Elysia benettae	S107	S107_Elyben_rbcL_conA	Flabellia petiolata (FJ432640; 87%)	Ulvophyceae sp. 9	561	KC479606	2	S107_Elyben_rbcL_E
								S107_Elyben_rbcL_F
		S107_Elyben_rbcL_conB	Halimeda minima (FJ624503; 99%)	Halimeda sp. 1	561	KC479605	10	S107_Elyben_rbcL_A
								S107_Elyben_rbcL_B
								S107_Elyben_rbcL_C
								S107_Elyben_rbcL_D
								S107_Elyben_rbcL_G
								S107_Elyben_rbcL_H
								S107_Elyben_rbcL_I
								S107_Elyben_rbcL_J
								S107_Elyben_rbcL_K
Elysia obtusa	778	778_Elyobt_rbcL_con	Polyphysa exigua (AY177740; 99%)	Polyphysa exigua	561	KC479585	7	778_Elyobt_rbcL_A
								778_Elyobt_rbcL_E
								778_Elyobt_rbcL_G
								778_Elyobt_rbcL_H
								778_Elyobt_rbcL_I
								778_Elyobt_rbcL_J
								778_Elyobt_rbcL_L
		778_Elyobt_rbcL_B	Tydemania expedidtionis (AY942161; 99%)	Tydemania exeditionis	561	KC479583
		778_Elyobt_rbcL_C	Bryopsis hypnoides (AY942169; 90%)	Bryopsis sp. 2	561	KC479584
		778_Elyobt_rbcL_F	Halimeda minima (FJ624503; 99%)	Halimeda sp. 1	561	KC479586
Elysia ornata	S123	S123_Elyorn_rbcL_con	Bryopsis sp. (HF583346; 98%)	Bryopsis sp. 4	538	KC479596	8	S123_Elyorn_rbcL_A
								S123_Elyorn_rbcL_B
								S123_Elyorn_rbcL_C
								S123_Elyorn_rbcL_D
								S123_Elyorn_rbcL_E
								S123_Elyorn_rbcL_F
								S123_Elyorn_rbcL_G
								S123_Elyorn_rbcL_I
		S123_Elyorn_rbcL_H	Bryopsis sp. (DQ537227; 99%)	Bryopsis sp. 5	538	KC479595
		S123_Elyorn_rbcL_J	Bryopsis sp. (JF521593; 99%)	Bryopsis sp. 6	538	KC479594
Elysia sp.	871	871_Elysp._rbcL_con	Halimeda minima (FJ624503; 98%)	Halimeda sp. 1	560	KC479607	12	871_Elysp._rbcL_A
								871_Elysp._rbcL_B
								871_Elysp._rbcL_C
								871_Elysp._rbcL_D
								871_Elysp._rbcL_E
								871_Elysp._rbcL_F
								871_Elysp._rbcL_G
								871_Elysp._rbcL_H
								871_Elysp._rbcL_I
								871_Elysp._rbcL_J
								871_Elysp._rbcL_K
								871_Elysp._rbcL_L
Elysia sp.	841	841_Elysp._rbcL_conA	Pseudochlorodesmis furcellata (FJ432642; 99%)	Pseudochlorodesmis furcellata	560	KC479624	3	841_Elysp._rbcL_D
								841_Elysp._rbcL_I
								841_Elysp._rbcL_L
		841_Elysp._rbcL_conB	Pseudochlorodesmis sp. (FJ432643; 98%)	Pseudochlorodesmis sp. 3	560	KC479623	8	841_Elysia_sp._rbcL_B
								841_Elysia_sp._rbcL_C
								841_Elysia_sp._rbcL_E
								841_Elysia_sp._rbcL_F
								841_Elysia_sp._rbcL_G
								841_Elysia_sp._rbcL_H
								841_Elysia_sp._rbcL_J
								841_Elysia_sp._rbcL_K
Elysia timida	743	743_Elytim_rbcL_con	Acetabularia acetabulum (FJ715714; 99%)	Acetabularia acetabulum	561	KC479582	12	743_Elytim_rbcL_A
								743_Elytim_rbcL_B
								743_Elytim_rbcL_C
								743_Elytim_rbcL_D
								743_Elytim_rbcL_E
								743_Elytim_rbcL_F
								743_Elytim_rbcL_G
								743_Elytim_rbcL_H
								743_Elytim_rbcL_I
								743_Elytim_rbcL_J
								743_Elytim_rbcL_K
								743_Elytim_rbcL_L
Elysia translucens	845	845_Elytra_rbcL_con	Bryopsis vestita (EU380521; 98%)	Bryopsis sp. 3	561	KC479622	11	845_Elysia_translucens_rbcL_A
								845_Elysia_translucens_rbcL_B
								845_Elysia_translucens_rbcL_C
								845_Elysia_translucens_rbcL_D
								845_Elysia_translucens_rbcL_E
								845_Elysia_translucens_rbcL_F
								845_Elysia_translucens_rbcL_G
								845_Elysia_translucens_rbcL_H
								845_Elysia_translucens_rbcL_J
								845_Elysia_translucens_rbcL_K
								845_Elysia_translucens_rbcL_L
Thuridilla albopustulosa	782	782_Thuridilla_albopustulosa_rbcL_con	Halimeda micronesica (DQ537225; 89%)	Ulvophyceae sp. 5	561	KC479626	9	782_Thuridilla_albopustulosa_rbcL_B
								782_Thuridilla_albopustulosa_rbcL_C
								782_Thuridilla_albopustulosa_rbcL_D
								782_Thuridilla_albopustulosa_rbcL_E
								782_Thuridilla_albopustulosa_rbcL_G
								782_Thuridilla_albopustulosa_rbcL_H
								782_Thuridilla_albopustulosa_rbcL_I
								782_Thuridilla_albopustulosa_rbcL_J
								782_Thuridilla_albopustulosa_rbcL_K
								782_Thuridilla_albopustulosa_rbcL_L
		782_Thuridilla_albopustulosa_rbcL_F	Halimeda micronesica (DQ537225; 83%)	Ulvophyceae sp. 5	561	KC479625
Thuridilla bayerii	725	725_Thuridilla_bayerii_rbcL_con	Halimeda fragilis (JN644738; 87%)	Ulvophyceae sp. 5	561	KC479628	9	725_Thubay_rbcL_A
								725_Thubay_rbcL_B
								725_Thubay_rbcL_C
								725_Thubay_rbcL_D
								725_Thubay_rbcL_E
								725_Thubay_rbcL_F
								725_Thubay_rbcL_I
								725_Thubay_rbcL_K
								725_Thubay_rbcL_L
		725_Thuridilla_bayerii_rbcL_G	Rhipocephalus phoenix (JX306775; 87%)	Ulvophyceae sp. 6	561	KC479529
		725_Thuridilla_bayerii_rbcL_J	Halimeda fragilis (JN644738; 85%)	Ulvophyceae sp. 7	561	KC479530
Thuridilla bayerii	S192	S192_Thubay_rbcL_con	Pseudochlorodesmis sp. (AB619303; 99%)	Pseudochlorodesmis sp. 2	536	KC479592	12	S192_Thubay_rbcL_A
								S192_Thubay_rbcL_B
								S192_Thubay_rbcL_C
								S192_Thubay_rbcL_D
								S192_Thubay_rbcL_E
								S192_Thubay_rbcL_F
								S192_Thubay_rbcL_G
								S192_Thubay_rbcL_H
								S192_Thubay_rbcL_I
								S192_Thubay_rbcL_J
								S192_Thubay_rbcL_K
								S192_Thubay_rbcL_L
Thuridilla gracilis	S117	S117_Thugra_rbcL_con	Halimeda copiosa (FJ624508; 88%)	Ulvophyceae sp. 8	561	KC479601	10	S117_Thugra_rbcL_C
								S117_Thugra_rbcL_D
								S117_Thugra_rbcL_E
								S117_Thugra_rbcL_F
								S117_Thugra_rbcL_G
								S117_Thugra_rbcL_H
								S117_Thugra_rbcL_I
								S117_Thugra_rbcL_J
								S117_Thugra_rbcL_K
								S117_Thugra_rbcL_L
		S117_Thugra_rbcL_A	Pseudochlorodesmis sp. (AB619303; 99%)	Pseudochlorodesmis sp. 2	561	KC479602
		S117_Thugra_rbcL_B	Pseudochlorodesmis sp. (AB619303; 96%)	Pseudochlorodesmis sp. 1	561	KC479603
	S118	S118_Thugra_rbcL_con	Pseudochlorodesmis sp. (AB619303; 98%)	Pseudochlorodesmis sp. 2	561	KC479600	12	S118_Thugra_rbcL_A
								S118_Thugra_rbcL_B
								S118_Thugra_rbcL_C
								S118_Thugra_rbcL_D
								S118_Thugra_rbcL_E
								S118_Thugra_rbcL_F
								S118_Thugra_rbcL_G
								S118_Thugra_rbcL_H
								S118_Thugra_rbcL_I
								S118_Thugra_rbcL_J
								S118_Thugra_rbcL_K
								S118_Thugra_rbcL_L
	S122	S122_Thurgra_rbcL_conA	Pseudochlorodesmis sp. (AB619303; 99%)	Pseudochlorodesmis sp. 2	561	KC479599	4	S122_Thurgra_rbcL_A
								S122_Thurgra_rbcL_C
								S122_Thurgra_rbcL_G
								S122_Thurgra_rbcL_H
		S122_Thurgra_rbcL_conB	Halimeda minima (FJ624503; 99%)	Halimeda sp. 1	561	KC479598	2	S122_Thurgra_rbcL_E
								S122_Thurgra_rbcL_F
		S122_Thurgra_rbcL_conC	Flabellia petiolata (FJ432640; 88%)	Ulvophyceae sp. 8	561	KC479597	5	S122_Thurgra_rbcL_D
								S122_Thurgra_rbcL_I
								S122_Thurgra_rbcL_J
								S122_Thurgra_rbcL_K
								S122_Thurgra_rbcL_L
Thuridilla hoffae	777	777_Thuridilla_hoffae_rbcL_con	Halimeda fragilis (JN644739;87%)	Ulvophyceae sp. 2	561	KC479627	11	777_Thuhof_rbcL_A
								777_Thuhof_rbcL_B
								777_Thuhof_rbcL_C
								777_Thuhof_rbcL_D
								777_Thuhof_rbcL_E
								777_Thuhof_rbcL_F
								777_Thuhof_rbcL_G
								777_Thuhof_rbcL_H
								777_Thuhof_rbcL_I
								777_Thuhof_rbcL_K
								777_Thuhof_rbcL_L
Thuridilla hopei	809	809_Thuhop_rbcL_con	Halimeda fragilis (JN644739;87%)	Ulvophyceae sp. 4	561	KC479632	12	809_Thuhop_rbcL_A
								809_Thuhop_rbcL_B
								809_Thuhop_rbcL_C
								809_Thuhop_rbcL_D
								809_Thuhop_rbcL_E
								809_Thuhop_rbcL_F
								809_Thuhop_rbcL_G
								809_Thuhop_rbcL_H
								809_Thuhop_rbcL_I
								809_Thuhop_rbcL_J
								809_Thuhop_rbcL_K
								809_Thuhop_rbcL_L
Thuridilla livida	846	846_Thuliv_rbcL_conA	Pseudochlorodesmis sp. (AB619303; 99%)	Pseudochlorodesmis sp. 2	561	KC479620	8	846_Thuliv_rbcL_C
								846_Thuliv_rbcL_D
								846_Thuliv_rbcL_E
								846_Thuliv_rbcL_F
								846_Thuliv_rbcL_G
								846_Thuliv_rbcL_H
								846_Thuliv_rbcL_J
								846_Thuliv_rbcL_K
		846_Thuliv_rbcL_conB	Halimeda fragilis (JN644739;89%)	Ulvophyceae sp. 3	560	KC479621	3	846_Thuliv_rbcL_A
								846_Thuliv_rbcL_B
								846_Thuliv_rbcL_I
