# Supplementary material for: Identification of sequestered chloroplasts in photosynthetic and non-photosynthetic sacoglossan sea slugs (Mollusca, Gastropoda)
Source: Front Zool. 2014 Feb 21;11:15. doi: 10.1186/1742-9994-11-15 (PMC3941943; doi:10.1186/1742-9994-11-15)
Supplement: Additional file 3 — Alignment of tufA sequences used for consensus sequences. [file 1742-9994-11-15-S3.txt]

Alignment of tufA sequences used for consensus sequences

847 Cylindrobulla sp. tufA 

>Cylindrobulla_spec._847_con KC479636
GCTGATGGGCCTATGCCACAAACGAAAGAACATATTTTATTAGCACAACAGGTTGGAGTGCCTGCTATTGTTGTTTTTCT
TAATAAAATTGATCAGGTAGACGATGCAGATTTACTTGAACTTGTTGAGCTTGAAATTCGAGAAACTTTAGATAGATATG
ATTTTCCAGGCGATGATATCCCTATCATTAGTGGATCAGCTTTAGCTGCTGTTGAAGCTTTAACTACAAATCCGATGATC
CAAAGAGGAGAAAACGAATGGGTAGATAAAATCTATAAATTGATGGATGTTATTGATGAAGAAATTCCTCTTCCGCCTCG
AAGTACAGATAAAGATTTTCTCATGGCTGTTGAAAATGTTGTCTCTATTACAGGTCGGGGAACAGTTGCTACAGGTCGAG
TTGAAAGGGGTCAAATAAAAGTTGGACAAAATGTTGAAATTGTAGGTCTTAAAGAAACAAAAGAAACAACTGTTATTGGA
CTTGAAATGTTTCAAAAAACATTAGAAGAAAGTGTGGCTGGTGATAATGTTGGTGTTTTATTACGTGGTGTTCAAAAAAA
TGAAATTCAACGTGGTATGGTTTTAGCAAAACCAGGGTCCATTACACCTCATACACGTTTTAAAGCTCAAGTATATATTT
TGAAAAAAGATGAARGTGGACGTCATACTTCTTTTGTAGCAGGTTATC
>847_Cylsp_tufA_A 
GCTGATGGGCCTATGCCACAAACGAAAGAACATATTTTATTAGCACAACAGGTTGGAGTGCCTGCTATTGTTGTTTTTCT
TAATAAAATTGATCAGGTAGACGATGCAGATTTACTTGAACTTGTTGAGCTTGAAATTCGAGAAACTTTAGATAGATATG
ATTTTCCAGGCGATGATATCCCTATCATTAGTGGATCAGCTTTAGCTGCTGTTGAAGCTTTAACTACAAATCCGATGATC
CAAAGAGGAGAAAACGAATGGGTAGATAAAATCTATAAATTGATGGATGTTATTGATGAAGAAATTCCTCTTCCGCCTCG
AAGTACAGATAAAGATTTTCTCATGGCTGTTGAAAATGTTGTCTCTATTACAGGTCGGGGAACAGTTGCTACAGGTCGAG
TTGAAAGGGGTCAAATAAAAGTTGGACAAAATGTTGAAATTGTAGGTCTTAAAGAAACAAAAGAAACAACTGTTATTGGA
CTTGAAATGTTTCAAAAAACATTAGAAGAAAGTGTGGCTGGTGATAATGTTGGTGTTTTATTACGTGGTGTTCAAAAAAA
TGAAATTCAACGTGGTATGGTTTTAGCAAAACCAGGGTCCATTACACCTCATACACGTTTTAAAGCTCAAGTATATATTT
TGAAAAAAGATGAAGGTGGACGTCATACTTCTTTTGTAGCAGGTTATC
>847_Cylsp_tufA_B
GCTGATGGGCCTATGCCACAAACGAAAGAACATATTTTATTAGCACAACAGGTTGGAGTGCCTGCTATTGTTGTTTTTCT
TAATAAAATTGATCAGGTAGACGATGCAGATTTACTTGAACTTGTTGAGCTTGAAATTCGAGAAACTTTAGATAGATATG
ATTTTCCAGGCGATGATATCCCTATCATTAGTGGATCAGCTTTAGCTGCTGTTGAAGCTTTAACTACAAATCCGATGATC
CAAAGAGGAGAAAACGAATGGGTAGATAAAATCTATAAATTGATGGATGTTATTGATGAAGAAATTCCTCTTCCGCCTCG
AAGTACAGATAAAGATTTTCTCATGGCTGTTGAAAATGTTGTCTCTATTACAGGTCGGGGAACAGTTGCTACAGGTCGAG
TTGAAAGGGGTCAAATAAAAGTTGGACAAAATGTTGAAATTGTAGGTCTTAAAGAAACAAAAGAAACAACTGTTATTGGA
CTTGAAATGTTTCAAAAAACATTAGAAGAAAGTGTGGCTGGTGATAATGTTGGTGTTTTATTACGTGGTGTTCAAAAAAA
TGAAATTCAACGTGGTATGGTTTTAGCAAAACCAGGGTCCATTACACCTCATACACGTTTTAAAGCTCAAGTATATATTT
TGAAAAAAGATGAAGGTGGACGTCATACTTCTTTTGTAGCAGGTTATC
>847_Cylsp_tufA_C
GCTGATGGGCCTATGCCACAAACGAAAGAACATATTTTATTAGCACAACAGGTTGGAGTGCCTGCTATTGTTGTTTTTCT
TAATAAAATTGATCAGGTAGACGATGCAGATTTACTTGAACTTGTTGAGCTTGAAATTCGAGAAACTTTAGATAGATATG
ATTTTCCAGGCGATGATATCCCTATCATTAGTGGATCAGCTTTAGCTGCTGTTGAAGCTTTAACTACAAATCCGATGATC
CAAAGAGGAGAAAACGAATGGGTAGATAAAATCTATAAATTGATGGATGTTATTGATGAAGAAATTCCTCTTCCGCCTCG
AAGTACAGATAAAGATTTTCTCATGGCTGTTGAAAATGTTGTCTCTATTACAGGTCGGGGAACAGTTGCTACAGGTCGAG
TTGAAAGGGGTCAAATAAAAGTTGGACAAAATGTTGAAATTGTAGGTCTTAAAGAAACAAAAGAAACAACTGTTATTGGA
CTTGAAATGTTTCAAAAAACATTAGAAGAAAGTGTGGCTGGTGATAATGTTGGTGTTTTATTACGTGGTGTTCAAAAAAA
TGAAATTCAACGTGGTATGGTTTTAGCAAAACCAGGGTCCATTACACCTCATACACGTTTTAAAGCTCAAGTATATATTT
TGAAAAAAGATGAAAGTGGACGTCATACTTCTTTTGTAGCAGGTTATC
>847_Cylsp_tufA_D
GCTGATGGGCCTATGCCACAAACGAAAGAACATATTTTATTAGCACAACAGGTTGGAGTGCCTGCTATTGTTGTTTTTCT
TAATAAAATTGATCAGGTAGACGATGCAGATTTACTTGAACTTGTTGAGCTTGAAATTCGAGAAACTTTAGATAGATATG
ATTTTCCAGGCGATGATATCCCTATCATTAGTGGATCAGCTTTAGCTGCTGTTGAAGCTTTAACTACAAATCCGATGATC
CAAAGAGGAGAAAACGAATGGGTAGATAAAATCTATAAATTGATGGATGTTATTGATGAAGAAATTCCTCTTCCGCCTCG
AAGTACAGATAAAGATTTTCTCATGGCTGTTGAAAATGTTGTCTCTATTACAGGTCGGGGAACAGTTGCTACAGGTCGAG
TTGAAAGGGGTCAAATAAAAGTTGGACAAAATGTTGAAATTGTAGGTCTTAAAGAAACAAAAGAAACAACTGTTATTGGA
CTTGAAATGTTTCAAAAAACATTAGAAGAAAGTGTGGCTGGTGATAATGTTGGTGTTTTATTACGTGGTGTTCAAAAAAA
TGAAATTCAACGTGGTATGGTTTTAGCAAAACCAGGGTCCATTACACCTCATACACGTTTTAAAGCTCAAGTATATATTT
TGAAAAAAGATGAAGGTGGACGTCATACTTCTTTTGTAGCAGGTTATC
>847_Cylsp_tufA_E
GCTGATGGGCCTATGCCACAAACGAAAGAACATATTTTATTAGCACAACAGGTTGGAGTGCCTGCTATTGTTGTTTTTCT
TAATAAAATTGATCAGGTAGACGATGCAGATTTACTTGAACTTGTTGAGCTTGAAATTCGAGAAACTTTAGATAGATATG
ATTTTCCAGGCGATGATATCCCTATCATTAGTGGATCAGCTTTAGCTGCTGTTGAAGCTTTAACTACAAATCCGATGATC
CAAAGAGGAGAAAACGAATGGGTAGATAAAATCTATAAATTGATGGATGTTATTGATGAAGAAATTCCTCTTCCGCCTCG
AAGTACAGATAAAGATTTTCTCATGGCTGTTGAAAATGTTGTCTCTATTACAGGTCGGGGAACAGTTGCTACAGGTCGAG
TTGAAAGGGGTCAAATAAAAGTTGGACAAAATGTTGAAATTGTAGGTCTTAAAGAAACAAAAGAAACAACTGTTATTGGA
CTTGAAATGTTTCAAAAAACATTAGAAGAAAGTGTGGCTGGTGATAATGTTGGTGTTTTATTACGTGGTGTTCAAAAAAA
TGAAATTCAACGTGGTATGGTTTTAGCAAAACCAGGGTCCATTACACCTCATACACGTTTTAAAGCTCAAGTATATATTT
TGAAAAAAGATGAAGGTGGACGTCATACTTCTTTTGTAGCAGGTTATC
>847_Cylsp_tufA_F
GCTGATGGGCCTATGCCACAAACGAAAGAACATATTTTATTAGCACAACAGGTTGGAGTGCCTGCTATTGTTGTTTTTCT
TAATAAAATTGATCAGGTAGACGATGCAGATTTACTTGAACTTGTTGAGCTTGAAATTCGAGAAACTTTAGATAGATATG
ATTTTCCAGGCGATGATATCCCTATCATTAGTGGATCAGCTTTAGCTGCTGTTGAAGCTTTAACTACAAATCCGATGATC
CAAAGAGGAGAAAACGAATGGGTAGATAAAATCTATAAATTGATGGATGTTATTGATGAAGAAATTCCTCTTCCGCCTCG
AAGTACAGATAAAGATTTTCTCATGGCTGTTGAAAATGTTGTCTCTATTACAGGTCGGGGAACAGTTGCTACAGGTCGAG
TTGAAAGGGGTCAAATAAAAGTTGGACAAAATGTTGAAATTGTAGGTCTTAAAGAAACAAAAGAAACAACTGTTATTGGA
CTTGAAATGTTTCAAAAAACATTAGAAGAAAGTGTGGCTGGTGATAATGTTGGTGTTTTATTACGTGGTGTTCAAAAAAA
TGAAATTCAACGTGGTATGGTTTTAGCAAAACCAGGGTCCATTACACCTCATACACGTTTTAAAGCTCAAGTATATATTT
TGAAAAAAGATGAAGGTGGACGTCATACTTCTTTTGTAGCAGGTTATC
>847_Cylsp_tufA_G
GCTGATGGGCCTATGCCACAAACGAAAGAACATATTTTATTAGCACAACAGGTTGGAGTGCCTGCTATTGTTGTTTTTCT
TAATAAAATTGATCAGGTAGACGATGCAGATTTACTTGAACTTGTTGAGCTTGAAATTCGAGAAACTTTAGATAGATATG
ATTTTCCAGGCGATGATATCCCTATCATTAGTGGATCAGCTTTAGCTGCTGTTGAAGCTTTAACTACAAATCCGATGATC
CAAAGAGGAGAAAACGAATGGGTAGATAAAATCTATAAATTGATGGATGTTATTGATGAAGAAATTCCTCTTCCGCCTCG
AAGTACAGATAAAGATTTTCTCATGGCTGTTGAAAATGTTGTCTCTATTACAGGTCGGGGAACAGTTGCTACAGGTCGAG
TTGAAAGGGGTCAAATAAAAGTTGGACAAAATGTTGAAATTGTAGGTCTTAAAGAAACAAAAGAAACAACTGTTATTGGA
CTTGAAATGTTTCAAAAAACATTAGAAGAAAGTGTGGCTGGTGATAATGTTGGTGTTTTATTACGTGGTGTTCAAAAAAA
TGAAATTCAACGTGGTATGGTTTTAGCAAAACCAGGGTCCATTACACCTCATACACGTTTTAAAGCTCAAGTATATATTT
TGAAAAAAGATGAAGGTGGACGTCATACTTCTTTTGTAGCAGGTTATC
>847_Cylsp_tufA_H
GCTGATGGGCCTATGCCACAAACGAAAGAACATATTTTATTAGCACAACAGGTTGGAGTGCCTGCTATTGTTGTTTTTCT
TAATAAAATTGATCAGGTAGACGATGCAGATTTACTTGAACTTGTTGAGCTTGAAATTCGAGAAACTTTAGATAGATATG
ATTTTCCAGGCGATGATATCCCTATCATTAGTGGATCAGCTTTAGCTGCTGTTGAAGCTTTAACTACAAATCCGATGATC
CAAAGAGGAGAAAACGAATGGGTAGATAAAATCTATAAATTGATGGATGTTATTGATGAAGAAATTCCTCTTCCGCCTCG
AAGTACAGATAAAGATTTTCTCATGGCTGTTGAAAATGTTGTCTCTATTACAGGTCGGGGAACAGTTGCTACAGGTCGAG
TTGAAAGGGGTCAAATAAAAGTTGGACAAAATGTTGAAATTGTAGGTCTTAAAGAAACAAAAGAAACAACTGTTATTGGA
CTTGAAATGTTTCAAAAAACATTAGAAGAAAGTGTGGCTGGTGATAATGTTGGTGTTTTATTACGTGGTGTTCAAAAAAA
TGAAATTCAACGTGGTATGGTTTTAGCAAAACCAGGGTCCATTACACCTCATACACGTTTTAAAGCTCAAGTATATATTT
TGAAAAAAGATGAAGGTGGACGTCATACTTCTTTTGTAGCAGGTTATC
>847_Cylsp_tufA_I
GCTGATGGGCCTATGCCACAAACGAAAGAACATATTTTATTAGCACAACAGGTTGGAGTGCCTGCTATTGTTGTTTTTCT
TAATAAAATTGATCAGGTAGACGATGCAGATTTACTTGAACTTGTTGAGCTTGAAATTCGAGAAACTTTAGATAGATATG
ATTTTCCAGGCGATGATATCCCTATCATTAGTGGATCAGCTTTAGCTGCTGTTGAAGCTTTAACTACAAATCCGATGATC
CAAAGAGGAGAAAACGAATGGGTAGATAAAATCTATAAATTGATGGATGTTATTGATGAAGAAATTCCTCTTCCGCCTCG
AAGTACAGATAAAGATTTTCTCATGGCTGTTGAAAATGTTGTCTCTATTACAGGTCGGGGAACAGTTGCTACAGGTCGAG
TTGAAAGGGGTCAAATAAAAGTTGGACAAAATGTTGAAATTGTAGGTCTTAAAGAAACAAAAGAAACAACTGTTATTGGA
CTTGAAATGTTTCAAAAAACATTAGAAGAAAGTGTGGCTGGTGATAATGTTGGTGTTTTATTACGTGGTGTTCAAAAAAA
TGAAATTCAACGTGGTATGGTTTTAGCAAAACCAGGGTCCATTACACCTCATACACGTTTTAAAGCTCAAGTATATATTT
TGAAAAAAGATGAAGGTGGACGTCATACTTCTTTTGTAGCAGGTTATC
>847_Cylsp_tufA_J
GCTGATGGGCCTATGCCACAAACGAAAGAACATATTTTATTAGCACAACAGGTTGGAGTGCCTGCTATTGTTGTTTTTCT
TAATAAAATTGATCAGGTAGACGATGCAGATTTACTTGAACTTGTTGAGCTTGAAATTCGAGAAACTTTAGATAGATATG
ATTTTCCAGGCGATGATATCCCTATCATTAGTGGATCAGCTTTAGCTGCTGTTGAAGCTTTAACTACAAATCCGATGATC
CAAAGAGGAGAAAACGAATGGGTAGATAAAATCTATAAATTGATGGATGTTATTGATGAAGAAATTCCTCTTCCGCCTCG
AAGTACAGATAAAGATTTTCTCATGGCTGTTGAAAATGTTGTCTCTATTACAGGTCGGGGAACAGTTGCTACAGGTCGAG
TTGAAAGGGGTCAAATAAAAGTTGGACAAAATGTTGAAATTGTAGGTCTTAAAGAAACAAAAGAAACAACTGTTATTGGA
CTTGAAATGTTTCAAAAAACATTAGAAGAAAGTGTGGCTGGTGATAATGTTGGTGTTTTATTACGTGGTGTTCAAAAAAA
TGAAATTCAACGTGGTATGGTTTTAGCAAAACCAGGGTCCATTACACCTCATACACGTTTTAAAGCTCAAGTATATATTT
TGAAAAAAGATGAAGGTGGACGTCATACTTCTTTTGTAGCAGGTTATC
>847_Cylsp_tufA_K
GCTGATGGGCCTATGCCACAAACGAAAGAACATATTTTATTAGCACAACAGGTTGGAGTGCCTGCTATTGTTGTTTTTCT
TAATAAAATTGATCAGGTAGACGATGCAGATTTACTTGAACTTGTTGAGCTTGAAATTCGAGAAACTTTAGATAGATATG
ATTTTCCAGGCGATGATATCCCTATCATTAGTGGATCAGCTTTAGCTGCTGTTGAAGCTTTAACTACAAATCCGATGATC
CAAAGAGGAGAAAACGAATGGGTAGATAAAATCTATAAATTGATGGATGTTATTGATGAAGAAATTCCTCTTCCGCCTCG
AAGTACAGATAAAGATTTTCTCATGGCTGTTGAAAATGTTGTCTCTATTACAGGTCGGGGAACAGTTGCTACAGGTCGAG
TTGAAAGGGGTCAAATAAAAGTTGGACAAAATGTTGAAATTGTAGGTCTTAAAGAAACAAAAGAAACAACTGTTATTGGA
CTTGAAATGTTTCAAAAAACATTAGAAGAAAGTGTGGCTGGTGATAATGTTGGTGTTTTATTACGTGGTGTTCAAAAAAA
TGAAATTCAACGTGGTATGGTTTTAGCAAAACCAGGGTCCATTACACCTCATACACGTTTTAAAGCTCAAGTATATATTT
TGAAAAAAGATGAAGGTGGACGTCATACTTCTTTTGTAGCAGGTTATC
>847_Cylsp_tufA_L
GCTGATGGGCCTATGCCACAAACGAAAGAACATATTTTATTAGCACAACAGGTTGGAGTGCCTGCTATTGTTGTTTTTCT
TAATAAAATTGATCAGGTAGACGATGCAGATTTACTTGAACTTGTTGAGCTTGAAATTCGAGAAACTTTAGATAGATATG
ATTTTCCAGGCGATGATATCCCTATCATTAGTGGATCAGCTTTAGCTGCTGTTGAAGCTTTAACTACAAATCCGATGATC
CAAAGAGGAGAAAACGAATGGGTAGATAAAATCTATAAATTGATGGATGTTATTGATGAAGAAATTCCTCTTCCGCCTCG
AAGTACAGATAAAGATTTTCTCATGGCTGTTGAAAATGTTGTCTCTATTACAGGTCGGGGAACAGTTGCTACAGGTCGAG
TTGAAAGGGGTCAAATAAAAGTTGGACAAAATGTTGAAATTGTAGGTCTTAAAGAAACAAAAGAAACAACTGTTATTGGA
CTTGAAATGTTTCAAAAAACATTAGAAGAAAGTGTGGCTGGTGATAATGTTGGTGTTTTATTACGTGGTGTTCAAAAAAA
TGAAATTCAACGTGGTATGGTTTTAGCAAAACCAGGGTCCATTACACCTCATACACGTTTTAAAGCTCAAGTATATATTT
TGAAAAAAGATGAAGGTGGACGTCATACTTCTTTTGTAGCAGGTTATC


S111 Lobiger viridis con

>S111_Lobvir_tufA_A_con KC479642
GCAGRTGGTCCAATGCCYCAAACRAAAGAACATATTTTATTAGCTCAACAGGTTGGCGTTCCTGCTATAGTTGTTTTTTT
AAATAAAATCGATCAAGTAGACGATGAAGAATTATTAGAACTGGTGGAATTAGAAATACGAGAAACATTAGATCGTTATA
ATTTTCCTGGATCTGAAATACCTATTATAAGTGGGTCTGCTCTTCTCKCTGTTGAAGCACTTTCCAAAGATTCTCAGATT
CAAAAAGGGAAAGATCCTTGGGTGGATAAAATTTATCAATTAATGGAAACTGTGGATAATGCAATACCTTTACCYCAACG
GGATATTGAGAAACAATTTTTAATGGCTGTCGAAAATGTTGTTTCCATTACAGGTAGAGGTACGGTAGCAACTGGTCGAG
TTGAACGTGGTCAAATCAAAGTTGGTGATACTGTGGAAGTTATTGGTCTTAAAGATACACAAACGACTACAGTGATTGGT
CTAGAAATGTTTCAAAAAACATTAGAAATGAGTGTTGCTGGTGATAATGTTGGTATTCTTTTACGTGGAGTTCAAAAACA
TGAAATCCAACGAGGCATGGTTCTTGCTGAACCCGGATCTATTACACCCCATACTCGTTTTCAAGCACAAGTTTATATTT
TGAAAAAAAATGAAGGGGGAAGACATACTTCATTTTTGCCTGGGTATA
>S111_Lobvir_tufA_A 
GCAGATGGTCCAATGCCTCAAACAAAAGAACATATTTTATTAGCTCAACAGGTTGGCGTTCCTGCTATAGTTGTTTTTTT
AAATAAAATCGATCAAGTAGACGATGAAGAATTATTAGAACTGGTGGAATTAGAAATACGAGAAACATTAGATCGTTATA
ATTTTCCTGGATCTGAAATACCTATTATAAGTGGGTCTGCTCTTCTCTCTGTTGAAGCACTTTCCAAAGATTCTCAGATT
CAAAAAGGGAAAGATCCTTGGGTGGATAAAATTTATCAATTAATGGAAACTGTGGATAATGCAATACCTTTACCTCAACG
GGATATTGAGAAACAATTTTTAATGGCTGTCGAAAATGTTGTTTCCATTACAGGTAGAGGTACGGTAGCAACTGGTCGAG
TTGAACGTGGTCAAATCAAAGTTGGTGATACTGTGGAAGTTATTGGTCTTAAAGATACACAAACGACTACAGTGATTGGT
CTAGAAATGTTTCAAAAAACATTAGAAATGAGTGTTGCTGGTGATAATGTTGGTATTCTTTTACGTGGAGTTCAAAAACA
TGAAATCCAACGAGGCATGGTTCTTGCTGAACCCGGATCTATTACACCCCATACTCGTTTTCAAGCACAAGTTTATATTT
TGAAAAAAAATGAAGGGGGAAGACATACTTCATTTTTGCCTGGGTATA
>S111_Lobvir_tufA_B
GCAGATGGTCCAATGCCTCAAACAAAAGAACATATTTTATTAGCTCAACAGGTTGGCGTTCCTGCTATAGTTGTTTTTTT
AAATAAAATCGATCAAGTAGACGATGAAGAATTATTAGAACTGGTGGAATTAGAAATACGAGAAACATTAGATCGTTATA
ATTTTCCTGGATCTGAAATACCTATTATAAGTGGGTCTGCTCTTCTCGCTGTTGAAGCACTTTCCAAAGATTCTCAGATT
CAAAAAGGGAAAGATCCTTGGGTGGATAAAATTTATCAATTAATGGAAACTGTGGATAATGCAATACCTTTACCTCAACG
GGATATTGAGAAACAATTTTTAATGGCTGTCGAAAATGTTGTTTCCATTACAGGTAGAGGTACGGTAGCAACTGGTCGAG
TTGAACGTGGTCAAATCAAAGTTGGTGATACTGTGGAAGTTATTGGTCTTAAAGATACACAAACGACTACAGTGATTGGT
CTAGAAATGTTTCAAAAAACATTAGAAATGAGTGTTGCTGGTGATAATGTTGGTATTCTTTTACGTGGAGTTCAAAAACA
TGAAATCCAACGAGGCATGGTTCTTGCTGAACCCGGATCTATTACACCCCATACTCGTTTTCAAGCACAAGTTTATATTT
TGAAAAAAAATGAAGGGGGAAGACATACTTCATTTTTGCCTGGGTATA
>S111_Lobvir_tufA_C
GCAGATGGTCCAATGCCTCAAACAAAAGAACATATTTTATTAGCTCAACAGGTTGGCGTTCCTGCTATAGTTGTTTTTTT
AAATAAAATCGATCAAGTAGACGATGAAGAATTATTAGAACTGGTGGAATTAGAAATACGAGAAACATTAGATCGTTATA
ATTTTCCTGGATCTGAAATACCTATTATAAGTGGGTCTGCTCTTCTCGCTGTTGAAGCACTTTCCAAAGATTCTCAGATT
CAAAAAGGGAAAGATCCTTGGGTGGATAAAATTTATCAATTAATGGAAACTGTGGATAATGCAATACCTTTACCTCAACG
GGATATTGAGAAACAATTTTTAATGGCTGTCGAAAATGTTGTTTCCATTACAGGTAGAGGTACGGTAGCAACTGGTCGAG
TTGAACGTGGTCAAATCAAAGTTGGTGATACTGTGGAAGTTATTGGTCTTAAAGATACACAAACGACTACAGTGATTGGT
CTAGAAATGTTTCAAAAAACATTAGAAATGAGTGTTGCTGGTGATAATGTTGGTATTCTTTTACGTGGAGTTCAAAAACA
TGAAATCCAACGAGGCATGGTTCTTGCTGAACCCGGATCTATTACACCCCATACTCGTTTTCAAGCACAAGTTTATATTT
TGAAAAAAAATGAAGGGGGAAGACATACTTCATTTTTGCCTGGGTATA
>S111_Lobvir_tufA_D
GCAGATGGTCCAATGCCTCAAACAAAAGAACATATTTTATTAGCTCAACAGGTTGGCGTTCCTGCTATAGTTGTTTTTTT
AAATAAAATCGATCAAGTAGACGATGAAGAATTATTAGAACTGGTGGAATTAGAAATACGAGAAACATTAGATCGTTATA
ATTTTCCTGGATCTGAAATACCTATTATAAGTGGGTCTGCTCTTCTCGCTGTTGAAGCACTTTCCAAAGATTCTCAGATT
CAAAAAGGGAAAGATCCTTGGGTGGATAAAATTTATCAATTAATGGAAACTGTGGATAATGCAATACCTTTACCTCAACG
GGATATTGAGAAACAATTTTTAATGGCTGTCGAAAATGTTGTTTCCATTACAGGTAGAGGTACGGTAGCAACTGGTCGAG
TTGAACGTGGTCAAATCAAAGTTGGTGATACTGTGGAAGTTATTGGTCTTAAAGATACACAAACGACTACAGTGATTGGT
CTAGAAATGTTTCAAAAAACATTAGAAATGAGTGTTGCTGGTGATAATGTTGGTATTCTTTTACGTGGAGTTCAAAAACA
TGAAATCCAACGAGGCATGGTTCTTGCTGAACCCGGATCTATTACACCCCATACTCGTTTTCAAGCACAAGTTTATATTT
TGAAAAAAAATGAAGGGGGAAGACATACTTCATTTTTGCCTGGGTATA
>S111_Lobvir_tufA_F
GCAGGTGGTCCAATGCCTCAAACGAAAGAACATATTTTATTAGCTCAACAGGTTGGCGTTCCTGCTATAGTTGTTTTTTT
AAATAAAATCGATCAAGTAGACGATGAAGAATTATTAGAACTGGTGGAATTAGAAATACGAGAAACATTAGATCGTTATA
ATTTTCCTGGATCTGAAATACCTATTATAAGTGGGTCTGCTCTTCTCGCTGTTGAAGCACTTTCCAAAGATTCTCAGATT
CAAAAAGGGAAAGATCCTTGGGTGGATAAAATTTATCAATTAATGGAAACTGTGGATAATGCAATACCTTTACCTCAACG
GGATATTGAGAAACAATTTTTAATGGCTGTCGAAAATGTTGTTTCCATTACAGGTAGAGGTACGGTAGCAACTGGTCGAG
TTGAACGTGGTCAAATCAAAGTTGGTGATACTGTGGAAGTTATTGGTCTTAAAGATACACAAACGACTACAGTGATTGGT
CTAGAAATGTTTCAAAAAACATTAGAAATGAGTGTTGCTGGTGATAATGTTGGTATTCTTTTACGTGGAGTTCAAAAACA
TGAAATCCAACGAGGCATGGTTCTTGCTGAACCCGGATCTATTACACCCCATACTCGTTTTCAAGCACAAGTTTATATTT
TGAAAAAAAATGAAGGGGGAAGACATACTTCATTTTTGCCTGGGTATA
>S111_Lobvir_tufA_G
GCAGGTGGTCCAATGCCTCAAACGAAAGAACATATTTTATTAGCTCAACAGGTTGGCGTTCCTGCTATAGTTGTTTTTTT
AAATAAAATCGATCAAGTAGACGATGAAGAATTATTAGAACTGGTGGAATTAGAAATACGAGAAACATTAGATCGTTATA
ATTTTCCTGGATCTGAAATACCTATTATAAGTGGGTCTGCTCTTCTCGCTGTTGAAGCACTTTCCAAAGATTCTCAGATT
CAAAAAGGGAAAGATCCTTGGGTGGATAAAATTTATCAATTAATGGAAACTGTGGATAATGCAATACCTTTACCTCAACG
GGATATTGAGAAACAATTTTTAATGGCTGTCGAAAATGTTGTTTCCATTACAGGTAGAGGTACGGTAGCAACTGGTCGAG
TTGAACGTGGTCAAATCAAAGTTGGTGATACTGTGGAAGTTATTGGTCTTAAAGATACACAAACGACTACAGTGATTGGT
CTAGAAATGTTTCAAAAAACATTAGAAATGAGTGTTGCTGGTGATAATGTTGGTATTCTTTTACGTGGAGTTCAAAAACA
TGAAATCCAACGAGGCATGGTTCTTGCTGAACCCGGATCTATTACACCCCATACTCGTTTTCAAGCACAAGTTTATATTT
TGAAAAAAAATGAAGGGGGAAGACATACTTCATTTTTGCCTGGGTATA
>S111_Lobvir_tufA_H
GCAGATGGTCCAATGCCTCAAACAAAAGAACATATTTTATTAGCTCAACAGGTTGGCGTTCCTGCTATAGTTGTTTTTTT
AAATAAAATCGATCAAGTAGACGATGAAGAATTATTAGAACTGGTGGAATTAGAAATACGAGAAACATTAGATCGTTATA
ATTTTCCTGGATCTGAAATACCTATTATAAGTGGGTCTGCTCTTCTCGCTGTTGAAGCACTTTCCAAAGATTCTCAGATT
CAAAAAGGGAAAGATCCTTGGGTGGATAAAATTTATCAATTAATGGAAACTGTGGATAATGCAATACCTTTACCCCAACG
GGATATTGAGAAACAATTTTTAATGGCTGTCGAAAATGTTGTTTCCATTACAGGTAGAGGTACGGTAGCAACTGGTCGAG
TTGAACGTGGTCAAATCAAAGTTGGTGATACTGTGGAAGTTATTGGTCTTAAAGATACACAAACGACTACAGTGATTGGT
CTAGAAATGTTTCAAAAAACATTAGAAATGAGTGTTGCTGGTGATAATGTTGGTATTCTTTTACGTGGAGTTCAAAAACA
TGAAATCCAACGAGGCATGGTTCTTGCTGAACCCGGATCTATTACACCCCATACTCGTTTTCAAGCACAAGTTTATATTT
TGAAAAAAAATGAAGGGGGAAGACATACTTCATTTTTGCCTGGGTATA
>S111_Lobvir_tufA_I
GCAGATGGTCCAATGCCCCAAACAAAAGAACATATTTTATTAGCTCAACAGGTTGGCGTTCCTGCTATAGTTGTTTTTTT
AAATAAAATCGATCAAGTAGACGATGAAGAATTATTAGAACTGGTGGAATTAGAAATACGAGAAACATTAGATCGTTATA
ATTTTCCTGGATCTGAAATACCTATTATAAGTGGGTCTGCTCTTCTCGCTGTTGAAGCACTTTCCAAAGATTCTCAGATT
CAAAAAGGGAAAGATCCTTGGGTGGATAAAATTTATCAATTAATGGAAACTGTGGATAATGCAATACCTTTACCTCAACG
GGATATTGAGAAACAATTTTTAATGGCTGTCGAAAATGTTGTTTCCATTACAGGTAGAGGTACGGTAGCAACTGGTCGAG
TTGAACGTGGTCAAATCAAAGTTGGTGATACTGTGGAAGTTATTGGTCTTAAAGATACACAAACGACTACAGTGATTGGT
CTAGAAATGTTTCAAAAAACATTAGAAATGAGTGTTGCTGGTGATAATGTTGGTATTCTTTTACGTGGAGTTCAAAAACA
TGAAATCCAACGAGGCATGGTTCTTGCTGAACCCGGATCTATTACACCCCATACTCGTTTTCAAGCACAAGTTTATATTT
TGAAAAAAAATGAAGGGGGAAGACATACTTCATTTTTGCCTGGGTATA
>S111_Lobvir_tufA_K
--------------------------------------------------------------------------------
--------------------------------------------------------------------------------
--------------------------------------------------------------------------------
-----------------------------------------------------GGATAATGCAATACCTTTACCTCAACG
GGATATTGAGAAACAATTTTTAATGGCTGTCGAAAATGTTGTTTCCATTACAGGTAGAGGTACGGTAGCAACTGGTCGAG
TTGAACGTGGTCAAATCAAAGTTGGTGATACTGTGGAAGTTATTGGTCTTAAAGATACACAAACGACTACAGTGATTGGT
CTAGAAATGTTTCAAAAAACATTAGAAATGAGTGTTGCTGGTGATAATGTTGGTATTCTTTTACGTGGAGTTCAAAAACA
TGAAATCCAACGAGGCATGGTTCTTGCTGAACCCGGATCTATTACACCCCATACTCGTTTTCAAGCACAAGTTTATATTT
TGAAAAAAAATGAAGGGGGAAGACATACTTCATTTTTGCCTGGGTATA

Volvatella viridis con

>858_Volvir_tufA_con KJ002536
GCAGATGGTCCAATGCCTCAAACAAAAGAACATATTTTATTAGCTCAACAGGTTGGTGTTCCTGCTATAGTTGTTTTTTT
AAATAAAATCGATCAAGTAGRCGATGAAGAATTATTAGAACTGGTGGAATTAGAAATACGAGAAACATTAGATCGTTATR
ATTTTCCTGGATCTGAAATACCTATTATAAGTGGGTCTGCTCTTCTCGCTGTTGAAGCRCTTTCCAAAGATTCTCAGATT
CAAAAAGGGAAAGATCCTTGGGTRGATAAAATTTATCAATTAATGGAAACTGTGGATAATGCAATACCTTTACCTCAACG
GGATATTGAGAAACAATTTTTAATGGCTGTCGAAAATGTTGTTTCCATTACAGGTAGAGGTACGGTAGCAACTGGTCGAG
TTGAACGTGGTCAAATCAAAGTTGGTGATACTGTGGAAGTTATTGGTCTTAAAGRTACACAAACGACTACAGTGATTGGT
CTAGAAATGTTTCAAAAAACATTAGAAATGAGTGTTGCTGGTGATAATGTTGGTATTCTTTTACGTGGAGTTCAAAAACA
TGAAATCCAACGAGGCATGGTTCTTGCTGAACCCGGATCTATTACACCCCATACTCGTTTTCAAGCACAAGTTTATATTT
TGAAAAAAAATGAAGGGGGAAGACATACTTCATTTTTGCCTGGGTATA
>858_Volvir_tufA_A
GCAGATGGTCCAATGCCTCAAACAAAAGAACATATTTTATTAGCTCAACAGGTTGGTGTTCCTGCTATAGTTGTTTTTT-
AAATAAAATCGATCAAGTAGACGATGAAGAATTATTAGAACTGGTGGAATTAGAAATACGAGAAACATTAGATCGTTATA
ATTTTCCTGGATCTGAAATACCTATTATAAGTGGGTCTGCTCTTCTCGCTGTTGAAGCACTTTCCAAAGATTCTCAGATT
CAAAAAGGGAAAGATCCTTGGGTGGATAAAATTTATCAATTAATGGAAACTGTGGATAATGCAATACCTTTACCTCAACG
GGATATTGAGAAACAATTTTTAATGGCTGTCGAAAATGTTGTTTCCATTACAGGTAGAGGTACGGTAGCAACTGGTCGAG
TTGAACGTGGTCAAATCAAAGTTGGTGATACTGTGGAAGTTATTGGTCTTAAAGATACACAAACGACTACAGTGATTGGT
CTAGAAATGTTTCAAAAAACATTAGAAATGAGTGTTGCTGGTGATAATGTTGGTATTCTTTTACGTGGAGTTCAAAAACA
TGAAATCCAACGAGGCATGGTTCTTGCTGAACCCGGATCTATTACACCCCATACTCGTTTTCAAGCACAAGTTTATATTT
TGAAAAAAAATGAAGGGGGAAGACATACTTCATTTTTGCCTGGGTATA
>858_Volvir_tufA_B
GCAGATGGTCCAATGCCTCAAACAAAAGAACATATTTTATTAGCTCAACAGGTTGGTGTTCCTGCTATAGTTGTTTTTTT
AAATAAAATCGATCAAGTAGACGATGAAGAATTATTAGAACTGGTGGAATTAGAAATACGAGAAACATTAGATCGTTATA
ATTTTCCTGGATCTGAAATACCTATTATAAGTGGGTCTGCTCTTCTCGCTGTTGAAGCACTTTCCAAAGATTCTCAGATT
CAAAAAGGGAAAGATCCTTGGGTGGATAAAATTTATCAATTAATGGAAACTGTGGATAATGCAATACCTTTACCTCAACG
GGATATTGAGAAACAATTTTTAATGGCTGTCGAAAATGTTGTTTCCATTACAGGTAGAGGTACGGTAGCAACTGGTCGAG
TTGAACGTGGTCAAATCAAAGTTGGTGATACTGTGGAAGTTATTGGTCTTAAAGATACACAAACGACTACAGTGATTGGT
CTAGAAATGTTTCAAAAAACATTAGAAATGAGTGTTGCTGGTGATAATGTTGGTATTCTTTTACGTGGAGTTCAAAAACA
TGAAATCCAACGAGGCATGGTTCTTGCTGAACCCGGATCTATTACACCCCATACTCGTTTTCAAGCACAAGTTTATATTT
TGAAAAAAAATGAAGGGGGAAGACATACTTCATTTTTGCCTGGGTATA
>858_Volvir_tufA_C
GCAGATGGTCCAATGCCTCAAACAAAAGAACATATTTTATTAGCTCAACAGGTTGGTGTTCCTGCTATAGTTGTTTTTT-
AAATAAAATCGATCAAGTAGACGATGAAGAATTATTAGAACTGGTGGAATTAGAAATACGAGAAACATTAGATCGTTATA
ATTTTCCTGGATCTGAAATACCTATTATAAGTGGGTCTGCTCTTCTCGCTGTTGAAGCACTTTCCAAAGATTCTCAGATT
CAAAAAGGGAAAGATCCTTGGGTGGATAAAATTTATCAATTAATGGAAACTGTGGATAATGCAATACCTTTACCTCAACG
GGATATTGAGAAACAATTTTTAATGGCTGTCGAAAATGTTGTTTCCATTACAGGTAGAGGTACGGTAGCAACTGGTCGAG
TTGAACGTGGTCAAATCAAAGTTGGTGATACTGTGGAAGTTATTGGTCTTAAAGATACACAAACGACTACAGTGATTGGT
CTAGAAATGTTTCAAAAAACATTAGAAATGAGTGTTGCTGGTGATAATGTTGGTATTCTTTTACGTGGAGTTCAAAAACA
TGAAATCCAACGAGGCATGGTTCTTGCTGAACCCGGATCTATTACACCCCATACTCGTTTTCAAGCACAAGTTTATATTT
TGAAAAAAAATGAAGGGGGAAGACATACTTCATTTTTGCCTGGGTATA
>858_Volvir_tufA_D
GCAGATGGTCCAATGCCTCAAACAAAAGAACATATTTTATTAGCTCAACAGGTTGGTGTTCCTGCTATAGTTGTTTTTTT
AAATAAAATCGATCAAGTAGACGATGAAGAATTATTAGAACTGGTGGAATTAGAAATACGAGAAACATTAGATCGTTATA
ATTTTCCTGGATCTGAAATACCTATTATAAGTGGGTCTGCTCTTCTCGCTGTTGAAGCGCTTTCCAAAGATTCTCAGATT
CAAAAAGGGAAAGATCCTTGGGTGGATAAAATTTATCAATTAATGGAAACTGTGGATAATGCAATACCTTTACCTCAACG
GGATATTGAGAAACAATTTTTAATGGCTGTCGAAAATGTTGTTTCCATTACAGGTAGAGGTACGGTAGCAACTGGTCGAG
TTGAACGTGGTCAAATCAAAGTTGGTGATACTGTGGAAGTTATTGGTCTTAAAGATACACAAACGACTACAGTGATTGGT
CTAGAAATGTTTCAAAAAACATTAGAAATGAGTGTTGCTGGTGATAATGTTGGTATTCTTTTACGTGGAGTTCAAAAACA
TGAAATCCAACGAGGCATGGTTCTTGCTGAACCCGGATCTATTACACCCCATACTCGTTTTCAAGCACAAGTTTATATTT
TGAAAAAAAATGAAGGGGGAAGACATACTTCATTTTTGCCTGGGTATA
>858_Volvir_tufA_E
GCAGATGGTCCAATGCCTCAAACAAAAGAACATATTTTATTAGCTCAACAGGTTGGTGTTCCTGCTATAGTTGTTTTTTT
AAATAAAATCGATCAAGTAGACGATGAAGAATTATTAGAACTGGTGGAATTAGAAATACGAGAAACATTAGATCGTTATA
ATTTTCCTGGATCTGAAATACCTATTATAAGTGGGTCTGCTCTTCTCGCTGTTGAAGCACTTTCCAAAGATTCTCAGATT
CAAAAAGGGAAAGATCCTTGGGTAGATAAAATTTATCAATTAATGGAAACTGTGGATAATGCAATACCTTTACCTCAACG
GGATATTGAGAAACAATTTTTAATGGCTGTCGAAAATGTTGTTTCCATTACAGGTAGAGGTACGGTAGCAACTGGTCGAG
TTGAACGTGGTCAAATCAAAGTTGGTGATACTGTGGAAGTTATTGGTCTTAAAGATACACAAACGACTACAGTGATTGGT
CTAGAAATGTTTCAAAAAACATTAGAAATGAGTGTTGCTGGTGATAATGTTGGTATTCTTTTACGTGGAGTTCAAAAACA
TGAAATCCAACGAGGCATGGTTCTTGCTGAACCCGGATCTATTACACCCCATACTCGTTTTCAAGCACAAGTTTATATTT
TGAAAAAAAATGAAGGGGGAAGACATACTTCATTTTTGCCTGGGTATA
>858_Volvir_tufA_F
GCAGATGGTCCAATGCCTCAAACAAAAGAACATATTTTATTAGCTCAACAGGTTGGTGTTCCTGCTATAGTTGTTTTTTT
AAATAAAATCGATCAAGTAGACGATGAAGAATTATTAGAACTGGTGGAATTAGAAATACGAGAAACATTAGATCGTTATG
ATTTTCCTGGATCTGAAATACCTATTATAAGTGGGTCTGCTCTTCTCGCTGTTGAAGCACTTTCCAAAGATTCTCAGATT
CAAAAAGGGAAAGATCCTTGGGTGGATAAAATTTATCAATTAATGGAAACTGTGGATAATGCAATACCTTTACCTCAACG
GGATATTGAGAAACAATTTTTAATGGCTGTCGAAAATGTTGTTTCCATTACAGGTAGAGGTACGGTAGCAACTGGTCGAG
TTGAACGTGGTCAAATCAAAGTTGGTGATACTGTGGAAGTTATTGGTCTTAAAGATACACAAACGACTACAGTGATTGGT
CTAGAAATGTTTCAAAAAACATTAGAAATGAGTGTTGCTGGTGATAATGTTGGTATTCTTTTACGTGGAGTTCAAAAACA
TGAAATCCAACGAGGCATGGTTCTTGCTGAACCCGGATCTATTACACCCCATACTCGTTTTCAAGCACAAGTTTATATTT
TGAAAAAAAATGAAGGGGGAAGACATACTTCATTTTTGCCTGGGTATA
>858_Volvir_tufA_G
GCAGATGGTCCAATGCCTCAAACAAAAGAACATATTTTATTAGCTCAACAGGTTGGTGTTCCTGCTATAGTTGTTTTTTT
AAATAAAATCGATCAAGTAGACGATGAAGAATTATTAGAACTGGTGGAATTAGAAATACGAGAAACATTAGATCGTTATA
ATTTTCCTGGATCTGAAATACCTATTATAAGTGGGTCTGCTCTTCTCGCTGTTGAAGCACTTTCCAAAGATTCTCAGATT
CAAAAAGGGAAAGATCCTTGGGTGGATAAAATTTATCAATTAATGGAAACTGTGGATAATGCAATACCTTTACCTCAACG
GGATATTGAGAAACAATTTTTAATGGCTGTCGAAAATGTTGTTTCCATTACAGGTAGAGGTACGGTAGCAACTGGTCGAG
TTGAACGTGGTCAAATCAAAGTTGGTGATACTGTGGAAGTTATTGGTCTTAAAGATACACAAACGACTACAGTGATTGGT
CTAGAAATGTTTCAAAAAACATTAGAAATGAGTGTTGCTGGTGATAATGTTGGTATTCTTTTACGTGGAGTTCAAAAACA
TGAAATCCAACGAGGCATGGTTCTTGCTGAACCCGGATCTATTACACCCCATACTCGTTTTCAAGCACAAGTTTATATTT
TGAAAAAAAATGAAGGGGGAAGACATACTTCATTTTTGCCTGGGTATA
>858_Volvir_tufA_H
GCAGATGGTCCAATGCCTCAAACAAAAGAACATATTTTATTAGCTCAACAGGTTGGTGTTCCTGCTATAGTTGTTTTTTT
AAATAAAATCGATCAAGTAGACGATGAAGAATTATTAGAACTGGTGGAATTAGAAATACGAGAAACATTAGATCGTTATA
ATTTTCCTGGATCTGAAATACCTATTATAAGTGGGTCTGCTCTTCTCGCTGTTGAAGCACTTTCCAAAGATTCTCAGATT
CAAAAAGGGAAAGATCCTTGGGTGGATAAAATTTATCAATTAATGGAAACTGTGGATAATGCAATACCTTTACCTCAACG
GGATATTGAGAAACAATTTTTAATGGCTGTCGAAAATGTTGTTTCCATTACAGGTAGAGGTACGGTAGCAACTGGTCGAG
TTGAACGTGGTCAAATCAAAGTTGGTGATACTGTGGAAGTTATTGGTCTTAAAGGTACACAAACGACTACAGTGATTGGT
CTAGAAATGTTTCAAAAAACATTAGAAATGAGTGTTGCTGGTGATAATGTTGGTATTCTTTTACGTGGAGTTCAAAAACA
TGAAATCCAACGAGGCATGGTTCTTGCTGAACCCGGATCTATTACACCCCATACTCGTTTTCAAGCACAAGTTTATATTT
TGAAAAAAAATGAAGGGGGAAGACATACTTCATTTTTGCCTGGGTATA
>858_Volvir_tufA_I
GCAGATGGTCCAATGCCTCAAACAAAAGAACATATTTTATTAGCTCAACAGGTTGGTGTTCCTGCTATAGTTGTTTTTTT
AAATAAAATCGATCAAGTAGACGATGAAGAATTATTAGAACTGGTGGAATTAGAAATACGAGAAACATTAGATCGTTATA
ATTTTCCTGGATCTGAAATACCTATTATAAGTGGGTCTGCTCTTCTCGCTGTTGAAGCACTTTCCAAAGATTCTCAGATT
CAAAAAGGGAAAGATCCTTGGGTGGATAAAATTTATCAATTAATGGAAACTGTGGATAATGCAATACCTTTACCTCAACG
GGATATTGAGAAACAATTTTTAATGGCTGTCGAAAATGTTGTTTCCATTACAGGTAGAGGTACGGTAGCAACTGGTCGAG
TTGAACGTGGTCAAATCAAAGTTGGTGATACTGTGGAAGTTATTGGTCTTAAAGATACACAAACGACTACAGTGATTGGT
CTAGAAATGTTTCAAAAAACATTAGAAATGAGTGTTGCTGGTGATAATGTTGGTATTCTTTTACGTGGAGTTCAAAAACA
TGAAATCCAACGAGGCATGGTTCTTGCTGAACCCGGATCTATTACACCCCATACTCGTTTTCAAGCACAAGTTTATATTT
TGAAAAAAAATGAAGGGGGAAGACATACTTCATTTTTGCCTGGGTATA
>858_Volvir_tufA_J
GCAGATGGTCCAATGCCTCAAACAAAAGAACATATTTTATTAGCTCAACAGGTTGGTGTTCCTGCTATAGTTGTTTTTTT
AAATAAAATCGATCAAGTAGACGATGAAGAATTATTAGAACTGGTGGAATTAGAAATACGAGAAACATTAGATCGTTATA
ATTTTCCTGGATCTGAAATACCTATTATAAGTGGGTCTGCTCTTCTCGCTGTTGAAGCACTTTCCAAAGATTCTCAGATT
CAAAAAGGGAAAGATCCTTGGGTGGATAAAATTTATCAATTAATGGAAACTGTGGATAATGCAATACCTTTACCTCAACG
GGATATTGAGAAACAATTTTTAATGGCTGTCGAAAATGTTGTTTCCATTACAGGTAGAGGTACGGTAGCAACTGGTCGAG
TTGAACGTGGTCAAATCAAAGTTGGTGATACTGTGGAAGTTATTGGTCTTAAAGATACACAAACGACTACAGTGATTGGT
CTAGAAATGTTTCAAAAAACATTAGAAATGAGTGTTGCTGGTGATAATGTTGGTATTCTTTTACGTGGAGTTCAAAAACA
TGAAATCCAACGAGGCATGGTTCTTGCTGAACCCGGATCTATTACACCCCATACTCGTTTTCAAGCACAAGTTTATATTT
TGAAAAAAAATGAAGGGGGAAGACATACTTCATTTTTGCCTGGGTATA
>858_Volvir_tufA_K
GCAGATGGTCCAATGCCTCAAACAAAAGAACATATTTTATTAGCTCAACAGGTTGGTGTTCCTGCTATAGTTGTTTTTTT
AAATAAAATCGATCAAGTAGGCGATGAAGAATTATTAGAACTGGTGGAATTAGAAATACGAGAAACATTAGATCGTTATA
ATTTTCCTGGATCTGAAATACCTATTATAAGTGGGTCTGCTCTTCTCGCTGTTGAAGCACTTTCCAAAGATTCTCAGATT
CAAAAAGGGAAAGATCCTTGGGTGGATAAAATTTATCAATTAATGGAAACTGTGGATAATGCAATACCTTTACCTCAACG
GGATATTGAGAAACAATTTTTAATGGCTGTCGAAAATGTTGTTTCCATTACAGGTAGAGGTACGGTAGCAACTGGTCGAG
TTGAACGTGGTCAAATCAAAGTTGGTGATACTGTGGAAGTTATTGGTCTTAAAGATACACAAACGACTACAGTGATTGGT
CTAGAAATGTTTCAAAAAACATTAGAAATGAGTGTTGCTGGTGATAATGTTGGTATTCTTTTACGTGGAGTTCAAAAACA
TGAAATCCAACGAGGCATGGTTCTTGCTGAACCCGGATCTATTACACCCCATACTCGTTTTCAAGCACAAGTTTATATTT
TGAAAAAAAATGAAGGGGGAAGACATACTTCATTTTTGCCTG
>858_Volvir_tufA_L
GCAGATGGTCCAATGCCTCAAACAAAAGAACATATTTTATTAGCTCAACAGGTTGGTGTTCCTGCTATAGTTGTTTTTTT
AAATAAAATCGATCAAGTAGACGATGAAGAATTATTAGAACTGGTGGAATTAGAAATACGAGAAACATTAGATCGTTATA
ATTTTCCTGGATCTGAAATACCTATTATAAGTGGGTCTGCTCTTCTCGCTGTTGAAGCACTTTCCAAAGATTCTCAGATT
CAAAAAGGGAAAGATCCTTGGGTGGATAAAATTTATCAATTAATGGAAACTGTGGATAATGCAATACCTTTACCTCAACG
GGATATTGAGAAACAATTTTTAATGGCTGTCGAAAATGTTGTTTCCATTACAGGTAGAGGTACGGTAGCAACTGGTCGAG
TTGAACGTGGTCAAATCAAAGTTGGTGATACTGTGGAAGTTATTGGTCTTAAAGATACACAAACGACTACAGTGATTGGT
CTAGAAATGTTTCAAAAAACATTAGAAATGAGTGTTGCTGGTGATAATGTTGGTATTCTTTTACGTGGAGTTCAAAAACA
TGAAATCCAACGAGGCATGGTTCTTGCTGAACCCGGATCTATTACACCCCATACTCGTTTTCAAGCACAAGTTTATATTT
TGAAAAAAAATGAAGGGGGAAGACATACTTCATTTTTGCCTGGGTATA


S190 Costasiella kuroshimae

>S190_Coskur_tufA_con  KC479649
GCCGATGGTCCAATGCCCCAAACAAAAGAACATGTTTTATTAGCAAAACRAGTCGGTGTTCCATCTATTGTAGTTTTCTT
AAAYAAAATTGATCAAGTTGATGACAGTGAATTATTAGAACTTGTAGAAGTAGAAGTACGTGAAACTCTTAATCAGTATG
ATTTCCCAGGTGATAATATTCCRGTTATTGCTGGATCTGCTTTAAAAGCTTTAAATGTATTAAGTGAAAAACCTAAAACC
CTAAAAAATGAGAATGAATGGGTTGATAAAATTTATGATTTAATGGAACAAGTTGATAAATATATTCNTCTTCCAAAACG
TGATATTGATAAACCTTTTTTAATGGCTATAGAAAATRTCGTTTCGATTACTGGTCGTGGTACGGTTGTAACAGGTYGAG
TAGAACGAGGTATTATTAAAATTGGAGAATCTATCGAAATTGTAGGTTTAGAAGAAACAAAAAAAACAACAGTTATTGGA
CTTGAAATGTTTCAAAAAACATTAGAAGAAAGTTRTGCTGGAGACAATGTTGGTATTTTATTAAGAGGAATTCAAAAAAC
TGATGTTCAGCGGGGAATGGTATTAGCTAAACCTGGTTCGATGACTCCACATATAAGTTTTGAAGCACAAGTATATATAT
TAAAAAAAAATGAAGGTGGTCGACATACATCATTTTTTGCGGGATAT
>S190_Coskur_tufA_A
GCCGATGGTCCAATGCCCCAAACAAAAGAACATGTTTTATTAGCAAAACAAGTCGGTGTTCCATCTATTGTAGTTTTCTT
AAATAAAATTGATCAAGTTGATGACAGTGAATTATTAGAACTTGTAGAAGTAGAAGTACGTGAAACTCTTAATCAGTATG
ATTTCCCAGGTGATAATATTCCAGTTATTGCTGGATCTGCTTTAAAAGCTTTAAATGTATTAAGTGAAAAACCTAAAACC
CTAAAAAATGAGAATGAATGGGTTGATAAAATTTATGATTTAATGGAACAAGTTGATAAATATATTCCTCTTCCAAAACG
TGATATTGATAAACCTTTTTTAATGGCTATAGAAAATGTCGTTTCGATTACTGGTCGTGGTACGGTTGTAACAGGTCGAG
TAGAACGAGGTATTATTAAAATTGGAGAATCTATCGAAATTGTAGGTTTAGAAGAAACAAAAAAAACAACAGTTATTGGA
CTTGAAATGTTTCAAAAAACATTAGAAGAAAGTTATGCTGGAGACAATGTTGGTATTTTATTAAGAGGAATTCAAAAAAC
TGATGTTCAGCGGGGAATGGTATTAGCTAAACCTGGTTCGATGACTCCACATATAAGTTTTGAAGCACAAGTATATATAT
TAAAAAAAAATGAAGGTGGTCGACATACATCATTTTTTGCGGGATAT
>S190_Coskur_tufA_B
GCCGATGGTCCAATGCCCCAAACAAAAGAACATGTTTTATTAGCAAAACAAGTCGGTGTTCCATCTATTGTAGTTTTCTT
AAATAAAATTGATCAAGTTGATGACAGTGAATTATTAGAACTTGTAGAAGTAGAAGTACGTGAAACTCTTAATCAGTATG
ATTTCCCAGGTGATAATATTCCAGTTATTGCTGGATCTGCTTTAAAAGCTTTAAATGTATTAAGTGAAAAACCTAAAACC
CTAAAAAATGAGAATGAATGGGTTGATAAAATTTATGATTTAATGGAACAAGTTGATAAATATATTCCTCTTCCAAAACG
TGATATTGATAAACCTTTTTTAATGGCTATAGAAAATGTCGTTTCGATTACTGGTCGTGGTACGGTTGTAACAGGTCGAG
TAGAACGAGGTATTATTAAAATTGGAGAATCTATCGAAATTGTAGGTTTAGAAGAAACAAAAAAAACAACAGTTATTGGA
CTTGAAATGTTTCAAAAAACATTAGAAGAAAGTTATGCTGGAGACAATGTTGGTATTTTATTAAGAGGAATTCAAAAAAC
TGATGTTCAGCGGGGAATGGTATTAGCTAAACCTGGTTCGATGACTCCACATATAAGTTTTGAAGCACAAGTATATATAT
TAAAAAAAAATGAAGGTGGTCGACATACATCATTTTTTGCGGGATAT
>S190_Coskur_tufA_C
GCCGATGGTCCAATGCCCCAAACAAAAGAACATGTTTTATTAGCAAAACGAGTCGGTGTTCCATCTATTGTAGTTTTCTT
AAATAAAATTGATCAAGTTGATGACAGTGAATTATTAGAACTTGTAGAAGTAGAAGTACGTGAAACTCTTAATCAGTATG
ATTTCCCAGGTGATAATATTCCGGTTATTGCTGGATCTGCTTTAAAAGCTTTAAATGTATTAAGTGAAAAACCTAAAACC
CTAAAAAATGAGAATGAATGGGTTGATAAAATTTATGATTTAATGGAACAAGTTGATAAATATATTCCTCTTCCAAAACG
TGATATTGATAAACCTTTTTTAATGGCTATAGAAAATGTCGTTTCGATTACTGGTCGTGGTACGGTTGTAACAGGTCGAG
TAGAACGAGGTATTATTAAAATTGGAGAATCTATCGAAATTGTAGGTTTAGAAGAAACAAAAAAAACAACAGTTATTGGA
CTTGAAATGTTTCAAAAAACATTAGAAGAAAGTTATGCTGGAGACAATGTTGGTATTTTATTAAGAGGAATTCAAAAAAC
TGATGTTCAGCGGGGAATGGTATTAGCTAAACCTGGTTCGATGACTCCACATATAAGTTTTGAAGCACAAGTATATATAT
TAAAAAAAAATGAAGGTGGTCGACATACATCATTTTTTGCGGGATAT
>S190_Coskur_tufA_D
GCCGATGGTCCAATGCCCCAAACAAAAGAACATGTTTTATTAGCAAAACAAGTCGGTGTTCCATCTATTGTAGTTTTCTT
AAATAAAATTGATCAAGTTGATGACAGTGAATTATTAGAACTTGTAGAAGTAGAAGTACGTGAAACTCTTAATCAGTATG
ATTTCCCAGGTGATAATATTCCAGTTATTGCTGGATCTGCTTTAAAAGCTTTAAATGTATTAAGTGAAAAACCTAAAACC
CTAAAAAATGAGAATGAATGGGTTGATAAAATTTATGATTTAATGGAACAAGTTGATAAATATATTCCTCTTCCAAAACG
TGATATTGATAAACCTTTTTTAATGGCTATAGAAAATGTCGTTTCGATTACTGGTCGTGGTACGGTTGTAACAGGTCGAG
TAGAACGAGGTATTATTAAAATTGGAGAATCTATCGAAATTGTAGGTTTAGAAGAAACAAAAAAAACAACAGTTATTGGA
CTTGAAATGTTTCAAAAAACATTAGAAGAAAGTTGTGCTGGAGACAATGTTGGTATTTTATTAAGAGGAATTCAAAAAAC
TGATGTTCAGCGGGGAATGGTATTAGCTAAACCTGGTTCGATGACTCCACATATAAGTTTTGAAGCACAAGTATATATAT
TAAAAAAAAATGAAGGTGGTCGACATACATCATTTTTTGCGGGATAT
>S190_Coskur_tufA_E
GCCGATGGTCCAATGCCCCAAACAAAAGAACATGTTTTATTAGCAAAACAAGTCGGTGTTCCATCTATTGTAGTTTTCTT
AAATAAAATTGATCAAGTTGATGACAGTGAATTATTAGAACTTGTAGAAGTAGAAGTACGTGAAACTCTTAATCAGTATG
ATTTCCCAGGTGATAATATTCCAGTTATTGCTGGATCTGCTTTAAAAGCTTTAAATGTATTAAGTGAAAAACCTAAAACC
CTAAAAAATGAGAATGAATGGGTTGATAAAATTTATGATTTAATGGAACAAGTTGATAAATATATTCNTCTTCCAAAACG
TGATATTGATAAACCTTTTTTAATGGCTATAGAAAATGTCGTTTCGATTACTGGTCGTGGTACGGTTGTAACAGGTCGAG
TAGAACGAGGTATTATTAAAATTGGAGAATCTATCGAAATTGTAGGTTTAGAAGAAACAAAAAAAACAACAGTTATTGGA
CTTGAAATGTTTCAAAAAACATTAGAAGAAAGTTATGCTGGAGACAATGTTGGTATTTTATTAAGAGGAATTCAAAAAAC
TGATGTTCAGCGGGGAATGGTATTAGCTAAACCTGGTTCGATGACTCCACATATAAGTTTTGAAGCACAAGTATATATAT
TAAAAAAAAATGAAGGTGGTCGACATACATCATTTTTTGCGGGATAT
>S190_Coskur_tufA_F
GCCGATGGTCCAATGCCCCAAACAAAAGAACATGTTTTATTAGCAAAACAAGTCGGTGTTCCATCTATTGTAGTTTTCTT
AAATAAAATTGATCAAGTTGATGACAGTGAATTATTAGAACTTGTAGAAGTAGAAGTACGTGAAACTCTTAATCAGTATG
ATTTCCCAGGTGATAATATTCCAGTTATTGCTGGATCTGCTTTAAAAGCTTTAAATGTATTAAGTGAAAAACCTAAAACC
CTAAAAAATGAGAATGAATGGGTTGATAAAATTTATGATTTAATGGAACAAGTTGATAAATATATTCCTCTTCCAAAACG
TGATATTGATAAACCTTTTTTAATGGCTATAGAAAATGTCGTTTCGATTACTGGTCGTGGTACGGTTGTAACAGGTCGAG
TAGAACGAGGTATTATTAAAATTGGAGAATCTATCGAAATTGTAGGTTTAGAAGAAACAAAAAAAACAACAGTTATTGGA
CTTGAAATGTTTCAAAAAACATTAGAAGAAAGTTATGCTGGAGACAATGTTGGTATTTTATTAAGAGGAATTCAAAAAAC
TGATGTTCAGCGGGGAATGGTATTAGCTAAACCTGGTTCGATGACTCCACATATAAGTTTTGAAGCACAAGTATATATAT
TAAAAAAAAATGAAGGTGGTCGACATACATCATTTTTTGCGGGATAT
>S190_Coskur_tufA_G
GCCGATGGTCCAATGCCCCAAACAAAAGAACATGTTTTATTAGCAAAACAAGTCGGTGTTCCATCTATTGTAGTTTTCTT
AAATAAAATTGATCAAGTTGATGACAGTGAATTATTAGAACTTGTAGAAGTAGAAGTACGTGAAACTCTTAATCAGTATG
ATTTCCCAGGTGATAATATTCCAGTTATTGCTGGATCTGCTTTAAAAGCTTTAAATGTATTAAGTGAAAAACCTAAAACC
CTAAAAAATGAGAATGAATGGGTTGATAAAATTTATGATTTAATGGAACAAGTTGATAAATATATTCCTCTTCCAAAACG
TGATATTGATAAACCTTTTTTAATGGCTATAGAAAATGTCGTTTCGATTACTGGTCGTGGTACGGTTGTAACAGGTCGAG
TAGAACGAGGTATTATTAAAATTGGAGAATCTATCGAAATTGTAGGTTTAGAAGAAACAAAAAAAACAACAGTTATTGGA
CTTGAAATGTTTCAAAAAACATTAGAAGAAAGTTATGCTGGAGACAATGTTGGTATTTTATTAAGAGGAATTCAAAAAAC
TGATGTTCAGCGGGGAATGGTATTAGCTAAACCTGGTTCGATGACTCCACATATAAGTTTTGAAGCACAAGTATATATAT
TAAAAAAAAATGAAGGTGGTCGACATACATCATTTTTTGCGGGATAT
>S190_Coskur_tufA_H
GCCGATGGTCCAATGCCCCAAACAAAAGAACATGTTTTATTAGCAAAACAAGTCGGTGTTCCATCTATTGTAGTTTTCTT
AAACAAAATTGATCAAGTTGATGACAGTGAATTATTAGAACTTGTAGAAGTAGAAGTACGTGAAACTCTTAATCAGTATG
ATTTCCCAGGTGATAATATTCCAGTTATTGCTGGATCTGCTTTAAAAGCTTTAAATGTATTAAGTGAAAAACCTAAAACC
CTAAAAAATGAGAATGAATGGGTTGATAAAATTTATGATTTAATGGAACAAGTTGATAAATATATTCCTCTTCCAAAACG
TGATATTGATAAACCTTTTTTAATGGCTATAGAAAATATCGTTTCGATTACTGGTCGTGGTACGGTTGTAACAGGTTGAG
TAGAACGAGGTATTATTAAAATTGGAGAATCTATCGAAATTGTAGGTTTAGAAGAAACAAAAAAAACAACAGTTATTGGA
CTTGAAATGTTTCAAAAAACATTAGAAGAAAGTTATGCTGGAGACAATGTTGGTATTTTATTAAGAGGAATTCAAAAAAC
TGATGTTCAGCGGGGAATGGTATTAGCTAAACCTGGTTCGATGACTCCACATATAAGTTTTGAAGCACAAGTATATATAT
TAAAAAAAAATGAAGGTGGTCGACATACATCATTTTTTGCGGGATAT
>S190_Coskur_tufA_I
GCCGATGGTCCAATGCCCCAAACAAAAGAACATGTTTTATTAGCAAAACAAGTCGGTGTTCCATCTATTGTAGTTTTCTT
AAATAAAATTGATCAAGTTGATGACAGTGAATTATTAGAACTTGTAGAAGTAGAAGTACGTGAAACTCTTAATCAGTATG
ATTTCCCAGGTGATAATATTCCAGTTATTGCTGGATCTGCTTTAAAAGCTTTAAATGTATTAAGTGAAAAACCTAAAACC
CTAAAAAATGAGAATGAATGGGTTGATAAAATTTATGATTTAATGGAACAAGTTGATAAATATATTCCTCTTCCAAAACG
TGATATTGATAAACCTTTTTTAATGGCTATAGAAAATGTCGTTTCGATTACTGGTCGTGGTACGGTTGTAACAGGTCGAG
TAGAACGAGGTATTATTAAAATTGGAGAATCTATCGAAATTGTAGGTTTAGAAGAAACAAAAAAAACAACAGTTATTGGA
CTTGAAATGTTTCAAAAAACATTAGAAGAAAGTTATGCTGGAGACAATGTTGGTATTTTATTAAGAGGAATTCAAAAAAC
TGATGTTCAGCGGGGAATGGTATTAGCTAAACCTGGTTCGATGACTCCACATATAAGTTTTGAAGCACAAGTATATATAT
TAAAAAAAAATGAAGGTGGTCGACATACATCATTTTTTGCGGGATAT
>S190_Coskur_tufA_J
GCCGATGGTCCAATGCCCCAAACAAAAGAACATGTTTTATTAGCAAAACAAGTCGGTGTTCCATCTATTGTAGTTTTCTT
AAATAAAATTGATCAAGTTGATGACAGTGAATTATTAGAACTTGTAGAAGTAGAAGTACGTGAAACTCTTAATCAGTATG
ATTTCCCAGGTGATAATATTCCAGTTATTGCTGGATCTGCTTTAAAAGCTTTAAATGTATTAAGTGAAAAACCTAAAACC
CTAAAAAATGAGAATGAATGGGTTGATAAAATTTATGATTTAATGGAACAAGTTGATAAATATATTCCTCTTCCAAAACG
TGATATTGATAAACCTTTTTTAATGGCTATAGAAAATGTCGTTTCGATTACTGGTCGTGGTACGGTTGTAACAGGTCGAG
TAGAACGAGGTATTATTAAAATTGGAGAATCTATCGAAATTGTAGGTTTAGAAGAAACAAAAAAAACAACAGTTATTGGA
CTTGAAATGTTTCAAAAAACATTAGAAGAAAGTTATGCTGGAGACAATGTTGGTATTTTATTAAGAGGAATTCAAAAAAC
TGATGTTCAGCGGGGAATGGTATTAGCTAAACCTGGTTCGATGACTCCACATATAAGTTTTGAAGCACAAGTATATATAT
TAAAAAAAAATGAAGGTGGTCGACATACATCATTTTTTGCGGGATAT
>S190_Coskur_tufA_K
GCCGATGGTCCAATGCCCCAAACAAAAGAACATGTTTTATTAGCAAAACAAGTCGGTGTTCCATCTATTGTAGTTTTCTT
AAATAAAATTGATCAAGTTGATGACAGTGAATTATTAGAACTTGTAGAAGTAGAAGTACGTGAAACTCTTAATCAGTATG
ATTTCCCAGGTGATAATATTCCAGTTATTGCTGGATCTGCTTTAAAAGCTTTAAATGTATTAAGTGAAAAACCTAAAACC
CTAAAAAATGAGAATGAATGGGTTGATAAAATTTATGATTTAATGGAACAAGTTGATAAATATATTCCTCTTCCAAAACG
TGATATTGATAAACCTTTTTTAATGGCTATAGAAAATGTCGTTTCGATTACTGGTCGTGGTACGGTTGTAACAGGTCGAG
TAGAACGAGGTATTATTAAAATTGGAGAATCTATCGAAATTGTAGGTTTAGAAGAAACAAAAAAAACAACAGTTATTGGA
CTTGAAATGTTTCAAAAAACATTAGAAGAAAGTTATGCTGGAGACAATGTTGGTATTTTATTAAGAGGAATTCAAAAAAC
TGATGTTCAGCGGGGAATGGTATTAGCTAAACCTGGTTCGATGACTCCACATATAAGTTTTGAAGCACAAGTATATATAT
TAAAAAAAAATGAAGGTGGTCGACATACATCATTTTTTGCGGGATAT


S196 Costasiella kuroshimae

>S196_Coskur_tufA_con KC479650
GCCGATGGTCCAATGCCCCAAACAAAAGAACATGTTTTATTAGCAAAACAAGCCGGTGTTCCATCTATTGTAGTTTTCTT
AAATAAAATTGATCAAGTTGATGACAGTGAATTATTAGAACTTGTAGAAGTAGAAGTACGTGAAACTCTTAATCAGTATG
ATTTCCCAGGTGATAATATTCCAGTTATTGCTGGATCTGCTTTAAAAGCTTTAAATGTATTAAGTGAAAAACCTAAAACC
CTAAAAAATGAGAATGAATGGGTTGATAAAATTTATGATTTAATGGAACAAGTTGATAAATATATTCCTCTTCCAAAACG
TGATATTGATAAACCTTTTTTAATGGCTATAGAAAATGTCGTTTCGATTACTGGTCGTGGTACGGTTGTAACAGGTCGAG
TAGAACGAGGTATTATTAAAATTGGAGAATCTATCGAAATYGTAGGTTTAGAAGAAACAAAAAAAACAACAGTTATTGGA
CTTGAAATGTTTCAAAAAACATTAGAAGAAAGTTATGCTGGAGACAATGTTGGTATTTTATTAAGAGGAATTCAAAAAAC
TGATGTTCAGCGGGGAATGGTATTAGCTAAACCTGGTTCGATGACTCCACATATAAGTTTTGAAGCACAAGTATATATAT
TAAAAAAAAATGAAGGTGGTCGACATACATCATTTTTTGCGGGATAT
>S196_Coskur_tufA_A
GCCGATGGTCCAATGCCCCAAACAAAAGAACATGTTTTATTAGCAAAACAAGCCGGTGTTCCATCTATTGTAGTTTTCTT
AAATAAAATTGATCAAGTTGATGACAGTGAATTATTAGAACTTGTAGAAGTAGAAGTACGTGAAACTCTTAATCAGTATG
ATTTCCCAGGTGATAATATTCCAGTTATTGCTGGATCTGCTTTAAAAGCTTTAAATGTATTAAGTGAAAAACCTAAAACC
CTAAAAAATGAGAATGAATGGGTTGATAAAATTTATGATTTAATGGAACAAGTTGATAAATATATTCCTCTTCCAAAACG
TGATATTGATAAACCTTTTTTAATGGCTATAGAAAATGTCGTTTCGATTACTGGTCGTGGTACGGTTGTAACAGGTCGAG
TAGAACGAGGTATTATTAAAATTGGAGAATCTATCGAAATTGTAGGTTTAGAAGAAACAAAAAAAACAACAGTTATTGGA
CTTGAAATGTTTCAAAAAACATTAGAAGAAAGTTATGCTGGAGACAATGTTGGTATTTTATTAAGAGGAATTCAAAAAAC
TGATGTTCAGCGGGGAATGGTATTAGCTAAACCTGGTTCGATGACTCCACATATAAGTTTTGAAGCACAAGTATATATAT
TAAAAAAAAATGAAGGTGGTCGACATACATCATTTTTTGCGGGATAT
>S196_Coskur_tufA_B
GCCGATGGTCCAATGCCCCAAACAAAAGAACATGTTTTATTAGCAAAACAAGCCGGTGTTCCATCTATTGTAGTTTTCTT
AAATAAAATTGATCAAGTTGATGACAGTGAATTATTAGAACTTGTAGAAGTAGAAGTACGTGAAACTCTTAATCAGTATG
ATTTCCCAGGTGATAATATTCCAGTTATTGCTGGATCTGCTTTAAAAGCTTTAAATGTATTAAGTGAAAAACCTAAAACC
CTAAAAAATGAGAATGAATGGGTTGATAAAATTTATGATTTAATGGAACAAGTTGATAAATATATTCCTCTTCCAAAACG
TGATATTGATAAACCTTTTTTAATGGCTATAGAAAATGTCGTTTCGATTACTGGTCGTGGTACGGTTGTAACAGGTCGAG
TAGAACGAGGTATTATTAAAATTGGAGAATCTATCGAAATTGTAGGTTTAGAAGAAACAAAAAAAACAACAGTTATTGGA
CTTGAAATGTTTCAAAAAACATTAGAAGAAAGTTATGCTGGAGACAATGTTGGTATTTTATTAAGAGGAATTCAAAAAAC
TGATGTTCAGCGGGGAATGGTATTAGCTAAACCTGGTTCGATGACTCCACATATAAGTTTTGAAGCACAAGTATATATAT
TAAAAAAAAATGAAGGTGGTCGACATACATCATTTTTTGCGGGATAT
>S196_Coskur_tufA_C
GCCGATGGTCCAATGCCCCAAACAAAAGAACATGTTTTATTAGCAAAACAAGCCGGTGTTCCATCTATTGTAGTTTTCTT
AAATAAAATTGATCAAGTTGATGACAGTGAATTATTAGAACTTGTAGAAGTAGAAGTACGTGAAACTCTTAATCAGTATG
ATTTCCCAGGTGATAATATTCCAGTTATTGCTGGATCTGCTTTAAAAGCTTTAAATGTATTAAGTGAAAAACCTAAAACC
CTAAAAAATGAGAATGAATGGGTTGATAAAATTTATGATTTAATGGAACAAGTTGATAAATATATTCCTCTTCCAAAACG
TGATATTGATAAACCTTTTTTAATGGCTATAGAAAATGTCGTTTCGATTACTGGTCGTGGTACGGTTGTAACAGGTCGAG
TAGAACGAGGTATTATTAAAATTGGAGAATCTATCGAAATTGTAGGTTTAGAAGAAACAAAAAAAACAACAGTTATTGGA
CTTGAAATGTTTCAAAAAACATTAGAAGAAAGTTATGCTGGAGACAATGTTGGTATTTTATTAAGAGGAATTCAAAAAAC
TGATGTTCAGCGGGGAATGGTATTAGCTAAACCTGGTTCGATGACTCCACATATAAGTTTTGAAGCACAAGTATATATAT
TAAAAAAAAATGAAGGTGGTCGACATACATCATTTTTTGCGGGATAT
>S196_Coskur_tufA_D
GCCGATGGTCCAATGCCCCAAACAAAAGAACATGTTTTATTAGCAAAACAAGCCGGTGTTCCATCTATTGTAGTTTTCTT
AAATAAAATTGATCAAGTTGATGACAGTGAATTATTAGAACTTGTAGAAGTAGAAGTACGTGAAACTCTTAATCAGTATG
ATTTCCCAGGTGATAATATTCCAGTTATTGCTGGATCTGCTTTAAAAGCTTTAAATGTATTAAGTGAAAAACCTAAAACC
CTAAAAAATGAGAATGAATGGGTTGATAAAATTTATGATTTAATGGAACAAGTTGATAAATATATTCCTCTTCCAAAACG
TGATATTGATAAACCTTTTTTAATGGCTATAGAAAATGTCGTTTCGATTACTGGTCGTGGTACGGTTGTAACAGGTCGAG
TAGAACGAGGTATTATTAAAATTGGAGAATCTATCGAAATTGTAGGTTTAGAAGAAACAAAAAAAACAACAGTTATTGGA
CTTGAAATGTTTCAAAAAACATTAGAAGAAAGTTATGCTGGAGACAATGTTGGTATTTTATTAAGAGGAATTCAAAAAAC
TGATGTTCAGCGGGGAATGGTATTAGCTAAACCTGGTTCGATGACTCCACATATAAGTTTTGAAGCACAAGTATATATAT
TAAAAAAAAATGAAGGTGGTCGACATACATCATTTTTTGCGGGATAT
>S196_Coskur_tufA_E
GCCGATGGTCCAATGCCCCAAACAAAAGAACATGTTTTATTAGCAAAACAAGCCGGTGTTCCATCTATTGTAGTTTTCTT
AAATAAAATTGATCAAGTTGATGACAGTGAATTATTAGAACTTGTAGAAGTAGAAGTACGTGAAACTCTTAATCAGTATG
ATTTCCCAGGTGATAATATTCCAGTTATTGCTGGATCTGCTTTAAAAGCTTTAAATGTATTAAGTGAAAAACCTAAAACC
CTAAAAAATGAGAATGAATGGGTTGATAAAATTTATGATTTAATGGAACAAGTTGATAAATATATTCCTCTTCCAAAACG
TGATATTGATAAACCTTTTTTAATGGCTATAGAAAATGTCGTTTCGATTACTGGTCGTGGTACGGTTGTAACAGGTCGAG
TAGAACGAGGTATTATTAAAATTGGAGAATCTATCGAAATTGTAGGTTTAGAAGAAACAAAAAAAACAACAGTTATTGGA
CTTGAAATGTTTCAAAAAACATTAGAAGAAAGTTATGCTGGAGACAATGTTGGTATTTTATTAAGAGGAATTCAAAAAAC
TGATGTTCAGCGGGGAATGGTATTAGCTAAACCTGGTTCGATGACTCCACATATAAGTTTTGAAGCACAAGTATATATAT
TAAAAAAAAATGAAGGTGGTCGACATACATCATTTTTTGCGGGATAT
>S196_Coskur_tufA_F
GCCGATGGTCCAATGCCCCAAACAAAAGAACATGTTTTATTAGCAAAACAAGCCGGTGTTCCATCTATTGTAGTTTTCTT
AAATAAAATTGATCAAGTTGATGACAGTGAATTATTAGAACTTGTAGAAGTAGAAGTACGTGAAACTCTTAATCAGTATG
ATTTCCCAGGTGATAATATTCCAGTTATTGCTGGATCTGCTTTAAAAGCTTTAAATGTATTAAGTGAAAAACCTAAAACC
CTAAAAAATGAGAATGAATGGGTTGATAAAATTTATGATTTAATGGAACAAGTTGATAAATATATTCCTCTTCCAAAACG
TGATATTGATAAACCTTTTTTAATGGCTATAGAAAATGTCGTTTCGATTACTGGTCGTGGTACGGTTGTAACAGGTCGAG
TAGAACGAGGTATTATTAAAATTGGAGAATCTATCGAAATTGTAGGTTTAGAAGAAACAAAAAAAACAACAGTTATTGGA
CTTGAAATGTTTCAAAAAACATTAGAAGAAAGTTATGCTGGAGACAATGTTGGTATTTTATTAAGAGGAATTCAAAAAAC
TGATGTTCAGCGGGGAATGGTATTAGCTAAACCTGGTTCGATGACTCCACATATAAGTTTTGAAGCACAAGTATATATAT
TAAAAAAAAATGAAGGTGGTCGACATACATCATTTTTTGCGGGATAT
>S196_Coskur_tufA_G
GCCGATGGTCCAATGCCCCAAACAAAAGAACATGTTTTATTAGCAAAACAAGCCGGTGTTCCATCTATTGTAGTTTTCTT
AAATAAAATTGATCAAGTTGATGACAGTGAATTATTAGAACTTGTAGAAGTAGAAGTACGTGAAACTCTTAATCAGTATG
ATTTCCCAGGTGATAATATTCCAGTTATTGCTGGATCTGCTTTAAAAGCTTTAAATGTATTAAGTGAAAAACCTAAAACC
CTAAAAAATGAGAATGAATGGGTTGATAAAATTTATGATTTAATGGAACAAGTTGATAAATATATTCCTCTTCCAAAACG
TGATATTGATAAACCTTTTTTAATGGCTATAGAAAATGTCGTTTCGATTACTGGTCGTGGTACGGTTGTAACAGGTCGAG
TAGAACGAGGTATTATTAAAATTGGAGAATCTATCGAAATTGTAGGTTTAGAAGAAACAAAAAAAACAACAGTTATTGGA
CTTGAAATGTTTCAAAAAACATTAGAAGAAAGTTATGCTGGAGACAATGTTGGTATTTTATTAAGAGGAATTCAAAAAAC
TGATGTTCAGCGGGGAATGGTATTAGCTAAACCTGGTTCGATGACTCCACATATAAGTTTTGAAGCACAAGTATATATAT
TAAAAAAAAATGAAGGTGGTCGACATACATCATTTTTTGCGGGATAT
>S196_Coskur_tufA_H
GCCGATGGTCCAATGCCCCAAACAAAAGAACATGTTTTATTAGCAAAACAAGCCGGTGTTCCATCTATTGTAGTTTTCTT
AAATAAAATTGATCAAGTTGATGACAGTGAATTATTAGAACTTGTAGAAGTAGAAGTACGTGAAACTCTTAATCAGTATG
ATTTCCCAGGTGATAATATTCCAGTTATTGCTGGATCTGCTTTAAAAGCTTTAAATGTATTAAGTGAAAAACCTAAAACC
CTAAAAAATGAGAATGAATGGGTTGATAAAATTTATGATTTAATGGAACAAGTTGATAAATATATTCCTCTTCCAAAACG
TGATATTGATAAACCTTTTTTAATGGCTATAGAAAATGTCGTTTCGATTACTGGTCGTGGTACGGTTGTAACAGGTCGAG
TAGAACGAGGTATTATTAAAATTGGAGAATCTATCGAAATTGTAGGTTTAGAAGAAACAAAAAAAACAACAGTTATTGGA
CTTGAAATGTTTCAAAAAACATTAGAAGAAAGTTATGCTGGAGACAATGTTGGTATTTTATTAAGAGGAATTCAAAAAAC
TGATGTTCAGCGGGGAATGGTATTAGCTAAACCTGGTTCGATGACTCCACATATAAGTTTTGAAGCACAAGTATATATAT
TAAAAAAAAATGAAGGTGGTCGACATACATCATTTTTTGCGGGATAT
>S196_Coskur_tufA_I
GCCGATGGTCCAATGCCCCAAACAAAAGAACATGTTTTATTAGCAAAACAAGCCGGTGTTCCATCTATTGTAGTTTTCTT
AAATAAAATTGATCAAGTTGATGACAGTGAATTATTAGAACTTGTAGAAGTAGAAGTACGTGAAACTCTTAATCAGTATG
ATTTCCCAGGTGATAATATTCCAGTTATTGCTGGATCTGCTTTAAAAGCTTTAAATGTATTAAGTGAAAAACCTAAAACC
CTAAAAAATGAGAATGAATGGGTTGATAAAATTTATGATTTAATGGAACAAGTTGATAAATATATTCCTCTTCCAAAACG
TGATATTGATAAACCTTTTTTAATGGCTATAGAAAATGTCGTTTCGATTACTGGTCGTGGTACGGTTGTAACAGGTCGAG
TAGAACGAGGTATTATTAAAATTGGAGAATCTATCGAAATTGTAGGTTTAGAAGAAACAAAAAAAACAACAGTTATTGGA
CTTGAAATGTTTCAAAAAACATTAGAAGAAAGTTATGCTGGAGACAATGTTGGTATTTTATTAAGAGGAATTCAAAAAAC
TGATGTTCAGCGGGGAATGGTATTAGCTAAACCTGGTTCGATGACTCCACATATAAGTTTTGAAGCACAAGTATATATAT
TAAAAAAAAATGAAGGTGGTCGACATACATCATTTTTTGCGGGATAT
>S196_Coskur_tufA_J
GCCGATGGTCCAATGCCCCAAACAAAAGAACATGTTTTATTAGCAAAACAAGCCGGTGTTCCATCTATTGTAGTTTTCTT
AAATAAAATTGATCAAGTTGATGACAGTGAATTATTAGAACTTGTAGAAGTAGAAGTACGTGAAACTCTTAATCAGTATG
ATTTCCCAGGTGATAATATTCCAGTTATTGCTGGATCTGCTTTAAAAGCTTTAAATGTATTAAGTGAAAAACCTAAAACC
CTAAAAAATGAGAATGAATGGGTTGATAAAATTTATGATTTAATGGAACAAGTTGATAAATATATTCCTCTTCCAAAACG
TGATATTGATAAACCTTTTTTAATGGCTATAGAAAATGTCGTTTCGATTACTGGTCGTGGTACGGTTGTAACAGGTCGAG
TAGAACGAGGTATTATTAAAATTGGAGAATCTATCGAAATTGTAGGTTTAGAAGAAACAAAAAAAACAACAGTTATTGGA
CTTGAAATGTTTCAAAAAACATTAGAAGAAAGTTATGCTGGAGACAATGTTGGTATTTTATTAAGAGGAATTCAAAAAAC
TGATGTTCAGCGGGGAATGGTATTAGCTAAACCTGGTTCGATGACTCCACATATAAGTTTTGAAGCACAAGTATATATAT
TAAAAAAAAATGAAGGTGGTCGACATACATCATTTTTTGCGGGATAT
>S196_Coskur_tufA_K
GCCGATGGTCCAATGCCCCAAACAAAAGAACATGTTTTATTAGCAAAACAAGCCGGTGTTCCATCTATTGTAGTTTTCTT
AAATAAAATTGATCAAGTTGATGACAGTGAATTATTAGAACTTGTAGAAGTAGAAGTACGTGAAACTCTTAATCAGTATG
ATTTCCCAGGTGATAATATTCCAGTTATTGCTGGATCTGCTTTAAAAGCTTTAAATGTATTAAGTGAAAAACCTAAAACC
CTAAAAAATGAGAATGAATGGGTTGATAAAATTTATGATTTAATGGAACAAGTTGATAAATATATTCCTCTTCCAAAACG
TGATATTGATAAACCTTTTTTAATGGCTATAGAAAATGTCGTTTCGATTACTGGTCGTGGTACGGTTGTAACAGGTCGAG
TAGAACGAGGTATTATTAAAATTGGAGAATCTATCGAAATTGTAGGTTTAGAAGAAACAAAAAAAACAACAGTTATTGGA
CTTGAAATGTTTCAAAAAACATTAGAAGAAAGTTATGCTGGAGACAATGTTGGTATTTTATTAAGAGGAATTCAAAAAAC
TGATGTTCAGCGGGGAATGGTATTAGCTAAACCTGGTTCGATGACTCCACATATAAGTTTTGAAGCACAAGTATATATAT
TAAAAAAAAATGAAGGTGGTCGACATACATCATTTTTTGCGGGATAT
>S196_Coskur_tufA_L
GCCGATGGTCCAATGCCCCAAACAAAAGAACATGTTTTATTAGCAAAACAAGCCGGTGTTCCATCTATTGTAGTTTTCTT
AAATAAAATTGATCAAGTTGATGACAGTGAATTATTAGAACTTGTAGAAGTAGAAGTACGTGAAACTCTTAATCAGTATG
ATTTCCCAGGTGATAATATTCCAGTTATTGCTGGATCTGCTTTAAAAGCTTTAAATGTATTAAGTGAAAAACCTAAAACC
CTAAAAAATGAGAATGAATGGGTTGATAAAATTTATGATTTAATGGAACAAGTTGATAAATATATTCCTCTTCCAAAACG
TGATATTGATAAACCTTTTTTAATGGCTATAGAAAATGTCGTTTCGATTACTGGTCGTGGTACGGTTGTAACAGGTCGAG
TAGAACGAGGTATTATTAAAATTGGAGAATCTATCGAAATCGTAGGTTTAGAAGAAACAAAAAAAACAACAGTTATTGGA
CTTGAAATGTTTCAAAAAACATTAGAAGAAAGTTATGCTGGAGACAATGTTGGTATTTTATTAAGAGGAATTCAAAAAAC
TGATGTTCAGCGGGGAATGGTATTAGCTAAACCTGGTTCGATGACTCCACATATAAGTTTTGAAGCACAAGTATATATAT
TAAAAAAAAATGAAGGTGGTCGACATACATCATTTTTTGCGGGATAT


864 Costasiella spec con

>864_Costasiella_spec_tufA_con KC479637
CCCGTGAGCATATTCTGTTAGCCAGACAGGTTGGWGTTCCTGCTATTGCAGTATACCTYAACAAGGTCGATCAGGTTGAT
GATGAGGAGTTGCTGGAGCTGGTGGAACTGGAAGTACGTGAGCTTCTCTATTGTTCCCATTGCCATGGAGGAAAAGCTGC
GATTCGCGATTCGCGAAGGATTGAGGCAGTGGAAGCTTTAACTGCAAATCCATCTTTCAAAAAAGGAGAGAATGAATGGG
TTGATCATATATATGAGTTAATAGATTGTGTGGATGAAGTTATACCACTTCCTCAACGAAATATTGAAAAAGATTTTTTA
ATGGCTATTGAAAATATCGTATCTATTACAGGTCGTGGAACTGTAGCGACGGGTCGGGTGGAACGGGGTCAAATTAAAGT
TGGAGATTCCGTAGAAATTATAGGTTTAAAAGATACGAAGGAAACAACAGTGATTGGACTTGAAATGTTTCAAAAAACTT
TAGAAGAAAGTGTTGCTGGAGATAATGTTGGAATTTTATTACGTGGAATACAAAAAAATGAGATTCAACGAGGTATGGTT
TTAGCGAAACCAGCATCTATAACACCTCATCAACATTTTGAAGCTCAAGTTTATATTTTAAAAAAAGTGAAGGAGGTCGT
CATACCTCTTTTGTAGCACGATATC
>864_Costasiella_spec_tufA_A
CCCGTGAGCATATTCTGTTAGCCAGACAGGTTGGTGTTCCTGCTATTGCAGTATACCTTAACAAGGTCGATCAGGTTGAT
GATGAGGAGTTGCTGGAGCTGGTGGAACTGGAAGTACGTGAGCTTCTCTATTGTTCCCATTGCCATGGAGGAAAAGCTGC
GATTCGCGATTCGCGAAGGATTGAGGCAGTGGAAGCTTTAACTGCAAATCCATCTTTCAAAAAAGGAGAGAATGAATGGG
TTGATCATATATATGAGTTAATAGATTGTGTGGATGAAGTTATACCACTTCCTCAACGAAATATTGAAAAAGATTTTTTA
ATGGCTATTGAAAATATCGTATCTATTACAGGTCGTGGAACTGTAGCGACGGGTCGGGTGGAACGGGGTCAAATTAAAGT
TGGAGATTCCGTAGAAATTATAGGTTTAAAAGATACGAAGGAAACAACAGTGATTGGACTTGAAATGTTTCAAAAAACTT
TAGAAGAAAGTGTTGCTGGAGATAATGTTGGAATTTTATTACGTGGAATACAAAAAAATGAGATTCAACGAGGTATGGTT
TTAGCGAAACCAGCATCTATAACACCTCATCAACATTTTGAAGCTCAAGTTTATATTTTAAAAAAAGTGAAGGAGGTCGT
CATACCTCTTTTGTAGCACGATATC
>864_Costasiella_spec_tufA_B
CCCGTGAGCATATTCTGTTAGCCAGACAGGTTGGAGTTCCTGCTATTGCAGTATACCTTAACAAGGTCGATCAGGTTGAT
GATGAGGAGTTGCTGGAGCTGGTGGAACTGGAAGTACGTGAGCTTCTCTATTGTTCCCATTGCCATGGAGGAAAAGCTGC
GATTCGCGATTCGCGAAGGATTGAGGCAGTGGAAGCTTTAACTGCAAATCCATCTTTCAAAAAAGGAGAGAATGAATGGG
TTGATCATATATATGAGTTAATAGATTGTGTGGATGAAGTTATACCACTTCCTCAACGAAATATTGAAAAAGATTTTTTA
ATGGCTATTGAAAATATCGTATCTATTACAGGTCGTGGAACTGTAGCGACGGGTCGGGTGGAACGGGGTCAAATTAAAGT
TGGAGATTCCGTAGAAATTATAGGTTTAAAAGATACGAAGGAAACAACAGTGATTGGACTTGAAATGTTTCAAAAAACTT
TAGAAGAAAGTGTTGCTGGAGATAATGTTGGAATTTTATTACGTGGAATACAAAAAAATGAGATTCAACGAGGTATGGTT
TTAGCGAAACCAGCATCTATAACACCTCATCAACATTTTGAAGCTCAAGTTTATATTTTAAAAAAAGTGAAGGAGGTCGT
CATACCTCTTTTGTAGCACGATATC
>864_Costasiella_spec_tufA_C
CCCGTGAGCATATTCTGTTAGCCAGACAGGTTGGTGTTCCTGCTATTGCAGTATACCTTAACAAGGTCGATCAGGTTGAT
GATGAGGAGTTGCTGGAGCTGGTGGAACTGGAAGTACGTGAGCTTCTCTATTGTTCCCATTGCCATGGAGGAAAAGCTGC
GATTCGCGATTCGCGAAGGATTGAGGCAGTGGAAGCTTTAACTGCAAATCCATCTTTCAAAAAAGGAGAGAATGAATGGG
TTGATCATATATATGAGTTAATAGATTGTGTGGATGAAGTTATACCACTTCCTCAACGAAATATTGAAAAAGATTTTTTA
ATGGCTATTGAAAATATCGTATCTATTACAGGTCGTGGAACTGTAGCGACGGGTCGGGTGGAACGGGGTCAAATTAAAGT
TGGAGATTCCGTAGAAATTATAGGTTTAAAAGATACGAAGGAAACAACAGTGATTGGACTTGAAATGTTTCAAAAAACTT
TAGAAGAAAGTGTTGCTGGAGATAATGTTGGAATTTTATTACGTGGAATACAAAAAAATGAGATTCAACGAGGTATGGTT
TTAGCGAAACCAGCATCTATAACACCTCATCAACATTTTGAAGCTCAAGTTTATATTTTAAAAAAAGTGAAGGAGGTCGT
CATACCTCTTTTGTAGCACGATATC
>864_Costasiella_spec_tufA_D
CCCGTGAGCATATTCTGTTAGCCAGACAGGTTGGTGTTCCTGCTATTGCAGTATACCTTAACAAGGTCGATCAGGTTGAT
GATGAGGAGTTGCTGGAGCTGGTGGAACTGGAAGTACGTGAGCTTCTCTATTGTTCCCATTGCCATGGAGGAAAAGCTGC
GATTCGCGATTCGCGAAGGATTGAGGCAGTGGAAGCTTTAACTGCAAATCCATCTTTCAAAAAAGGAGAGAATGAATGGG
TTGATCATATATATGAGTTAATAGATTGTGTGGATGAAGTTATACCACTTCCTCAACGAAATATTGAAAAAGATTTTTTA
ATGGCTATTGAAAATATCGTATCTATTACAGGTCGTGGAACTGTAGCGACGGGTCGGGTGGAACGGGGTCAAATTAAAGT
TGGAGATTCCGTAGAAATTATAGGTTTAAAAGATACGAAGGAAACAACAGTGATTGGACTTGAAATGTTTCAAAAAACTT
TAGAAGAAAGTGTTGCTGGAGATAATGTTGGAATTTTATTACGTGGAATACAAAAAAATGAGATTCAACGAGGTATGGTT
TTAGCGAAACCAGCATCTATAACACCTCATCAACATTTTGAAGCTCAAGTTTATATTTTAAAAAAAGTGAAGGAGGTCGT
CATACCTCTTTTGTAGCACGATATC
>864_Costasiella_spec_tufA_E
CCCGTGAGCATATTCTGTTAGCCAGACAGGTTGGTGTTCCTGCTATTGCAGTATACCTTAACAAGGTCGATCAGGTTGAT
GATGAGGAGTTGCTGGAGCTGGTGGAACTGGAAGTACGTGAGCTTCTCTATTGTTCCCATTGCCATGGAGGAAAAGCTGC
GATTCGCGATTCGCGAAGGATTGAGGCAGTGGAAGCTTTAACTGCAAATCCATCTTTCAAAAAAGGAGAGAATGAATGGG
TTGATCATATATATGAGTTAATAGATTGTGTGGATGAAGTTATACCACTTCCTCAACGAAATATTGAAAAAGATTTTTTA
ATGGCTATTGAAAATATCGTATCTATTACAGGTCGTGGAACTGTAGCGACGGGTCGGGTGGAACGGGGTCAAATTAAAGT
TGGAGATTCCGTAGAAATTATAGGTTTAAAAGATACGAAGGAAACAACAGTGATTGGACTTGAAATGTTTCAAAAAACTT
TAGAAGAAAGTGTTGCTGGAGATAATGTTGGAATTTTATTACGTGGAATACAAAAAAATGAGATTCAACGAGGTATGGTT
TTAGCGAAACCAGCATCTATAACACCTCATCAACATTTTGAAGCTCAAGTTTATATTTTAAAAAAAGTGAAGGAGGTCGT
CATACCTCTTTTGTAGCACGATATC
>864_Costasiella_spec_tufA_F
CCCGTGAGCATATTCTGTTAGCCAGACAGGTTGGTGTTCCTGCTATTGCAGTATACCTTAACAAGGTCGATCAGGTTGAT
GATGAGGAGTTGCTGGAGCTGGTGGAACTGGAAGTACGTGAGCTTCTCTATTGTTCCCATTGCCATGGAGGAAAAGCTGC
GATTCGCGATTCGCGAAGGATTGAGGCAGTGGAAGCTTTAACTGCAAATCCATCTTTCAAAAAAGGAGAGAATGAATGGG
TTGATCATATATATGAGTTAATAGATTGTGTGGATGAAGTTATACCACTTCCTCAACGAAATATTGAAAAAGATTTTTTA
ATGGCTATTGAAAATATCGTATCTATTACAGGTCGTGGAACTGTAGCGACGGGTCGGGTGGAACGGGGTCAAATTAAAGT
TGGAGATTCCGTAGAAATTATAGGTTTAAAAGATACGAAGGAAACAACAGTGATTGGACTTGAAATGTTTCAAAAAACTT
TAGAAGAAAGTGTTGCTGGAGATAATGTTGGAATTTTATTACGTGGAATACAAAAAAATGAGATTCAACGAGGTATGGTT
TTAGCGAAACCAGCATCTATAACACCTCATCAACATTTTGAAGCTCAAGTTTATATTTTAAAAAAAGTGAAGGAGGTCGT
CATACCTCTTTTGTAGCACGATATC
>864_Costasiella_spec_tufA_G
CCCGTGAGCATATTCTGTTAGCCAGACAGGTTGGTGTTCCTGCTATTGCAGTATACCTCAACAAGGTCGATCAGGTTGAT
GATGAGGAGTTGCTGGAGCTGGTGGAACTGGAAGTACGTGAGCTTCTCTATTGTTCCCATTGCCATGGAGGAAAAGCTGC
GATTCGCGATTCGCGAAGGATTGAGGCAGTGGAAGCTTTAACTGCAAATCCATCTTTCAAAAAAGGAGAGAATGAATGGG
TTGATCATATATATGAGTTAATAGATTGTGTGGATGAAGTTATACCACTTCCTCAACGAAATATTGAAAAAGATTTTTTA
ATGGCTATTGAAAATATCGTATCTATTACAGGTCGTGGAACTGTAGCGACGGGTCGGGTGGAACGGGGTCAAATTAAAGT
TGGAGATTCCGTAGAAATTATAGGTTTAAAAGATACGAAGGAAACAACAGTGATTGGACTTGAAATGTTTCAAAAAACTT
TAGAAGAAAGTGTTGCTGGAGATAATGTTGGAATTTTATTACGTGGAATACAAAAAAATGAGATTCAACGAGGTATGGTT
TTAGCGAAACCAGCATCTATAACACCTCATCAACATTTTGAAGCTCAAGTTTATATTTTAAAAAAAGTGAAGGAGGTCGT
CATACCTCTTTTGTAGCACGATATC
>864_Costasiella_spec_tufA_H
CCCGTGAGCATATTCTGTTAGCCAGACAGGTTGGTGTTCCTGCTATTGCAGTATACCTTAACAAGGTCGATCAGGTTGAT
GATGAGGAGTTGCTGGAGCTGGTGGAACTGGAAGTACGTGAGCTTCTCTATTGTTCCCATTGCCATGGAGGAAAAGCTGC
GATTCGCGATTCGCGAAGGATTGAGGCAGTGGAAGCTTTAACTGCAAATCCATCTTTCAAAAAAGGAGAGAATGAATGGG
TTGATCATATATATGAGTTAATAGATTGTGTGGATGAAGTTATACCACTTCCTCAACGAAATATTGAAAAAGATTTTTTA
ATGGCTATTGAAAATATCGTATCTATTACAGGTCGTGGAACTGTAGCGACGGGTCGGGTGGAACGGGGTCAAATTAAAGT
TGGAGATTCCGTAGAAATTATAGGTTTAAAAGATACGAAGGAAACAACAGTGATTGGACTTGAAATGTTTCAAAAAACTT
TAGAAGAAAGTGTTGCTGGAGATAATGTTGGAATTTTATTACGTGGAATACAAAAAAATGAGATTCAACGAGGTATGGTT
TTAGCGAAACCAGCATCTATAACACCTCATCAACATTTTGAAGCTCAAGTTTATATTTTAAAAAAAGTGAAGGAGGTCGT
CATACCTCTTTTGTAGCACGATATC
>864_Costasiella_spec_tufA_I
CCCGTGAGCATATTCTGTTAGCCAGACAGGTTGGTGTTCCTGCTATTGCAGTATACCTTAACAAGGTCGATCAGGTTGAT
GATGAGGAGTTGCTGGAGCTGGTGGAACTGGAAGTACGTGAGCTTCTCTATTGTTCCCATTGCCATGGAGGAAAAGCTGC
GATTCGCGATTCGCGAAGGATTGAGGCAGTGGAAGCTTTAACTGCAAATCCATCTTTCAAAAAAGGAGAGAATGAATGGG
TTGATCATATATATGAGTTAATAGATTGTGTGGATGAAGTTATACCACTTCCTCAACGAAATATTGAAAAAGATTTTTTA
ATGGCTATTGAAAATATCGTATCTATTACAGGTCGTGGAACTGTAGCGACGGGTCGGGTGGAACGGGGTCAAATTAAAGT
TGGAGATTCCGTAGAAATTATAGGTTTAAAAGATACGAAGGAAACAACAGTGATTGGACTTGAAATGTTTCAAAAAACTT
TAGAAGAAAGTGTTGCTGGAGATAATGTTGGAATTTTATTACGTGGAATACAAAAAAATGAGATTCAACGAGGTATGGTT
TTAGCGAAACCAGCATCTATAACACCTCATCAACATTTTGAAGCTCAAGTTTATATTTTAAAAAAAGTGAAGGAGGTCGT
CATACCTCTTTTGTAGCACGATATC
>864_Costasiella_spec_tufA_J
CCCGTGAGCATATTCTGTTAGCCAGACAGGTTGGTGTTCCTGCTATTGCAGTATACCTTAACAAGGTCGATCAGGTTGAT
GATGAGGAGTTGCTGGAGCTGGTGGAACTGGAAGTACGTGAGCTTCTCTATTGTTCCCATTGCCATGGAGGAAAAGCTGC
GATTCGCGATTCGCGAAGGATTGAGGCAGTGGAAGCTTTAACTGCAAATCCATCTTTCAAAAAAGGAGAGAATGAATGGG
TTGATCATATATATGAGTTAATAGATTGTGTGGATGAAGTTATACCACTTCCTCAACGAAATATTGAAAAAGATTTTTTA
ATGGCTATTGAAAATATCGTATCTATTACAGGTCGTGGAACTGTAGCGACGGGTCGGGTGGAACGGGGTCAAATTAAAGT
TGGAGATTCCGTAGAAATTATAGGTTTAAAAGATACGAAGGAAACAACAGTGATTGGACTTGAAATGTTTCAAAAAACTT
TAGAAGAAAGTGTTGCTGGAGATAATGTTGGAATTTTATTACGTGGAATACAAAAAAATGAGATTCAACGAGGTATGGTT
TTAGCGAAACCAGCATCTATAACACCTCATCAACATTTTGAAGCTCAAGTTTATATTTTAAAAAAAGTGAAGGAGGTCGT
CATACCTCTTTTGTAGCACGATATC
>864_Costasiella_spec_tufA_K
CCCGTGAGCATATTCTGTTAGCCAGACAGGTTGGTGTTCCTGCTATTGCAGTATACCTTAACAAGGTCGATCAGGTTGAT
GATGAGGAGTTGCTGGAGCTGGTGGAACTGGAAGTACGTGAGCTTCTCTATTGTTCCCATTGCCATGGAGGAAAAGCTGC
GATTCGCGATTCGCGAAGGATTGAGGCAGTGGAAGCTTTAACTGCAAATCCATCTTTCAAAAAAGGAGAGAATGAATGGG
TTGATCATATATATGAGTTAATAGATTGTGTGGATGAAGTTATACCACTTCCTCAACGAAATATTGAAAAAGATTTTTTA
ATGGCTATTGAAAATATCGTATCTATTACAGGTCGTGGAACTGTAGCGACGGGTCGGGTGGAACGGGGTCAAATTAAAGT
TGGAGATTCCGTAGAAATTATAGGTTTAAAAGATACGAAGGAAACAACAGTGATTGGACTTGAAATGTTTCAAAAAACTT
TAGAAGAAAGTGTTGCTGGAGATAATGTTGGAATTTTATTACGTGGAATACAAAAAAATGAGATTCAACGAGGTATGGTT
TTAGCGAAACCAGCATCTATAACACCTCATCAACATTTTGAAGCTCAAGTTTATATTTTAAAAAAAGTGAAGGAGGTCGT
CATACCTCTTTTGTAGCACGATATC
>864_Costasiella_spec_tufA_L
CCCGTGAGCATATTCTGTTAGCCAGACAGGTTGGTGTTCCTGCTATTGCAGTATACCTTAACAAGGTCGATCAGGTTGAT
GATGAGGAGTTGCTGGAGCTGGTGGAACTGGAAGTACGTGAGCTTCTCTATTGTTCCCATTGCCATGGAGGAAAAGCTGC
GATTCGCGATTCGCGAAGGATTGAGGCAGTGGAAGCTTTAACTGCAAATCCATCTTTCAAAAAAGGAGAGAATGAATGGG
TTGATCATATATATGAGTTAATAGATTGTGTGGATGAAGTTATACCACTTCCTCAACGAAATATTGAAAAAGATTTTTTA
ATGGCTATTGAAAATATCGTATCTATTACAGGTCGTGGAACTGTAGCGACGGGTCGGGTGGAACGGGGTCAAATTAAAGT
TGGAGATTCCGTAGAAATTATAGGTTTAAAAGATACGAAGGAAACAACAGTGATTGGACTTGAAATGTTTCAAAAAACTT
TAGAAGAAAGTGTTGCTGGAGATAATGTTGGAATTTTATTACGTGGAATACAAAAAAATGAGATTCAACGAGGTATGGTT
TTAGCGAAACCAGCATCTATAACACCTCATCAACATTTTGAAGCTCAAGTTTATATTTTAAAAAAAGTGAAGGAGGTCGT
CATACCTCTTTTGTAGCACGATATC


S150 Ercolania viridis con

>S150_Ercvir_tufA_con KC479648
TGGCCCTATGCCACAAACAAAAGAACATTTATTATTAGCTAAACAAGTAGGTGTTCCTAATATTGTTGTTTTTTTAAATA
AAGAAGATCAAGTAGATGATGCTGAATTATTAGAGTTAGTTCAATTAGAAGTTCAAGAAACACTTGAAGCTTATGAATTT
CCAGGTGAAGATGTACCTATTGTAACAGGTTCCGCTTTATTAGCACTAGAAGCGTTAATTGAAAATACTGATGTTTCTGA
TAATAAATGGGTTAATAAAATCTATGATTTAATGAAAGAAGTTGATAATTATATTCCAACTCCTGAACGTGAAACAGATA
AAACATTCCTAATGGCAATAGAAGACGYATTCTCTATTACTGGTCGTGGAACTGTTGCAACTGGACGTGTTGAACGTGGT
GTTTTAAAAACAGGTGAAACCGTAGACCTTGTTGGATTAGGAGATACAAAAAATGTAACAGTTACTGGATTAGAAATGTT
TCAGAAAACTTTAGATGAAACAGTTGCGGGAGATAATGTAGGTGTATTACTTCGAGGTGTTCAAAAAGATGAAATTCAAC
GAGGTATGGTAATCGCTGCCCCAAATTCAATTGAGCCTCATACAAAATTTGAAGCACAAGTTTATGTTTTAACAAAAGAA
GAAGGTGGTCGTCACACTCCATTTTTCCCAGGTTATA
>S150_Ervir_tufa_A
TGGCCCTATGCCACAAACAAAAGAACATTTATTATTAGCTAAACAAGTAGGTGTTCCTAATATTGTTGTTTTTTTAAATA
AAGAAGATCAAGTAGATGATGCTGAATTATTAGAGTTAGTTCAATTAGAAGTTCAAGAAACACTTGAAGCTTATGAATTT
CCAGGTGAAGATGTACCTATTGTAACAGGTTCCGCTTTATTAGCACTAGAAGCGTTAATTGAAAATACTGATGTTTCTGA
TAATAAATGGGTTAATAAAATCTATGATTTAATGAAAGAAGTTGATAATTATATTCCAACTCCTGAACGTGAAACAGATA
AAACATTCCTAATGGCAATAGAAGACGCATTCTCTATTACTGGTCGTGGAACTGTTGCAACTGGACGTGTTGAACGTGGT
GTTTTAAAAACAGGTGAAACCGTAGACCTTGTTGGATTAGGAGATACAAAAAATGTAACAGTTACTGGATTAGAAATGTT
TCAGAAAACTTTAGATGAAACAGTTGCGGGAGATAATGTAGGTGTATTACTTCGAGGTGTTCAAAAAGATGAAATTCAAC
GAGGTATGGTAATCGCTGCCCCAAATTCAATTGAGCCTCATACAAAATTTGAAGCACAAGTTTATGTTTTAACAAAAGAA
GAAGGTGGTCGTCACACTCCATTTTTCCCAGGTTATA
>S150_Ervir_tufa_B
TGGCCCTATGCCACAAACAAAAGAACATTTATTATTAGCTAAACAAGTAGGTGTTCCTAATATTGTTGTTTTTTTAAATA
AAGAAGATCAAGTAGATGATGCTGAATTATTAGAGTTAGTTCAATTAGAAGTTCAAGAAACACTTGAAGCTTATGAATTT
CCAGGTGAAGATGTACCTATTGTAACAGGTTCCGCTTTATTAGCACTAGAAGCGTTAATTGAAAATACTGATGTTTCTGA
TAATAAATGGGTTAATAAAATCTATGATTTAATGAAAGAAGTTGATAATTATATTCCAACTCCTGAACGTGAAACAGATA
AAACATTCCTAATGGCAATAGAAGACGCATTCTCTATTACTGGTCGTGGAACTGTTGCAACTGGACGTGTTGAACGTGGT
GTTTTAAAAACAGGTGAAACCGTAGACCTTGTTGGATTAGGAGATACAAAAAATGTAACAGTTACTGGATTAGAAATGTT
TCAGAAAACTTTAGATGAAACAGTTGCGGGAGATAATGTAGGTGTATTACTTCGAGGTGTTCAAAAAGATGAAATTCAAC
GAGGTATGGTAATCGCTGCCCCAAATTCAATTGAGCCTCATACAAAATTTGAAGCACAAGTTTATGTTTTAACAAAAGAA
GAAGGTGGTCGTCACACTCCATTTTTCCCAGGTTATA
>S150_Ervir_tufa_C
TGGCCCTATGCCACAAACAAAAGAACATTTATTATTAGCTAAACAAGTAGGTGTTCCTAATATTGTTGTTTTTTTAAATA
AAGAAGATCAAGTAGATGATGCTGAATTATTAGAGTTAGTTCAATTAGAAGTTCAAGAAACACTTGAAGCTTATGAATTT
CCAGGTGAAGATGTACCTATTGTAACAGGTTCCGCTTTATTAGCACTAGAAGCGTTAATTGAAAATACTGATGTTTCTGA
TAATAAATGGGTTAATAAAATCTATGATTTAATGAAAGAAGTTGATAATTATATTCCAACTCCTGAACGTGAAACAGATA
AAACATTCCTAATGGCAATAGAAGACGCATTCTCTATTACTGGTCGTGGAACTGTTGCAACTGGACGTGTTGAACGTGGT
GTTTTAAAAACAGGTGAAACCGTAGACCTTGTTGGATTAGGAGATACAAAAAATGTAACAGTTACTGGATTAGAAATGTT
TCAGAAAACTTTAGATGAAACAGTTGCGGGAGATAATGTAGGTGTATTACTTCGAGGTGTTCAAAAAGATGAAATTCAAC
GAGGTATGGTAATCGCTGCCCCAAATTCAATTGAGCCTCATACAAAATTTGAAGCACAAGTTTATGTTTTAACAAAAGAA
GAAGGTGGTCGTCACACTCCATTTTTCCCAGGTTATA
>S150_Ervir_tufa_D
TGGCCCTATGCCACAAACAAAAGAACATTTATTATTAGCTAAACAAGTAGGTGTTCCTAATATTGTTGTTTTTTTAAATA
AAGAAGATCAAGTAGATGATGCTGAATTATTAGAGTTAGTTCAATTAGAAGTTCAAGAAACACTTGAAGCTTATGAATTT
CCAGGTGAAGATGTACCTATTGTAACAGGTTCCGCTTTATTAGCACTAGAAGCGTTAATTGAAAATACTGATGTTTCTGA
TAATAAATGGGTTAATAAAATCTATGATTTAATGAAAGAAGTTGATAATTATATTCCAACTCCTGAACGTGAAACAGATA
AAACATTCCTAATGGCAATAGAAGACGTATTCTCTATTACTGGTCGTGGAACTGTTGCAACTGGACGTGTTGAACGTGGT
GTTTTAAAAACAGGTGAAACCGTAGACCTTGTTGGATTAGGAGATACAAAAAATGTAACAGTTACTGGATTAGAAATGTT
TCAGAAAACTTTAGATGAAACAGTTGCGGGAGATAATGTAGGTGTATTACTTCGAGGTGTTCAAAAAGATGAAATTCAAC
GAGGTATGGTAATCGCTGCCCCAAATTCAATTGAGCCTCATACAAAATTTGAAGCACAAGTTTATGTTTTAACAAAAGAA
GAAGGTGGTCGTCACACTCCATTTTTCCCAGGTTATA
>S150_Ervir_tufa_E
TGGCCCTATGCCACAAACAAAAGAACATTTATTATTAGCTAAACAAGTAGGTGTTCCTAATATTGTTGTTTTTTTAAATA
AAGAAGATCAAGTAGATGATGCTGAATTATTAGAGTTAGTTCAATTAGAAGTTCAAGAAACACTTGAAGCTTATGAATTT
CCAGGTGAAGATGTACCTATTGTAACAGGTTCCGCTTTATTAGCACTAGAAGCGTTAATTGAAAATACTGATGTTTCTGA
TAATAAATGGGTTAATAAAATCTATGATTTAATGAAAGAAGTTGATAATTATATTCCAACTCCTGAACGTGAAACAGATA
AAACATTCCTAATGGCAATAGAAGACGTATTCTCTATTACTGGTCGTGGAACTGTTGCAACTGGACGTGTTGAACGTGGT
GTTTTAAAAACAGGTGAAACCGTAGACCTTGTTGGATTAGGAGATACAAAAAATGTAACAGTTACTGGATTAGAAATGTT
TCAGAAAACTTTAGATGAAACAGTTGCGGGAGATAATGTAGGTGTATTACTTCGAGGTGTTCAAAAAGATGAAATTCAAC
GAGGTATGGTAATCGCTGCCCCAAATTCAATTGAGCCTCATACAAAATTTGAAGCACAAGTTTATGTTTTAACAAAAGAA
GAAGGTGGTCGTCACACTCCATTTTTCCCAGGTTATA
>S150_Ervir_tufa_F
TGGCCCTATGCCACAAACAAAAGAACATTTATTATTAGCTAAACAAGTAGGTGTTCCTAATATTGTTGTTTTTTTAAATA
AAGAAGATCAAGTAGATGATGCTGAATTATTAGAGTTAGTTCAATTAGAAGTTCAAGAAACACTTGAAGCTTATGAATTT
CCAGGTGAAGATGTACCTATTGTAACAGGTTCCGCTTTATTAGCACTAGAAGCGTTAATTGAAAATACTGATGTTTCTGA
TAATAAATGGGTTAATAAAATCTATGATTTAATGAAAGAAGTTGATAATTATATTCCAACTCCTGAACGTGAAACAGATA
AAACATTCCTAATGGCAATAGAAGACGTATTCTCTATTACTGGTCGTGGAACTGTTGCAACTGGACGTGTTGAACGTGGT
GTTTTAAAAACAGGTGAAACCGTAGACCTTGTTGGATTAGGAGATACAAAAAATGTAACAGTTACTGGATTAGAAATGTT
TCAGAAAACTTTAGATGAAACAGTTGCGGGAGATAATGTAGGTGTATTACTTCGAGGTGTTCAAAAAGATGAAATTCAAC
GAGGTATGGTAATCGCTGCCCCAAATTCAATTGAGCCTCATACAAAATTTGAAGCACAAGTTTATGTTTTAACAAAAGAA
GAAGGTGGTCGTCACACTCCATTTTTCCCAGGTTATA
>S150_Ervir_tufa_G
TGGCCCTATGCCACAAACAAAAGAACATTTATTATTAGCTAAACAAGTAGGTGTTCCTAATATTGTTGTTTTTTTAAATA
AAGAAGATCAAGTAGATGATGCTGAATTATTAGAGTTAGTTCAATTAGAAGTTCAAGAAACACTTGAAGCTTATGAATTT
CCAGGTGAAGATGTACCTATTGTAACAGGTTCCGCTTTATTAGCACTAGAAGCGTTAATTGAAAATACTGATGTTTCTGA
TAATAAATGGGTTAATAAAATCTATGATTTAATGAAAGAAGTTGATAATTATATTCCAACTCCTGAACGTGAAACAGATA
AAACATTCCTAATGGCAATAGAAGACGTATTCTCTATTACTGGTCGTGGAACTGTTGCAACTGGACGTGTTGAACGTGGT
GTTTTAAAAACAGGTGAAACCGTAGACCTTGTTGGATTAGGAGATACAAAAAATGTAACAGTTACTGGATTAGAAATGTT
TCAGAAAACTTTAGATGAAACAGTTGCGGGAGATAATGTAGGTGTATTACTTCGAGGTGTTCAAAAAGATGAAATTCAAC
GAGGTATGGTAATCGCTGCCCCAAATTCAATTGAGCCTCATACAAAATTTGAAGCACAAGTTTATGTTTTAACAAAAGAA
GAAGGTGGTCGTCACACTCCATTTTTCCCAGGTTATA
>S150_Ervir_tufa_H
TGGCCCTATGCCACAAACAAAAGAACATTTATTATTAGCTAAACAAGTAGGTGTTCCTAATATTGTTGTTTTTTTAAATA
AAGAAGATCAAGTAGATGATGCTGAATTATTAGAGTTAGTTCAATTAGAAGTTCAAGAAACACTTGAAGCTTATGAATTT
CCAGGTGAAGATGTACCTATTGTAACAGGTTCCGCTTTATTAGCACTAGAAGCGTTAATTGAAAATACTGATGTTTCTGA
TAATAAATGGGTTAATAAAATCTATGATTTAATGAAAGAAGTTGATAATTATATTCCAACTCCTGAACGTGAAACAGATA
AAACATTCCTAATGGCAATAGAAGACGCATTCTCTATTACTGGTCGTGGAACTGTTGCAACTGGACGTGTTGAACGTGGT
GTTTTAAAAACAGGTGAAACCGTAGACCTTGTTGGATTAGGAGATACAAAAAATGTAACAGTTACTGGATTAGAAATGTT
TCAGAAAACTTTAGATGAAACAGTTGCGGGAGATAATGTAGGTGTATTACTTCGAGGTGTTCAAAAAGATGAAATTCAAC
GAGGTATGGTAATCGCTGCCCCAAATTCAATTGAGCCTCATACAAAATTTGAAGCACAAGTTTATGTTTTAACAAAAGAA
GAAGGTGGTCGTCACACTCCATTTTTCCCAGGTTATA
>S150_Ervir_tufa_I
TGGCCCTATGCCACAAACAAAAGAACATTTATTATTAGCTAAACAAGTAGGTGTTCCTAATATTGTTGTTTTTTTAAATA
AAGAAGATCAAGTAGATGATGCTGAATTATTAGAGTTAGTTCAATTAGAAGTTCAAGAAACACTTGAAGCTTATGAATTT
CCAGGTGAAGATGTACCTATTGTAACAGGTTCCGCTTTATTAGCACTAGAAGCGTTAATTGAAAATACTGATGTTTCTGA
TAATAAATGGGTTAATAAAATCTATGATTTAATGAAAGAAGTTGATAATTATATTCCAACTCCTGAACGTGAAACAGATA
AAACATTCCTAATGGCAATAGAAGACGTATTCTCTATTACTGGTCGTGGAACTGTTGCAACTGGACGTGTTGAACGTGGT
GTTTTAAAAACAGGTGAAACCGTAGACCTTGTTGGATTAGGAGATACAAAAAATGTAACAGTTACTGGATTAGAAATGTT
TCAGAAAACTTTAGATGAAACAGTTGCGGGAGATAATGTAGGTGTATTACTTCGAGGTGTTCAAAAAGATGAAATTCAAC
GAGGTATGGTAATCGCTGCCCCAAATTCAATTGAGCCTCATACAAAATTTGAAGCACAAGTTTATGTTTTAACAAAAGAA
GAAGGTGGTCGTCACACTCCATTTTTCCCAGGTTATA
>S150_Ervir_tufa_J
TGGCCCTATGCCACAAACAAAAGAACATTTATTATTAGCTAAACAAGTAGGTGTTCCTAATATTGTTGTTTTTTTAAATA
AAGAAGATCAAGTAGATGATGCTGAATTATTAGAGTTAGTTCAATTAGAAGTTCAAGAAACACTTGAAGCTTATGAATTT
CCAGGTGAAGATGTACCTATTGTAACAGGTTCCGCTTTATTAGCACTAGAAGCGTTAATTGAAAATACTGATGTTTCTGA
TAATAAATGGGTTAATAAAATCTATGATTTAATGAAAGAAGTTGATAATTATATTCCAACTCCTGAACGTGAAACAGATA
AAACATTCCTAATGGCAATAGAAGACGTATTCTCTATTACTGGTCGTGGAACTGTTGCAACTGGACGTGTTGAACGTGGT
GTTTTAAAAACAGGTGAAACCGTAGACCTTGTTGGATTAGGAGATACAAAAAATGTAACAGTTACTGGATTAGAAATGTT
TCAGAAAACTTTAGATGAAACAGTTGCGGGAGATAATGTAGGTGTATTACTTCGAGGTGTTCAAAAAGATGAAATTCAAC
GAGGTATGGTAATCGCTGCCCCAAATTCAATTGAGCCTCATACAAAATTTGAAGCACAAGTTTATGTTTTAACAAAAGAA
GAAGGTGGTCGTCACACTCCATTTTTCCCAGGTTATA

S280 Elysia asbecki conA KC479651

>S280_Elyasb_tufA_conA
GCTGATGGACCAATGCCACAAACAAATGAACATCTTTTATTAGCTCAGCAAGTAGGCGTTCCTGCTATTGTTGTTTTTAT
GAATAAAGTCGATCAAGTCGATGATATAGATTTATTAGATCTCGTTGAATTAGAAATACGTGAAACTTTAAATATTTATA
ATTTTCCTGGTGATGATATTCCAATTGTCAGTGGATATGCATCATTAGCTGTTGAAGCTTTAACATCAAATCCTAATTTA
AAACGTGGAGAAAATGAATGGGTTGATAAAATTTTCGAATTAATGAATGTTGTTGATGAAGAAATTCCACTTCCACAACG
AGATATTGATAAAGATTTTCTTGTAGCTATCGAAGATATTGTATCAATTACAGGTAGAGGAACTGTAGCAACAGGTCGTG
TTGAAAGAGGGAGGATTAAAGTAGGAGATATTGTTCAAATTGTTGGACTTAAAGAAACACGAGAAGCAACAGTTATTGGT
CTTGAAATGTTTCGAAAAACCTTAGATGAAAGTGTTGCAGGCGATAATGTTGGCGTTTTACTTCGAGGAGTACAAAAAAA
TGAAATTGAACGAGGAATGGTTTTASCAAAGCCGGGATCTATTAAACCTCATACACGTTTTGAAGCTCAAGTTTATATTT
TAAAAAAAATAGAAGGAGGACGACATACATCTTTTGTTGCTGGTTATC
>S280_Elyasb_tufA_A
GCTGATGGACCAATGCCACAAACAAATGAACATCTTTTATTAGCTCAGCAAGTAGGCGTTCCTGCTATTGTTGTTTTTAT
GAATAAAGTCGATCAAGTCGATGATATAGATTTATTAGATCTCGTTGAATTAGAAATACGTGAAACTTTAAATATTTATA
ATTTTCCTGGTGATGATATTCCAATTGTCAGTGGATATGCATCATTAGCTGTTGAAGCTTTAACATCAAATCCTAATTTA
AAACGTGGAGAAAATGAATGGGTTGATAAAATTTTCGAATTAATGAATGTTGTTGATGAAGAAATTCCACTTCCACAACG
AGATATTGATAAAGATTTTCTTGTAGCTATCGAAGATATTGTATCAATTACAGGTAGAGGAACTGTAGCAACAGGTCGTG
TTGAAAGAGGGAGGATTAAAGTAGGAGATATTGTTCAAATTGTTGGACTTAAAGAAACACGAGAAGCAACAGTTATTGGT
CTTGAAATGTTTCGAAAAACCTTAGATGAAAGTGTTGCAGGCGATAATGTTGGCGTTTTACTTCGAGGAGTACAAAAAAA
TGAAATTGAACGAGGAATGGTTTTAGCAAAGCCGGGATCTATTAAACCTCATACACGTTTTGAAGCTCAAGTTTATATTT
TAAAAAAAATAGAAGGAGGACGACATACATCTTTTGTTGCTGGTTATC
>S280_Elyasb_tufA_B
GCTGATGGACCAATGCCACAAACAAATGAACATCTTTTATTAGCTCAGCAAGTAGGCGTTCCTGCTATTGTTGTTTTTAT
GAATAAAGTCGATCAAGTCGATGATATAGATTTATTAGATCTCGTTGAATTAGAAATACGTGAAACTTTAAATATTTATA
ATTTTCCTGGTGATGATATTCCAATTGTCAGTGGATATGCATCATTAGCTGTTGAAGCTTTAACATCAAATCCTAATTTA
AAACGTGGAGAAAATGAATGGGTTGATAAAATTTTCGAATTAATGAATGTTGTTGATGAAGAAATTCCACTTCCACAACG
AGATATTGATAAAGATTTTCTTGTAGCTATCGAAGATATTGTATCAATTACAGGTAGAGGAACTGTAGCAACAGGTCGTG
TTGAAAGAGGGAGGATTAAAGTAGGAGATATTGTTCAAATTGTTGGACTTAAAGAAACACGAGAAGCAACAGTTATTGGT
CTTGAAATGTTTCGAAAAACCTTAGATGAAAGTGTTGCAGGCGATAATGTTGGCGTTTTACTTCGAGGAGTACAAAAAAA
TGAAATTGAACGAGGAATGGTTTTACCAAAGCCGGGATCTATTAAACCTCATACACGTTTTGAAGCTCAAGTTTATATTT
TAAAAAAAATAGAAGGAGGACGACATACATCTTTTGTTGCTGGTTATC
>S280_Elyasb_tufA_C
GCTGATGGACCAATGCCACAAACAAATGAACATCTTTTATTAGCTCAGCAAGTAGGCGTTCCTGCTATTGTTGTTTTTAT
GAATAAAGTCGATCAAGTCGATGATATAGATTTATTAGATCTCGTTGAATTAGAAATACGTGAAACTTTAAATATTTATA
ATTTTCCTGGTGATGATATTCCAATTGTCAGTGGATATGCATCATTAGCTGTTGAAGCTTTAACATCAAATCCTAATTTA
AAACGTGGAGAAAATGAATGGGTTGATAAAATTTTCGAATTAATGAATGTTGTTGATGAAGAAATTCCACTTCCACAACG
AGATATTGATAAAGATTTTCTTGTAGCTATCGAAGATATTGTATCAATTACAGGTAGAGGAACTGTAGCAACAGGTCGTG
TTGAAAGAGGGAGGATTAAAGTAGGAGATATTGTTCAAATTGTTGGACTTAAAGAAACACGAGAAGCAACAGTTATTGGT
CTTGAAATGTTTCGAAAAACCTTAGATGAAAGTGTTGCAGGCGATAATGTTGGCGTTTTACTTCGAGGAGTACAAAAAAA
TGAAATTGAACGAGGAATGGTTTTACCAAAGCCGGGATCTATTAAACCTCATACACGTTTTGAAGCTCAAGTTTATATTT
TAAAAAAAATAGAAGGAGGACGACATACATCTTTTGTTGCTGGTTATC
>S280_Elyasb_tufA_D
GCTGATGGACCAATGCCACAAACAAATGAACATCTTTTATTAGCTCAGCAAGTAGGCGTTCCTGCTATTGTTGTTTTTAT
GAATAAAGTCGATCAAGTCGATGATATAGATTTATTAGATCTCGTTGAATTAGAAATACGTGAAACTTTAAATATTTATA
ATTTTCCTGGTGATGATATTCCAATTGTCAGTGGATATGCATCATTAGCTGTTGAAGCTTTAACATCAAATCCTAATTTA
AAACGTGGAGAAAATGAATGGGTTGATAAAATTTTCGAATTAATGAATGTTGTTGATGAAGAAATTCCACTTCCACAACG
AGATATTGATAAAGATTTTCTTGTAGCTATCGAAGATATTGTATCAATTACAGGTAGAGGAACTGTAGCAACAGGTCGTG
TTGAAAGAGGGAGGATTAAAGTAGGAGATATTGTTCAAATTGTTGGACTTAAAGAAACACGAGAAGCAACAGTTATTGGT
CTTGAAATGTTTCGAAAAACCTTAGATGAAAGTGTTGCAGGCGATAATGTTGGCGTTTTACTTCGAGGAGTACAAAAAAA
TGAAATTGAACGAGGAATGGTTTTACCAAAGCCGGGATCTATTAAACCTCATACACGTTTTGAAGCTCAAGTTTATATTT
TAAAAAAAATAGAAGGAGGACGACATACATCTTTTGTTGCTGGTTATC
>S280_Elyasb_tufA_E
GCTGATGGACCAATGCCACAAACAAATGAACATCTTTTATTAGCTCAGCAAGTAGGCGTTCCTGCTATTGTTGTTTTTAT
GAATAAAGTCGATCAAGTCGATGATATAGATTTATTAGATCTCGTTGAATTAGAAATACGTGAAACTTTAAATATTTATA
ATTTTCCTGGTGATGATATTCCAATTGTCAGTGGATATGCATCATTAGCTGTTGAAGCTTTAACATCAAATCCTAATTTA
AAACGTGGAGAAAATGAATGGGTTGATAAAATTTTCGAATTAATGAATGTTGTTGATGAAGAAATTCCACTTCCACAACG
AGATATTGATAAAGATTTTCTTGTAGCTATCGAAGATATTGTATCAATTACAGGTAGAGGAACTGTAGCAACAGGTCGTG
TTGAAAGAGGGAGGATTAAAGTAGGAGATATTGTTCAAATTGTTGGACTTAAAGAAACACGAGAAGCAACAGTTATTGGT
CTTGAAATGTTTCGAAAAACCTTAGATGAAAGTGTTGCAGGCGATAATGTTGGCGTTTTACTTCGAGGAGTACAAAAAAA
TGAAATTGAACGAGGAATGGTTTTACCAAAGCCGGGATCTATTAAACCTCATACACGTTTTGAAGCTCAAGTTTATATTT
TAAAAAAAATAGAAGGAGGACGACATACATCTTTTGTTGCTGGTTATC
>S280_Elyasb_tufA_F
GCTGATGGACCAATGCCACAAACAAATGAACATCTTTTATTAGCTCAGCAAGTAGGCGTTCCTGCTATTGTTGTTTTTAT
GAATAAAGTCGATCAAGTCGATGATATAGATTTATTAGATCTCGTTGAATTAGAAATACGTGAAACTTTAAATATTTATA
ATTTTCCTGGTGATGATATTCCAATTGTCAGTGGATATGCATCATTAGCTGTTGAAGCTTTAACATCAAATCCTAATTTA
AAACGTGGAGAAAATGAATGGGTTGATAAAATTTTCGAATTAATGAATGTTGTTGATGAAGAAATTCCACTTCCACAACG
AGATATTGATAAAGATTTTCTTGTAGCTATCGAAGATATTGTATCAATTACAGGTAGAGGAACTGTAGCAACAGGTCGTG
TTGAAAGAGGGAGGATTAAAGTAGGAGATATTGTTCAAATTGTTGGACTTAAAGAAACACGAGAAGCAACAGTTATTGGT
CTTGAAATGTTTCGAAAAACCTTAGATGAAAGTGTTGCAGGCGATAATGTTGGCGTTTTACTTCGAGGAGTACAAAAAAA
TGAAATTGAACGAGGAATGGTTTTACCAAAGCCGGGATCTATTAAACCTCATACACGTTTTGAAGCTCAAGTTTATATTT
TAAAAAAAATAGAAGGAGGACGACATACATCTTTTGTTGCTGGTTATC
>S280_Elyasb_tufA_G
GCTGATGGACCAATGCCACAAACAAATGAACATCTTTTATTAGCTCAGCAAGTAGGCGTTCCTGCTATTGTTGTTTTTAT
GAATAAAGTCGATCAAGTCGATGATATAGATTTATTAGATCTCGTTGAATTAGAAATACGTGAAACTTTAAATATTTATA
ATTTTCCTGGTGATGATATTCCAATTGTCAGTGGATATGCATCATTAGCTGTTGAAGCTTTAACATCAAATCCTAATTTA
AAACGTGGAGAAAATGAATGGGTTGATAAAATTTTCGAATTAATGAATGTTGTTGATGAAGAAATTCCACTTCCACAACG
AGATATTGATAAAGATTTTCTTGTAGCTATCGAAGATATTGTATCAATTACAGGTAGAGGAACTGTAGCAACAGGTCGTG
TTGAAAGAGGGAGGATTAAAGTAGGAGATATTGTTCAAATTGTTGGACTTAAAGAAACACGAGAAGCAACAGTTATTGGT
CTTGAAATGTTTCGAAAAACCTTAGATGAAAGTGTTGCAGGCGATAATGTTGGCGTTTTACTTCGAGGAGTACAAAAAAA
TGAAATTGAACGAGGAATGGTTTTACCAAAGCCGGGATCTATTAAACCTCATACACGTTTTGAAGCTCAAGTTTATATTT
TAAAAAAAATAGAAGGAGGACGACATACATCTTTTGTTGCTGGTTATC
>S280_Elyasb_tufA_H
GCTGATGGACCAATGCCACAAACAAATGAACATCTTTTATTAGCTCAGCAAGTAGGCGTTCCTGCTATTGTTGTTTTTAT
GAATAAAGTCGATCAAGTCGATGATATAGATTTATTAGATCTCGTTGAATTAGAAATACGTGAAACTTTAAATATTTATA
ATTTTCCTGGTGATGATATTCCAATTGTCAGTGGATATGCATCATTAGCTGTTGAAGCTTTAACATCAAATCCTAATTTA
AAACGTGGAGAAAATGAATGGGTTGATAAAATTTTCGAATTAATGAATGTTGTTGATGAAGAAATTCCACTTCCACAACG
AGATATTGATAAAGATTTTCTTGTAGCTATCGAAGATATTGTATCAATTACAGGTAGAGGAACTGTAGCAACAGGTCGTG
TTGAAAGAGGGAGGATTAAAGTAGGAGATATTGTTCAAATTGTTGGACTTAAAGAAACACGAGAAGCAACAGTTATTGGT
CTTGAAATGTTTCGAAAAACCTTAGATGAAAGTGTTGCAGGCGATAATGTTGGCGTTTTACTTCGAGGAGTACAAAAAAA
TGAAATTGAACGAGGAATGGTTTTACCAAAGCCGGGATCTATTAAACCTCATACACGTTTTGAAGCTCAAGTTTATATTT
TAAAAAAAATAGAAGGAGGACGACATACATCTTTTGTTGCTGGTTATC


S280 Elysia asbecki conB

>S280_Elyasb_tufA_conB KC479652
GCGGATGGACCAATGCCTCAAACAAAAGAACATATTTTATTAGCACAACAAGTAGGTGTTCCCGCGATCGTTGTTTTTCT
TAATAAAGTCGATCAAGTCGATGATTTAGAATTATTAGAACTTGTTGAATTAGAAATCCGAGAAACTTTRGATCGTTATA
GGTTTCCAGGGGACAAAATTCCYATTATTAGTGGTTCAGCTTTATTAGCTGTGGAAGCGCTTACGGCTAATCCTGAATAT
AAACGAGGAGATAATGAATGGGTAGATAAAATTTATAAATTAATGGATGTTGTTGATGATTCTATTCCTCTTCCACAACG
AAATACGGAAAAAGATTTTTTAATGGCAATTGAAAATATTGTTTCGATTACAGGACGTGGAACTGTGGCTACAGGTCGTG
TTGAACGTGGACAAATCAAAATAGGTGATACGGTTGAAATTATTGGTCTCAAGGAAACAAAAACAACAACCATTATCGGT
TTAGAAATGTTTCAAAAAACACTTGAAGAAAGTATTGCTGGGGATAATGTTGGTATTTTATTACGTGGTATACAAAAAAA
TGAAGTTCAACGTGGAAYGGTTTTAGCTAAACCTGGTTCAATTACTCCTCATACACGATTTAAAGCACAAGTTTACGTTT
TAAAAAAAATGAAGGTGGACGTCACACTTCTTTTATTCGTGGTTATCG
>S280_Elyasb_tufA_J
GCGGATGGACCAATGCCTCAAACAAAAGAACATATTTTATTAGCACAACAAGTAGGTGTTCCCGCGATCGTTGTTTTTCT
TAATAAAGTCGATCAAGTCGATGATTTAGAATTATTAGAACTTGTTGAATTAGAAATCCGAGAAACTTTGGATCGTTATA
GGTTTCCAGGGGACAAAATTCCTATTATTAGTGGTTCAGCTTTATTAGCTGTGGAAGCGCTTACGGCTAATCCTGAATAT
AAACGAGGAGATAATGAATGGGTAGATAAAATTTATAAATTAATGGATGTTGTTGATGATTCTATTCCTCTTCCACAACG
AAATACGGAAAAAGATTTTTTAATGGCAATTGAAAATATTGTTTCGATTACAGGACGTGGAACTGTGGCTACAGGTCGTG
TTGAACGTGGACAAATCAAAATAGGTGATACGGTTGAAATTATTGGTCTCAAGGAAACAAAAACAACAACCATTATCGGT
TTAGAAATGTTTCAAAAAACACTTGAAGAAAGTATTGCTGGGGATAATGTTGGTATTTTATTACGTGGTATACAAAAAAA
TGAAGTTCAACGTGGAATGGTTTTAGCTAAACCTGGTTCAATTACTCCTCATACACGATTTAAAGCACAAGTTTACGTTT
TAAAAAAAATGAAGGTGGACGTCACACTTCTTTTATTCGTGGTTATCG
>S280_Elyasb_tufA_I
GCGGATGGACCAATGCCTCAAACAAAAGAACATATTTTATTAGCACAACAAGTAGGTGTTCCCGCGATCGTTGTTTTTCT
TAATAAAGTCGATCAAGTCGATGATTTAGAATTATTAGAACTTGTTGAATTAGAAATCCGAGAAACTTTAGATCGTTATA
GGTTTCCAGGGGACAAAATTCCCATTATTAGTGGTTCAGCTTTATTAGCTGTGGAAGCGCTTACGGCTAATCCTGAATAT
AAACGAGGAGATAATGAATGGGTAGATAAAATTTATAAATTAATGGATGTTGTTGATGATTCTATTCCTCTTCCACAACG
AAATACGGAAAAAGATTTTTTAATGGCAATTGAAAATATTGTTTCGATTACAGGACGTGGAACTGTGGCTACAGGTCGTG
TTGAACGTGGACAAATCAAAATAGGTGATACGGTTGAAATTATTGGTCTCAAGGAAACAAAAACAACAACCATTATCGGT
TTAGAAATGTTTCAAAAAACACTTGAAGAAAGTATTGCTGGGGATAATGTTGGTATTTTATTACGTGGTATACAAAAAAA
TGAAGTTCAACGTGGAACGGTTTTAGCTAAACCTGGTTCAATTACTCCTCATACACGATTTAAAGCACAAGTTTACGTTT
TAAAAAAAATGAAGGTGGACGTCACACTTCTTTTATTCGTGGTTATCG
>S280_Elyasb_tufA_K
GCGGATGGACCAATGCCTCAAACAAAAGAACATATTTTATTAGCACAACAAGTAGGTGTTCCCGCGATCGTTGTTTTTCT
TAATAAAGTCGATCAAGTCGATGATTTAGAATTATTAGAACTTGTTGAATTAGAAATCCGAGAAACTTTAGATCGTTATA
GGTTTCCAGGGGACAAAATTCCCATTATTAGTGGTTCAGCTTTATTAGCTGTGGAAGCGCTTACGGCTAATCCTGAATAT
AAACGAGGAGATAATGAATGGGTAGATAAAATTTATAAATTAATGGATGTTGTTGATGATTCTATTCCTCTTCCACAACG
AAATACGGAAAAAGATTTTTTAATGGCAATTGAAAATATTGTTTCGATTACAGGACGTGGAACTGTGGCTACAGGTCGTG
TTGAACGTGGACAAATCAAAATAGGTGATACGGTTGAAATTATTGGTCTCAAGGAAACAAAAACAACAACCATTATCGGT
TTAGAAATGTTTCAAAAAACACTTGAAGAAAGTATTGCTGGGGATAATGTTGGTATTTTATTACGTGGTATACAAAAAAA
TGAAGTTCAACGTGGAACGGTTTTAGCTAAACCTGGTTCAATTACTCCTCATACACGATTTAAAGCACAAGTTTACGTTT
TAAAAAAAATGAAGGTGGACGTCACACTTCTTTTATTCGTGGTTATCG
>S280_Elyasb_tufA_L
GCGGATGGACCAATGCCTCAAACAAAAGAACATATTTTATTAGCACAACAAGTAGGTGTTCCCGCGATCGTTGTTTTTCT
TAATAAAGTCGATCAAGTCGATGATTTAGAATTATTAGAACTTGTTGAATTAGAAATCCGAGAAACTTTAGATCGTTATA
GGTTTCCAGGGGACAAAATTCCCATTATTAGTGGTTCAGCTTTATTAGCTGTGGAAGCGCTTACGGCTAATCCTGAATAT
AAACGAGGAGATAATGAATGGGTAGATAAAATTTATAAATTAATGGATGTTGTTGATGATTCTATTCCTCTTCCACAACG
AAATACGGAAAAAGATTTTTTAATGGCAATTGAAAATATTGTTTCGATTACAGGACGTGGAACTGTGGCTACAGGTCGTG
TTGAACGTGGACAAATCAAAATAGGTGATACGGTTGAAATTATTGGTCTCAAGGAAACAAAAACAACAACCATTATCGGT
TTAGAAATGTTTCAAAAAACACTTGAAGAAAGTATTGCTGGGGATAATGTTGGTATTTTATTACGTGGTATACAAAAAAA
TGAAGTTCAACGTGGAACGGTTTTAGCTAAACCTGGTTCAATTACTCCTCATACACGATTTAAAGCACAAGTTTACGTTT
TAAAAAAAATGAAGGTGGACGTCACACTTCTTTTATTCGTGGTTATCG


S107 Elysia bennettae con

>S107_Elyben_tufA_con KC479641
AAAAGAACATATTTTATTACCACACCAAGTTGGAGTTCCTGCTATTGTTGTTTTTCTGAACAAAATTAATCAAGTAGATG
ATGATGATTTACTTGAACTTGTTGAACTTGAAATTCGAGACACTTTAAATAAATATGATTTTCCAGGTGATGATATTCCA
ATTATTAGTGGTTCGGCATTAGCAGCTGTTGAAGCATTAACTATAAACCCAATGATTCAAAGAAGTGAGAATGAATGGGT
TGATAAAATTTATAAATTAATGGATGTTATTGATGAGGAAATACCTCTACCACTTCGAAATACAGATAAAGATTTTCTCA
TGGCCATTGAAAATGTTGTTTCCATAACAGGTCGTGGAACAGTTGCGACAGGTCGAGTTGAACGRGGGCAAATAAAAGTA
GGACAAACTATTGAAATTGTAGGTCTTAAAGAAACTAAAGAAACAACTGTTATTGGACTTGAAATGTTTCAAAAAACATT
AGAAGAAAGTGTTGCTGGTGATAATGTTGGAGTTTTATTGCGTGGTGTTCAAAAAAATGAAATTCAACGCGGTATGGTTT
TAGCAAAACCTGGTTCTATTACACCTCATACACGTTTCAAAGCTCAAGTATATGTTTTAAAAAAAGATGAAGGTGGACGT
CACACTTCTTTTGTTGCAGGTTATC
>S107_Elyben_tufA_A
AAAAGAACATATTTTATTACCACACCAAGTTGGAGTTCCTGCTATTGTTGTTTTTCTGAACAAAATTAATCAAGTAGATG
ATGATGATTTACTTGAACTTGTTGAACTTGAAATTCGAGACACTTTAAATAAATATGATTTTCCAGGTGATGATATTCCA
ATTATTAGTGGTTCGGCATTAGCAGCTGTTGAAGCATTAACTATAAACCCAATGATTCAAAGAAGTGAGAATGAATGGGT
TGATAAAATTTATAAATTAATGGATGTTATTGATGAGGAAATACCTCTACCACTTCGAAATACAGATAAAGATTTTCTCA
TGGCCATTGAAAATGTTGTTTCCATAACAGGTCGTGGAACAGTTGCGACAGGTCGAGTTGAACGAGGGCAAATAAAAGTA
GGACAAACTATTGAAATTGTAGGTCTTAAAGAAACTAAAGAAACAACTGTTATTGGACTTGAAATGTTTCAAAAAACATT
AGAAGAAAGTGTTGCTGGTGATAATGTTGGAGTTTTATTGCGTGGTGTTCAAAAAAATGAAATTCAACGCGGTATGGTTT
TAGCAAAACCTGGTTCTATTACACCTCATACACGTTTCAAAGCTCAAGTATATGTTTTAAAAAAAGATGAAGGTGGACGT
CACACTTCTTTTGTTGCAGGTTATC
>S107_Elyben_tufA_B
AAAAGAACATATTTTATTACCACACCAAGTTGGAGTTCCTGCTATTGTTGTTTTTCTGAACAAAATTAATCAAGTAGATG
ATGATGATTTACTTGAACTTGTTGAACTTGAAATTCGAGACACTTTAAATAAATATGATTTTCCAGGTGATGATATTCCA
ATTATTAGTGGTTCGGCATTAGCAGCTGTTGAAGCATTAACTATAAACCCAATGATTCAAAGAAGTGAGAATGAATGGGT
TGATAAAATTTATAAATTAATGGATGTTATTGATGAGGAAATACCTCTACCACTTCGAAATACAGATAAAGATTTTCTCA
TGGCCATTGAAAATGTTGTTTCCATAACAGGTCGTGGAACAGTTGCGACAGGTCGAGTTGAACGAGGGCAAATAAAAGTA
GGACAAACTATTGAAATTGTAGGTCTTAAAGAAACTAAAGAAACAACTGTTATTGGACTTGAAATGTTTCAAAAAACATT
AGAAGAAAGTGTTGCTGGTGATAATGTTGGAGTTTTATTGCGTGGTGTTCAAAAAAATGAAATTCAACGCGGTATGGTTT
TAGCAAAACCTGGTTCTATTACACCTCATACACGTTTCAAAGCTCAAGTATATGTTTTAAAAAAAGATGAAGGTGGACGT
CACACTTCTTTTGTTGCAGGTTATC
>S107_Elyben_tufA_C
AAAAGAACATATTTTATTACCACACCAAGTTGGAGTTCCTGCTATTGTTGTTTTTCTGAACAAAATTAATCAAGTAGATG
ATGATGATTTACTTGAACTTGTTGAACTTGAAATTCGAGACACTTTAAATAAATATGATTTTCCAGGTGATGATATTCCA
ATTATTAGTGGTTCGGCATTAGCAGCTGTTGAAGCATTAACTATAAACCCAATGATTCAAAGAAGTGAGAATGAATGGGT
TGATAAAATTTATAAATTAATGGATGTTATTGATGAGGAAATACCTCTACCACTTCGAAATACAGATAAAGATTTTCTCA
TGGCCATTGAAAATGTTGTTTCCATAACAGGTCGTGGAACAGTTGCGACAGGTCGAGTTGAACGAGGGCAAATAAAAGTA
GGACAAACTATTGAAATTGTAGGTCTTAAAGAAACTAAAGAAACAACTGTTATTGGACTTGAAATGTTTCAAAAAACATT
AGAAGAAAGTGTTGCTGGTGATAATGTTGGAGTTTTATTGCGTGGTGTTCAAAAAAATGAAATTCAACGCGGTATGGTTT
TAGCAAAACCTGGTTCTATTACACCTCATACACGTTTCAAAGCTCAAGTATATGTTTTAAAAAAAGATGAAGGTGGACGT
CACACTTCTTTTGTTGCAGGTTATC
>S107_Elyben_tufA_D
AAAAGAACATATTTTATTACCACACCAAGTTGGAGTTCCTGCTATTGTTGTTTTTCTGAACAAAATTAATCAAGTAGATG
ATGATGATTTACTTGAACTTGTTGAACTTGAAATTCGAGACACTTTAAATAAATATGATTTTCCAGGTGATGATATTCCA
ATTATTAGTGGTTCGGCATTAGCAGCTGTTGAAGCATTAACTATAAACCCAATGATTCAAAGAAGTGAGAATGAATGGGT
TGATAAAATTTATAAATTAATGGATGTTATTGATGAGGAAATACCTCTACCACTTCGAAATACAGATAAAGATTTTCTCA
TGGCCATTGAAAATGTTGTTTCCATAACAGGTCGTGGAACAGTTGCGACAGGTCGAGTTGAACGAGGGCAAATAAAAGTA
GGACAAACTATTGAAATTGTAGGTCTTAAAGAAACTAAAGAAACAACTGTTATTGGACTTGAAATGTTTCAAAAAACATT
AGAAGAAAGTGTTGCTGGTGATAATGTTGGAGTTTTATTGCGTGGTGTTCAAAAAAATGAAATTCAACGCGGTATGGTTT
TAGCAAAACCTGGTTCTATTACACCTCATACACGTTTCAAAGCTCAAGTATATGTTTTAAAAAAAGATGAAGGTGGACGT
CACACTTCTTTTGTTGCAGGTTATC
>S107_Elyben_tufA_E
AAAAGAACATATTTTATTACCACACCAAGTTGGAGTTCCTGCTATTGTTGTTTTTCTGAACAAAATTAATCAAGTAGATG
ATGATGATTTACTTGAACTTGTTGAACTTGAAATTCGAGACACTTTAAATAAATATGATTTTCCAGGTGATGATATTCCA
ATTATTAGTGGTTCGGCATTAGCAGCTGTTGAAGCATTAACTATAAACCCAATGATTCAAAGAAGTGAGAATGAATGGGT
TGATAAAATTTATAAATTAATGGATGTTATTGATGAGGAAATACCTCTACCACTTCGAAATACAGATAAAGATTTTCTCA
TGGCCATTGAAAATGTTGTTTCCATAACAGGTCGTGGAACAGTTGCGACAGGTCGAGTTGAACGAGGGCAAATAAAAGTA
GGACAAACTATTGAAATTGTAGGTCTTAAAGAAACTAAAGAAACAACTGTTATTGGACTTGAAATGTTTCAAAAAACATT
AGAAGAAAGTGTTGCTGGTGATAATGTTGGAGTTTTATTGCGTGGTGTTCAAAAAAATGAAATTCAACGCGGTATGGTTT
TAGCAAAACCTGGTTCTATTACACCTCATACACGTTTCAAAGCTCAAGTATATGTTTTAAAAAAAGATGAAGGTGGACGT
CACACTTCTTTTGTTGCAGGTTATC
>S107_Elyben_tufA_F
AAAAGAACATATTTTATTACCACACCAAGTTGGAGTTCCTGCTATTGTTGTTTTTCTGAACAAAATTAATCAAGTAGATG
ATGATGATTTACTTGAACTTGTTGAACTTGAAATTCGAGACACTTTAAATAAATATGATTTTCCAGGTGATGATATTCCA
ATTATTAGTGGTTCGGCATTAGCAGCTGTTGAAGCATTAACTATAAACCCAATGATTCAAAGAAGTGAGAATGAATGGGT
TGATAAAATTTATAAATTAATGGATGTTATTGATGAGGAAATACCTCTACCACTTCGAAATACAGATAAAGATTTTCTCA
TGGCCATTGAAAATGTTGTTTCCATAACAGGTCGTGGAACAGTTGCGACAGGTCGAGTTGAACGAGGGCAAATAAAAGTA
GGACAAACTATTGAAATTGTAGGTCTTAAAGAAACTAAAGAAACAACTGTTATTGGACTTGAAATGTTTCAAAAAACATT
AGAAGAAAGTGTTGCTGGTGATAATGTTGGAGTTTTATTGCGTGGTGTTCAAAAAAATGAAATTCAACGCGGTATGGTTT
TAGCAAAACCTGGTTCTATTACACCTCATACACGTTTCAAAGCTCAAGTATATGTTTTAAAAAAAGATGAAGGTGGACGT
CACACTTCTTTTGTTGCAGGTTATC
>S107_Elyben_tufA_G
AAAAGAACATATTTTATTACCACACCAAGTTGGAGTTCCTGCTATTGTTGTTTTTCTGAACAAAATTAATCAAGTAGATG
ATGATGATTTACTTGAACTTGTTGAACTTGAAATTCGAGACACTTTAAATAAATATGATTTTCCAGGTGATGATATTCCA
ATTATTAGTGGTTCGGCATTAGCAGCTGTTGAAGCATTAACTATAAACCCAATGATTCAAAGAAGTGAGAATGAATGGGT
TGATAAAATTTATAAATTAATGGATGTTATTGATGAGGAAATACCTCTACCACTTCGAAATACAGATAAAGATTTTCTCA
TGGCCATTGAAAATGTTGTTTCCATAACAGGTCGTGGAACAGTTGCGACAGGTCGAGTTGAACGAGGGCAAATAAAAGTA
GGACAAACTATTGAAATTGTAGGTCTTAAAGAAACTAAAGAAACAACTGTTATTGGACTTGAAATGTTTCAAAAAACATT
AGAAGAAAGTGTTGCTGGTGATAATGTTGGAGTTTTATTGCGTGGTGTTCAAAAAAATGAAATTCAACGCGGTATGGTTT
TAGCAAAACCTGGTTCTATTACACCTCATACACGTTTCAAAGCTCAAGTATATGTTTTAAAAAAAGATGAAGGTGGACGT
CACACTTCTTTTGTTGCAGGTTATC
>S107_Elyben_tufA_H
AAAAGAACATATTTTATTACCACACCAAGTTGGAGTTCCTGCTATTGTTGTTTTTCTGAACAAAATTAATCAAGTAGATG
ATGATGATTTACTTGAACTTGTTGAACTTGAAATTCGAGACACTTTAAATAAATATGATTTTCCAGGTGATGATATTCCA
ATTATTAGTGGTTCGGCATTAGCAGCTGTTGAAGCATTAACTATAAACCCAATGATTCAAAGAAGTGAGAATGAATGGGT
TGATAAAATTTATAAATTAATGGATGTTATTGATGAGGAAATACCTCTACCACTTCGAAATACAGATAAAGATTTTCTCA
TGGCCATTGAAAATGTTGTTTCCATAACAGGTCGTGGAACAGTTGCGACAGGTCGAGTTGAACGAGGGCAAATAAAAGTA
GGACAAACTATTGAAATTGTAGGTCTTAAAGAAACTAAAGAAACAACTGTTATTGGACTTGAAATGTTTCAAAAAACATT
AGAAGAAAGTGTTGCTGGTGATAATGTTGGAGTTTTATTGCGTGGTGTTCAAAAAAATGAAATTCAACGCGGTATGGTTT
TAGCAAAACCTGGTTCTATTACACCTCATACACGTTTCAAAGCTCAAGTATATGTTTTAAAAAAAGATGAAGGTGGACGT
CACACTTCTTTTGTTGCAGGTTATC
>S107_Elyben_tufA_I
AAAAGAACATATTTTATTACCACACCAAGTTGGAGTTCCTGCTATTGTTGTTTTTCTGAACAAAATTAATCAAGTAGATG
ATGATGATTTACTTGAACTTGTTGAACTTGAAATTCGAGACACTTTAAATAAATATGATTTTCCAGGTGATGATATTCCA
ATTATTAGTGGTTCGGCATTAGCAGCTGTTGAAGCATTAACTATAAACCCAATGATTCAAAGAAGTGAGAATGAATGGGT
TGATAAAATTTATAAATTAATGGATGTTATTGATGAGGAAATACCTCTACCACTTCGAAATACAGATAAAGATTTTCTCA
TGGCCATTGAAAATGTTGTTTCCATAACAGGTCGTGGAACAGTTGCGACAGGTCGAGTTGAACGAGGGCAAATAAAAGTA
GGACAAACTATTGAAATTGTAGGTCTTAAAGAAACTAAAGAAACAACTGTTATTGGACTTGAAATGTTTCAAAAAACATT
AGAAGAAAGTGTTGCTGGTGATAATGTTGGAGTTTTATTGCGTGGTGTTCAAAAAAATGAAATTCAACGCGGTATGGTTT
TAGCAAAACCTGGTTCTATTACACCTCATACACGTTTCAAAGCTCAAGTATATGTTTTAAAAAAAGATGAAGGTGGACGT
CACACTTCTTTTGTTGCAGGTTATC
>S107_Elyben_tufA_J
AAAAGAACATATTTTATTACCACACCAAGTTGGAGTTCCTGCTATTGTTGTTTTTCTGAACAAAATTAATCAAGTAGATG
ATGATGATTTACTTGAACTTGTTGAACTTGAAATTCGAGACACTTTAAATAAATATGATTTTCCAGGTGATGATATTCCA
ATTATTAGTGGTTCGGCATTAGCAGCTGTTGAAGCATTAACTATAAACCCAATGATTCAAAGAAGTGAGAATGAATGGGT
TGATAAAATTTATAAATTAATGGATGTTATTGATGAGGAAATACCTCTACCACTTCGAAATACAGATAAAGATTTTCTCA
TGGCCATTGAAAATGTTGTTTCCATAACAGGTCGTGGAACAGTTGCGACAGGTCGAGTTGAACGAGGGCAAATAAAAGTA
GGACAAACTATTGAAATTGTAGGTCTTAAAGAAACTAAAGAAACAACTGTTATTGGACTTGAAATGTTTCAAAAAACATT
AGAAGAAAGTGTTGCTGGTGATAATGTTGGAGTTTTATTGCGTGGTGTTCAAAAAAATGAAATTCAACGCGGTATGGTTT
TAGCAAAACCTGGTTCTATTACACCTCATACACGTTTCAAAGCTCAAGTATATGTTTTAAAAAAAGATGAAGGTGGACGT
CACACTTCTTTTGTTGCAGGTTATC
>S107_Elyben_tufA_K
AAAAGAACATATTTTATTACCACACCAAGTTGGAGTTCCTGCTATTGTTGTTTTTCTGAACAAAATTAATCAAGTAGATG
ATGATGATTTACTTGAACTTGTTGAACTTGAAATTCGAGACACTTTAAATAAATATGATTTTCCAGGTGATGATATTCCA
ATTATTAGTGGTTCGGCATTAGCAGCTGTTGAAGCATTAACTATAAACCCAATGATTCAAAGAAGTGAGAATGAATGGGT
TGATAAAATTTATAAATTAATGGATGTTATTGATGAGGAAATACCTCTACCACTTCGAAATACAGATAAAGATTTTCTCA
TGGCCATTGAAAATGTTGTTTCCATAACAGGTCGTGGAACAGTTGCGACAGGTCGAGTTGAACGAGGGCAAATAAAAGTA
GGACAAACTATTGAAATTGTAGGTCTTAAAGAAACTAAAGAAACAACTGTTATTGGACTTGAAATGTTTCAAAAAACATT
AGAAGAAAGTGTTGCTGGTGATAATGTTGGAGTTTTATTGCGTGGTGTTCAAAAAAATGAAATTCAACGCGGTATGGTTT
TAGCAAAACCTGGTTCTATTACACCTCATACACGTTTCAAAGCTCAAGTATATGTTTTAAAAAAAGATGAAGGTGGACGT
CACACTTCTTTTGTTGCAGGTTATC
>S107_Elyben_tufA_L
AAAAGAACATATTTTATTACCACACCAAGTTGGAGTTCCTGCTATTGTTGTTTTTCTGAACAAAATTAATCAAGTAGATG
ATGATGATTTACTTGAACTTGTTGAACTTGAAATTCGAGACACTTTAAATAAATATGATTTTCCAGGTGATGATATTCCA
ATTATTAGTGGTTCGGCATTAGCAGCTGTTGAAGCATTAACTATAAACCCAATGATTCAAAGAAGTGAGAATGAATGGGT
TGATAAAATTTATAAATTAATGGATGTTATTGATGAGGAAATACCTCTACCACTTCGAAATACAGATAAAGATTTTCTCA
TGGCCATTGAAAATGTTGTTTCCATAACAGGTCGTGGAACAGTTGCGACAGGTCGAGTTGAACGGGGGCAAATAAAAGTA
GGACAAACTATTGAAATTGTAGGTCTTAAAGAAACTAAAGAAACAACTGTTATTGGACTTGAAATGTTTCAAAAAACATT
AGAAGAAAGTGTTGCTGGTGATAATGTTGGAGTTTTATTGCGTGGTGTTCAAAAAAATGAAATTCAACGCGGTATGGTTT
TAGCAAAACCTGGTTCTATTACACCTCATACACGTTTCAAAGCTCAAGTATATGTTTTAAAAAAAGATGAAGGTGGACGT
CACACTTCTTTTGTTGCAGGTTATC


865 Elysia spec 5 con

>865_Elyspec5_tufA_con KC479638
GAAAGAACATATCTTATTGGCCCAACAAGTTGGTGTTCCAGCGATTGTAGTTTTCTTAAATAAAATAGATCAAGTAAACG
ATGACGAATTATTAGAATTAGTTGAATTAGAAATCCGAGAAACTTTAGACAATTACGAATTTCCCGGGGATGAAATCTCG
ATTATTRAAGGGTCAGCTTTAGAGGCAGTGGAAGCATTAACTGCAAATCCAYCAATCAAAAAAGGAGAGAATGRATGGGT
TGATCATATATATGAGTTAATAGATTGTGTGGATGAAGTTATACCACTTCCTCAACGAAATATTGAAAAAGATTTTTTAA
TGGCTATTGAAAATATCGTATCTATTACAGGTCGTGGAACTGTAGCGACGGGTCGGGTGGAACGGGGTCAAATTAAAGTT
GGAGATTCCGTAGAAATTATAGGTTTAAAAGATACGAAGGAAACAACAGTGATTGGACTTGAAATGTTTCAAAAAACTTT
AGAAGRAAGTGTTGCTGGAGATAATGTTGGAATTTTATTACGTGGAATACAAAAAAATGRGATTCAACGAGGTATGGTTT
TAGCGAAACCAGCATCTATAACACCTCATCAACATTTTGAAGCTCAAGTTTATATTTTAAAAAAAAGTGAAGGAGGTCGT
CATACCTCTTTTGTAGCARGATATC
>865_Elyspec5_tufA_A
GAAAGAACATATCTTATTGGCCCAACAAGTTGGTGTTCCAGCGATTGTAGTTTTCTTAAATAAAATAGATCAAGTAAACG
ATGACGAATTATTAGAATTAGTTGAATTAGAAATCCGAGAAACTTTAGACAATTACGAATTTCCCGGGGATGAAATCTCG
ATTATTAAAGGGTCAGCTTTAGAGGCAGTGGAAGCATTAACTGCAAATCCATCAATCAAAAAAGGAGAGAATGGATGGGT
TGATCATATATATGAGTTAATAGATTGTGTGGATGAAGTTATACCACTTCCTCAACGAAATATTGAAAAAGATTTTTTAA
TGGCTATTGAAAATATCGTATCTATTACAGGTCGTGGAACTGTAGCGACGGGTCGGGTGGAACGGGGTCAAATTAAAGTT
GGAGATTCCGTAGAAATTATAGGTTTAAAAGATACGAAGGAAACAACAGTGATTGGACTTGAAATGTTTCAAAAAACTTT
AGAAGAAAGTGTTGCTGGAGATAATGTTGGAATTTTATTACGTGGAATACAAAAAAATGAGATTCAACGAGGTATGGTTT
TAGCGAAACCAGCATCTATAACACCTCATCAACATTTTGAAGCTCAAGTTTATATTTTAAAAAAAAGTGAAGGAGGTCGT
CATACCTCTTTTGTAGCAGGATATC
>865_Elyspec5_tufA_B
GAAAGAACATATCTTATTGGCCCAACAAGTTGGTGTTCCAGCGATTGTAGTTTTCTTAAATAAAATAGATCAAGTAAACG
ATGACGAATTATTAGAATTAGTTGAATTAGAAATCCGAGAAACTTTAGACAATTACGAATTTCCCGGGGATGAAATCTCG
ATTATTGAAGGGTCAGCTTTAGAGGCAGTGGAAGCATTAACTGCAAATCCACCAATCAAAAAAGGAGAGAATGAATGGGT
TGATCATATATATGAGTTAATAGATTGTGTGGATGAAGTTATACCACTTCCTCAACGAAATATTGAAAAAGATTTTTTAA
TGGCTATTGAAAATATCGTATCTATTACAGGTCGTGGAACTGTAGCGACGGGTCGGGTGGAACGGGGTCAAATTAAAGTT
GGAGATTCCGTAGAAATTATAGGTTTAAAAGATACGAAGGAAACAACAGTGATTGGACTTGAAATGTTTCAAAAAACTTT
AGAAGAAAGTGTTGCTGGAGATAATGTTGGAATTTTATTACGTGGAATACAAAAAAATGAGATTCAACGAGGTATGGTTT
TAGCGAAACCAGCATCTATAACACCTCATCAACATTTTGAAGCTCAAGTTTATATTTTAAAAAAAAGTGAAGGAGGTCGT
CATACCTCTTTTGTAGCAGGATATC
>865_Elyspec5_tufA_C
GAAAGAACATATCTTATTGGCCCAACAAGTTGGTGTTCCAGCGATTGTAGTTTTCTTAAATAAAATAGATCAAGTAAACG
ATGACGAATTATTAGAATTAGTTGAATTAGAAATCCGAGAAACTTTAGACAATTACGAATTTCCCGGGGATGAAATCTCG
ATTATTAAAGGGTCAGCTTTAGAGGCAGTGGAAGCATTAACTGCAAATCCATCAATCAAAAAAGGAGAGAATGAATGGGT
TGATCATATATATGAGTTAATAGATTGTGTGGATGAAGTTATACCACTTCCTCAACGAAATATTGAAAAAGATTTTTTAA
TGGCTATTGAAAATATCGTATCTATTACAGGTCGTGGAACTGTAGCGACGGGTCGGGTGGAACGGGGTCAAATTAAAGTT
GGAGATTCCGTAGAAATTATAGGTTTAAAAGATACGAAGGAAACAACAGTGATTGGACTTGAAATGTTTCAAAAAACTTT
AGAAGAAAGTGTTGCTGGAGATAATGTTGGAATTTTATTACGTGGAATACAAAAAAATGAGATTCAACGAGGTATGGTTT
TAGCGAAACCAGCATCTATAACACCTCATCAACATTTTGAAGCTCAAGTTTATATTTTAAAAAAAAGTGAAGGAGGTCGT
CATACCTCTTTTGTAGCAGGATATC
>865_Elyspec5_tufA_D
GAAAGAACATATCTTATTGGCCCAACAAGTTGGTGTTCCAGCGATTGTAGTTTTCTTAAATAAAATAGATCAAGTAAACG
ATGACGAATTATTAGAATTAGTTGAATTAGAAATCCGAGAAACTTTAGACAATTACGAATTTCCCGGGGATGAAATCTCG
ATTATTAAAGGGTCAGCTTTAGAGGCAGTGGAAGCATTAACTGCAAATCCATCAATCAAAAAAGGAGAGAATGAATGGGT
TGATCATATATATGAGTTAATAGATTGTGTGGATGAAGTTATACCACTTCCTCAACGAAATATTGAAAAAGATTTTTTAA
TGGCTATTGAAAATATCGTATCTATTACAGGTCGTGGAACTGTAGCGACGGGTCGGGTGGAACGGGGTCAAATTAAAGTT
GGAGATTCCGTAGAAATTATAGGTTTAAAAGATACGAAGGAAACAACAGTGATTGGACTTGAAATGTTTCAAAAAACTTT
AGAAGAAAGTGTTGCTGGAGATAATGTTGGAATTTTATTACGTGGAATACAAAAAAATGAGATTCAACGAGGTATGGTTT
TAGCGAAACCAGCATCTATAACACCTCATCAACATTTTGAAGCTCAAGTTTATATTTTAAAAAAAAGTGAAGGAGGTCGT
CATACCTCTTTTGTAGCAGGATATC
>865_Elyspec5_tufA_E
GAAAGAACATATCTTATTGGCCCAACAAGTTGGTGTTCCAGCGATTGTAGTTTTCTTAAATAAAATAGATCAAGTAAACG
ATGACGAATTATTAGAATTAGTTGAATTAGAAATCCGAGAAACTTTAGACAATTACGAATTTCCCGGGGATGAAATCTCG
ATTATTAAAGGGTCAGCTTTAGAGGCAGTGGAAGCATTAACTGCAAATCCATCAATCAAAAAAGGAGAGAATGAATGGGT
TGATCATATATATGAGTTAATAGATTGTGTGGATGAAGTTATACCACTTCCTCAACGAAATATTGAAAAAGATTTTTTAA
TGGCTATTGAAAATATCGTATCTATTACAGGTCGTGGAACTGTAGCGACGGGTCGGGTGGAACGGGGTCAAATTAAAGTT
GGAGATTCCGTAGAAATTATAGGTTTAAAAGATACGAAGGAAACAACAGTGATTGGACTTGAAATGTTTCAAAAAACTTT
AGAAGAAAGTGTTGCTGGAGATAATGTTGGAATTTTATTACGTGGAATACAAAAAAATGAGATTCAACGAGGTATGGTTT
TAGCGAAACCAGCATCTATAACACCTCATCAACATTTTGAAGCTCAAGTTTATATTTTAAAAAAAAGTGAAGGAGGTCGT
CATACCTCTTTTGTAGCAAGATATC
>865_Elyspec5_tufA_F
GAAAGAACATATCTTATTGGCCCAACAAGTTGGTGTTCCAGCGATTGTAGTTTTCTTAAATAAAATAGATCAAGTAAACG
ATGACGAATTATTAGAATTAGTTGAATTAGAAATCCGAGAAACTTTAGACAATTACGAATTTCCCGGGGATGAAATCTCG
ATTATTAAAGGGTCAGCTTTAGAGGCAGTGGAAGCATTAACTGCAAATCCATCAATCAAAAAAGGAGAGAATGAATGGGT
TGATCATATATATGAGTTAATAGATTGTGTGGATGAAGTTATACCACTTCCTCAACGAAATATTGAAAAAGATTTTTTAA
TGGCTATTGAAAATATCGTATCTATTACAGGTCGTGGAACTGTAGCGACGGGTCGGGTGGAACGGGGTCAAATTAAAGTT
GGAGATTCCGTAGAAATTATAGGTTTAAAAGATACGAAGGAAACAACAGTGATTGGACTTGAAATGTTTCAAAAAACTTT
AGAAGAAAGTGTTGCTGGAGATAATGTTGGAATTTTATTACGTGGAATACAAAAAAATGAGATTCAACGAGGTATGGTTT
TAGCGAAACCAGCATCTATAACACCTCATCAACATTTTGAAGCTCAAGTTTATATTTTAAAAAAAAGTGAAGGAGGTCGT
CATACCTCTTTTGTAGCAGGATATC
>865_Elyspec5_tufA_G
GAAAGAACATATCTTATTGGCCCAACAAGTTGGTGTTCCAGCGATTGTAGTTTTCTTAAATAAAATAGATCAAGTAAACG
ATGACGAATTATTAGAATTAGTTGAATTAGAAATCCGAGAAACTTTAGACAATTACGAATTTCCCGGGGATGAAATCTCG
ATTATTAAAGGGTCAGCTTTAGAGGCAGTGGAAGCATTAACTGCAAATCCATCAATCAAAAAAGGAGAGAATGAATGGGT
TGATCATATATATGAGTTAATAGATTGTGTGGATGAAGTTATACCACTTCCTCAACGAAATATTGAAAAAGATTTTTTAA
TGGCTATTGAAAATATCGTATCTATTACAGGTCGTGGAACTGTAGCGACGGGTCGGGTGGAACGGGGTCAAATTAAAGTT
GGAGATTCCGTAGAAATTATAGGTTTAAAAGATACGAAGGAAACAACAGTGATTGGACTTGAAATGTTTCAAAAAACTTT
AGAAGAAAGTGTTGCTGGAGATAATGTTGGAATTTTATTACGTGGAATACAAAAAAATGAGATTCAACGAGGTATGGTTT
TAGCGAAACCAGCATCTATAACACCTCATCAACATTTTGAAGCTCAAGTTTATATTTTAAAAAAAAGTGAAGGAGGTCGT
CATACCTCTTTTGTAGCAGGATATC
>865_Elyspec5_tufA_H
GAAAGAACATATCTTATTGGCCCAACAAGTTGGTGTTCCAGCGATTGTAGTTTTCTTAAATAAAATAGATCAAGTAAACG
ATGACGAATTATTAGAATTAGTTGAATTAGAAATCCGAGAAACTTTAGACAATTACGAATTTCCCGGGGATGAAATCTCG
ATTATTAAAGGGTCAGCTTTAGAGGCAGTGGAAGCATTAACTGCAAATCCATCAATCAAAAAAGGAGAGAATGAATGGGT
TGATCATATATATGAGTTAATAGATTGTGTGGATGAAGTTATACCACTTCCTCAACGAAATATTGAAAAAGATTTTTTAA
TGGCTATTGAAAATATCGTATCTATTACAGGTCGTGGAACTGTAGCGACGGGTCGGGTGGAACGGGGTCAAATTAAAGTT
GGAGATTCCGTAGAAATTATAGGTTTAAAAGATACGAAGGAAACAACAGTGATTGGACTTGAAATGTTTCAAAAAACTTT
AGAAGGAAGTGTTGCTGGAGATAATGTTGGAATTTTATTACGTGGAATACAAAAAAATGAGATTCAACGAGGTATGGTTT
TAGCGAAACCAGCATCTATAACACCTCATCAACATTTTGAAGCTCAAGTTTATATTTTAAAAAAAAGTGAAGGAGGTCGT
CATACCTCTTTTGTAGCAGGATATC
>865_Elyspec5_tufA_I
GAAAGAACATATCTTATTGGCCCAACAAGTTGGTGTTCCAGCGATTGTAGTTTTCTTAAATAAAATAGATCAAGTAAACG
ATGACGAATTATTAGAATTAGTTGAATTAGAAATCCGAGAAACTTTAGACAATTACGAATTTCCCGGGGATGAAATCTCG
ATTATTAAAGGGTCAGCTTTAGAGGCAGTGGAAGCATTAACTGCAAATCCATCAATCAAAAAAGGAGAGAATGAATGGGT
TGATCATATATATGAGTTAATAGATTGTGTGGATGAAGTTATACCACTTCCTCAACGAAATATTGAAAAAGATTTTTTAA
TGGCTATTGAAAATATCGTATCTATTACAGGTCGTGGAACTGTAGCGACGGGTCGGGTGGAACGGGGTCAAATTAAAGTT
GGAGATTCCGTAGAAATTATAGGTTTAAAAGATACGAAGGAAACAACAGTGATTGGACTTGAAATGTTTCAAAAAACTTT
AGAAGAAAGTGTTGCTGGAGATAATGTTGGAATTTTATTACGTGGAATACAAAAAAATGAGATTCAACGAGGTATGGTTT
TAGCGAAACCAGCATCTATAACACCTCATCAACATTTTGAAGCTCAAGTTTATATTTTAAAAAAAAGTGAAGGAGGTCGT
CATACCTCTTTTGTAGCAGGATATC
>865_Elyspec5_tufA_J
GAAAGAACATATCTTATTGGCCCAACAAGTTGGTGTTCCAGCGATTGTAGTTTTCTTAAATAAAATAGATCAAGTAAACG
ATGACGAATTATTAGAATTAGTTGAATTAGAAATCCGAGAAACTTTAGACAATTACGAATTTCCCGGGGATGAAATCTCG
ATTATTAAAGGGTCAGCTTTAGAGGCAGTGGAAGCATTAACTGCAAATCCATCAATCAAAAAAGGAGAGAATGAATGGGT
TGATCATATATATGAGTTAATAGATTGTGTGGATGAAGTTATACCACTTCCTCAACGAAATATTGAAAAAGATTTTTTAA
TGGCTATTGAAAATATCGTATCTATTACAGGTCGTGGAACTGTAGCGACGGGTCGGGTGGAACGGGGTCAAATTAAAGTT
GGAGATTCCGTAGAAATTATAGGTTTAAAAGATACGAAGGAAACAACAGTGATTGGACTTGAAATGTTTCAAAAAACTTT
AGAAGAAAGTGTTGCTGGAGATAATGTTGGAATTTTATTACGTGGAATACAAAAAAATGAGATTCAACGAGGTATGGTTT
TAGCGAAACCAGCATCTATAACACCTCATCAACATTTTGAAGCTCAAGTTTATATTTTAAAAAAAAGTGAAGGAGGTCGT
CATACCTCTTTTGTAGCAGGATATC
>865_Elyspec5_tufA_K
GAAAGAACATATCTTATTGGCCCAACAAGTTGGTGTTCCAGCGATTGTAGTTTTCTTAAATAAAATAGATCAAGTAAACG
ATGACGAATTATTAGAATTAGTTGAATTAGAAATCCGAGAAACTTTAGACAATTACGAATTTCCCGGGGATGAAATCTCG
ATTATTAAAGGGTCAGCTTTAGAGGCAGTGGAAGCATTAACTGCAAATCCATCAATCAAAAAAGGAGAGAATGAATGGGT
TGATCATATATATGAGTTAATAGATTGTGTGGATGAAGTTATACCACTTCCTCAACGAAATATTGAAAAAGATTTTTTAA
TGGCTATTGAAAATATCGTATCTATTACAGGTCGTGGAACTGTAGCGACGGGTCGGGTGGAACGGGGTCAAATTAAAGTT
GGAGATTCCGTAGAAATTATAGGTTTAAAAGATACGAAGGAAACAACAGTGATTGGACTTGAAATGTTTCAAAAAACTTT
AGAAGAAAGTGTTGCTGGAGATAATGTTGGAATTTTATTACGTGGAATACAAAAAAATGGGATTCAACGAGGTATGGTTT
TAGCGAAACCAGCATCTATAACACCTCATCAACATTTTGAAGCTCAAGTTTATATTTTAAAAAAAAGTGAAGGAGGTCGT
CATACCTCTTTTGTAGCAGGATATC
>865_Elyspec5_tufA_L
GAAAGAACATATCTTATTGGCCCAACAAGTTGGTGTTCCAGCGATTGTAGTTTTCTTAAATAAAATAGATCAAGTAAACG
ATGACGAATTATTAGAATTAGTTGAATTAGAAATCCGAGAAACTTTAGACAATTACGAATTTCCCGGGGATGAAATCTCG
ATTATTAAAGGGTCAGCTTTAGAGGCAGTGGAAGCATTAACTGCAAATCCATCAATCAAAAAAGGAGAGAATGAATGGGT
TGATCATATATATGAGTTAATAGATTGTGTGGATGAAGTTATACCACTTCCTCAACGAAATATTGAAAAAGATTTTTTAA
TGGCTATTGAAAATATCGTATCTATTACAGGTCGTGGAACTGTAGCGACGGGTCGGGTGGAACGGGGTCAAATTAAAGTT
GGAGATTCCGTAGAAATTATAGGTTTAAAAGATACGAAGGAAACAACAGTGATTGGACTTGAAATGTTTCAAAAAACTTT
AGAAGAAAGTGTTGCTGGAGATAATGTTGGAATTTTATTACGTGGAATACAAAAAAATGAGATTCAACGAGGTATGGTTT
TAGCGAAACCAGCATCTATAACACCTCATCAACATTTTGAAGCTCAAGTTTATATTTTAAAAAAAAGTGAAGGAGGTCGT
CATACCTCTTTTGTAGCAGGATATC


871 Elysia spec con

>871_Elyspec_tufA_con KC479639
GCGGATGGTCCTATGCCTCAAACAAAAGAACATATTTTATTAGCACAACAAGTTGGAGTACCTGCTATTGTTGTTTTTTT
GRACAAAATTGATCAAGTAGATGATGATGATTTACTTGAACTTGTTGAACTTGAAATTCGAGACACTTTAAATAAATATG
ATTTTCCAGGTGATGATATTCCAATTATTAGTGGTTCGGCATTAGCAGCTGTTGAAGCATTAACTATAAACCCAATGATT
CAAAGAAGTGAGAATGAATGGGTTGATAAAATTTATAAATTAATGGATGTTATTGATGAGGAAATACCTCTTCCRCCTCG
RAATACAGATAAAGATTTTCTCATGGCCATTGAAAATGTTGTTTCCATAAMAGGTCGTGGAMCAGTTGCGACAGGTCGAG
TTGAACGAGGGCAAATARAAGTAGGACAAACTATTGAAATTGTAGGTCTTAAAGAAACTAAAGAAACAACTGTTATTGGA
CTTGAAATGTTTCAAAAAACATTAGAAGAAAGTGTTGCTGGTGATAATGTTGGAGTTTTATTGCGTGGTGTTCAAAAAAA
TGAAATTCAACGCGGTATGGTTTTAGCAAAACCTGGTTCTATTACACCTCATACACGTTTCAAAGCTCAAGTATATATTY
TAAAAAAAGATGAAGGTGGACGTCACACTTCTTTTGTTGCAGRTTATC
>871_Elyspec_tufA_A
GCGGATGGTCCTATGCCTCAAACAAAAGAACATATTTTATTAGCACAACAAGTTGGAGTACCTGCTATTGTTGTTTTTTT
GGACAAAATTGATCAAGTAGATGATGATGATTTACTTGAACTTGTTGAACTTGAAATTCGAGACACTTTAAATAAATATG
ATTTTCCAGGTGATGATATTCCAATTATTAGTGGTTCGGCATTAGCAGCTGTTGAAGCATTAACTATAAACCCAATGATT
CAAAGAAGTGAGAATGAATGGGTTGATAAAATTTATAAATTAATGGATGTTATTGATGAGGAAATACCTCTTCCACCTCG
AAATACAGATAAAGATTTTCTCATGGCCATTGAAAATGTTGTTTCCATAACAGGTCGTGGAACAGTTGCGACAGGTCGAG
TTGAACGAGGGCAAATAAAAGTAGGACAAACTATTGAAATTGTAGGTCTTAAAGAAACTAAAGAAACAACTGTTATTGGA
CTTGAAATGTTTCAAAAAACATTAGAAGAAAGTGTTGCTGGTGATAATGTTGGAGTTTTATTGCGTGGTGTTCAAAAAAA
TGAAATTCAACGCGGTATGGTTTTAGCAAAACCTGGTTCTATTACACCTCATACACGTTTCAAAGCTCAAGTATATATTT
TAAAAAAAGATGAAGGTGGACGTCACACTTCTTTTGTTGCAGGTTATC
>871_Elyspec_tufA_B
GCGGATGGTCCTATGCCTCAAACAAAAGAACATATTTTATTAGCACAACAAGTTGGAGTACCTGCTATTGTTGTTTTTTT
GAACAAAATTGATCAAGTAGATGATGATGATTTACTTGAACTTGTTGAACTTGAAATTCGAGACACTTTAAATAAATATG
ATTTTCCAGGTGATGATATTCCAATTATTAGTGGTTCGGCATTAGCAGCTGTTGAAGCATTAACTATAAACCCAATGATT
CAAAGAAGTGAGAATGAATGGGTTGATAAAATTTATAAATTAATGGATGTTATTGATGAGGAAATACCTCTTCCACCTCG
GAATACAGATAAAGATTTTCTCATGGCCATTGAAAATGTTGTTTCCATAACAGGTCGTGGAACAGTTGCGACAGGTCGAG
TTGAACGAGGGCAAATAGAAGTAGGACAAACTATTGAAATTGTAGGTCTTAAAGAAACTAAAGAAACAACTGTTATTGGA
CTTGAAATGTTTCAAAAAACATTAGAAGAAAGTGTTGCTGGTGATAATGTTGGAGTTTTATTGCGTGGTGTTCAAAAAAA
TGAAATTCAACGCGGTATGGTTTTAGCAAAACCTGGTTCTATTACACCTCATACACGTTTCAAAGCTCAAGTATATATTT
TAAAAAAAGATGAAGGTGGACGTCACACTTCTTTTGTTGCAGGTTATC
>871_Elyspec_tufA_C
GCGGATGGTCCTATGCCTCAAACAAAAGAACATATTTTATTAGCACAACAAGTTGGAGTACCTGCTATTGTTGTTTTTTT
GAACAAAATTGATCAAGTAGATGATGATGATTTACTTGAACTTGTTGAACTTGAAATTCGAGACACTTTAAATAAATATG
ATTTTCCAGGTGATGATATTCCAATTATTAGTGGTTCGGCATTAGCAGCTGTTGAAGCATTAACTATAAACCCAATGATT
CAAAGAAGTGAGAATGAATGGGTTGATAAAATTTATAAATTAATGGATGTTATTGATGAGGAAATACCTCTTCCACCTCG
AAATACAGATAAAGATTTTCTCATGGCCATTGAAAATGTTGTTTCCATAAAAGGTCGTGGAACAGTTGCGACAGGTCGAG
TTGAACGAGGGCAAATAAAAGTAGGACAAACTATTGAAATTGTAGGTCTTAAAGAAACTAAAGAAACAACTGTTATTGGA
CTTGAAATGTTTCAAAAAACATTAGAAGAAAGTGTTGCTGGTGATAATGTTGGAGTTTTATTGCGTGGTGTTCAAAAAAA
TGAAATTCAACGCGGTATGGTTTTAGCAAAACCTGGTTCTATTACACCTCATACACGTTTCAAAGCTCAAGTATATATTT
TAAAAAAAGATGAAGGTGGACGTCACACTTCTTTTGTTGCAGGTTATC
>871_Elyspec_tufA_E
GCGGATGGTCCTATGCCTCAAACAAAAGAACATATTTTATTAGCACAACAAGTTGGAGTACCTGCTATTGTTGTTTTTTT
GAACAAAATTGATCAAGTAGATGATGATGATTTACTTGAACTTGTTGAACTTGAAATTCGAGACACTTTAAATAAATATG
ATTTTCCAGGTGATGATATTCCAATTATTAGTGGTTCGGCATTAGCAGCTGTTGAAGCATTAACTATAAACCCAATGATT
CAAAGAAGTGAGAATGAATGGGTTGATAAAATTTATAAATTAATGGATGTTATTGATGAGGAAATACCTCTTCCACCTCG
AAATACAGATAAAGATTTTCTCATGGCCATTGAAAATGTTGTTTCCATAACAGGTCGTGGACCAGTTGCGACAGGTCGAG
TTGAACGAGGGCAAATAAAAGTAGGACAAACTATTGAAATTGTAGGTCTTAAAGAAACTAAAGAAACAACTGTTATTGGA
CTTGAAATGTTTCAAAAAACATTAGAAGAAAGTGTTGCTGG---------------------------------------
--------------------------------------------------------------------------------
------------------------------------------------
>871_Elyspec_tufA_F
GCGGATGGTCCTATGCCTCAAACAAAAGAACATATTTTATTAGCACAACAAGTTGGAGTACCTGCTATTGTTGTTTTTTT
GAACAAAATTGATCAAGTAGATGATGATGATTTACTTGAACTTGTTGAACTTGAAATTCGAGACACTTTAAATAAATATG
ATTTTCCAGGTGATGATATTCCAATTATTAGTGGTTCGGCATTAGCAGCTGTTGAAGCATTAACTATAAACCCAATGATT
CAAAGAAGTGAGAATGAATGGGTTGATAAAATTTATAAATTAATGGATGTTATTGATGAGGAAATACCTCTTCCACCTCG
AAATACAGATAAAGATTTTCTCATGGCCATTGAAAATGTTGTTTCCATAACAGGTCGTGGAACAGTTGCGACAGGTCGAG
TTGAACGAGGGCAAATAAAAGTAGGACAAACTATTGAAATTGTAGGTCTTAAAGAAACTAAAGAAACAACTGTTATTGGA
CTTGAAATGTTTCAAAAAACATTAGAAGAAAGTGTTGCTGGTGATAATGTTGGAGTTTTATTGCGTGGTGTTCAAAAAAA
TGAAATTCAACGCGGTATGGTTTTAGCAAAACCTGGTTCTATTACACCTCATACACGTTTCAAAGCTCAAGTATATATTT
TAAAAAAAGATGAAGGTGGACGTCACACTTCTTTTGTTGCAGATTATC
>871_Elyspec_tufA_G
GCGGATGGTCCTATGCCTCAAACAAAAGAACATATTTTATTAGCACAACAAGTTGGAGTACCTGCTATTGTTGTTTTTTT
GAACAAAATTGATCAAGTAGATGATGATGATTTACTTGAACTTGTTGAACTTGAAATTCGAGACACTTTAAATAAATATG
ATTTTCCAGGTGATGATATTCCAATTATTAGTGGTTCGGCATTAGCAGCTGTTGAAGCATTAACTATAAACCCAATGATT
CAAAGAAGTGAGAATGAATGGGTTGATAAAATTTATAAATTAATGGATGTTATTGATGAGGAAATACCTCTTCCACCTCG
AAATACAGATAAAGATTTTCTCATGGCCATTGAAAATGTTGTTTCCATAACAGGTCGTGGAACAGTTGCGACAGGTCGAG
TTGAACGAGGGCAAATAAAAGTAGGACAAACTATTGAAATTGTAGGTCTTAAAGAAACTAAAGAAACAACTGTTATTGGA
CTTGAAATGTTTCAAAAAACATTAGAAGAAAGTGTTGCTGGTGATAATGTTGGAGTTTTATTGCGTGGTGTTCAAAAAAA
TGAAATTCAACGCGGTATGGTTTTAGCAAAACCTGGTTCTATTACACCTCATACACGTTTCAAAGCTCAAGTATATATTT
TAAAAAAAGATGAAGGTGGACGTCACACTTCTTTTGTTGCAGATTATC
>871_Elyspec_tufA_H
GCGGATGGTCCTATGCCTCAAACAAAAGAACATATTTTATTAGCACAACAAGTTGGAGTACCTGCTATTGTTGTTTTTTT
GAACAAAATTGATCAAGTAGATGATGATGATTTACTTGAACTTGTTGAACTTGAAATTCGAGACACTTTAAATAAATATG
ATTTTCCAGGTGATGATATTCCAATTATTAGTGGTTCGGCATTAGCAGCTGTTGAAGCATTAACTATAAACCCAATGATT
CAAAGAAGTGAGAATGAATGGGTTGATAAAATTTATAAATTAATGGATGTTATTGATGAGGAAATACCTCTTCCACCTCG
AAATACAGATAAAGATTTTCTCATGGCCATTGAAAATGTTGTTTCCATAACAGGTCGTGGAACAGTTGCGACAGGTCGAG
TTGAACGAGGGCAAATAAAAGTAGGACAAACTATTGAAATTGTAGGTCTTAAAGAAACTAAAGAAACAACTGTTATTGGA
CTTGAAATGTTTCAAAAAACATTAGAAGAAAGTGTTGCTGGTGATAATGTTGGAGTTTTATTGCGTGGTGTTCAAAAAAA
TGAAATTCAACGCGGTATGGTTTTAGCAAAACCTGGTTCTATTACACCTCATACACGTTTCAAAGCTCAAGTATATATTT
TAAAAAAAGATGAAGGTGGACGTCACACTTCTTTTGTTGCAGGTTATC
>871_Elyspec_tufA_I
GCGGATGGTCCTATGCCTCAAACAAAAGAACATATTTTATTAGCACAACAAGTTGGAGTACCTGCTATTGTTGTTTTTTT
GAACAAAATTGATCAAGTAGATGATGATGATTTACTTGAACTTGTTGAACTTGAAATTCGAGACACTTTAAATAAATATG
ATTTTCCAGGTGATGATATTCCAATTATTAGTGGTTCGGCATTAGCAGCTGTTGAAGCATTAACTATAAACCCAATGATT
CAAAGAAGTGAGAATGAATGGGTTGATAAAATTTATAAATTAATGGATGTTATTGATGAGGAAATACCTCTTCCGCCTCG
AAATACAGATAAAGATTTTCTCATGGCCATTGAAAATGTTGTTTCCATAACAGGTCGTGGAACAGTTGCGACAGGTCGAG
TTGAACGAGGGCAAATAAAAGTAGGACAAACTATTGAAATTGTAGGTCTTAAAGAAACTAAAGAAACAACTGTTATTGGA
CTTGAAATGTTTCAAAAAACATTAGAAGAAAGTGTTGCTGGTGATAATGTTGGAGTTTTATTGCGTGGTGTTCAAAAAAA
TGAAATTCAACGCGGTATGGTTTTAGCAAAACCTGGTTCTATTACACCTCATACACGTTTCAAAGCTCAAGTATATATTC
TAAAAAAAGATGAAGGTGGACGTCACACTTCTTTTGTTGCAGGTTATC
>871_Elyspec_tufA_K
GCGGATGGTCCTATGCCTCAAACAAAAGAACATATTTTATTAGCACAACAAGTTGGAGTACCTGCTATTGTTGTTTTTTT
GAACAAAATTGATCAAGTAGATGATGATGATTTACTTGAACTTGTTGAACTTGAAATTCGAGACACTTTAAATAAATATG
ATTTTCCAGGTGATGATATTCCAATTATTAGTGGTTCGGCATTAGCAGCTGTTGAAGCATTAACTATAAACCCAATGATT
CAAAGAAGTGAGAATGAATGGGTTGATAAAATTTATAAATTAATGGATGTTATTGATGAGGAAATACCTCTTCCACCTCG
AAATACAGATAAAGATTTTCTCATGGCCATTGAAAATGTTGTTTCCATAACAGGTCGTGGAACAGTTGCGACAGGTCGAG
TTGAACGAGGGCAAATAAAAGTAGGACAAACTATTGAAATTGTAGGTCTTAAAGAAACTAAAGAAACAACTGTTATTGGA
CTTGAAATGTTTCAAAAAACATTAGAAGAAAGTGTTGCTGGTGATAATGTTGGAGTTTTATTGCGTGGTGTTCAAAAAAA
TGAAATTCAACGCGGTATGGTTTTAGCAAAACCTGGTTCTATTACACCTCATACACGTTTCAAAGCTCAAGTATATATTT
TAAAAAAAGATGAAGGTGGACGTCACACTTCTTTTGTTGCAGGTTATC
>871_Elyspec_tufA_L
GCGGATGGTCCTATGCCTCAAACAAAAGAACATATTTTATTAGCACAACAAGTTGGAGTACCTGCTATTGTTGTTTTTTT
GAACAAAATTGATCAAGTAGATGATGATGATTTACTTGAACTTGTTGAACTTGAAATTCGAGACACTTTAAATAAATATG
ATTTTCCAGGTGATGATATTCCAATTATTAGTGGTTCGGCATTAGCAGCTGTTGAAGCATTAACTATAAACCCAATGATT
CAAAGAAGTGAGAATGAATGGGTTGATAAAATTTATAAATTAATGGATGTTATTGATGAGGAAATACCTCTTCCACCTCG
AAATACAGATAAAGATTTTCTCATGGCCATTGAAAATGTTGTTTCCATAACAGGTCGTGGAACAGTTGCGACAGGTCGAG
TTGAACGAGGGCAAATAAAAGTAGGACAAACTATTGAAATTGTAGGTCTTAAAGAAACTAAAGAAACAACTGTTATTGGA
CTTGAAATGTTTCAAAAAACATTAGAAGAAAGTGTTGCTGGTGATAATGTTGGAGTTTTATTGCGTGGTGTTCAAAAAAA
TGAAATTCAACGCGGTATGGTTTTAGCAAAACCTGGTTCTATTACACCTCATACACGTTTCAAAGCTCAAGTATATATTT
TAAAAAAAGATGAAGGTGGACGTCACACTTCTTTTGTTGCAGGTTATC


Elysia timida tufA con

>743_Elytim_tufA_con KC479633
GCAGATGGTCCAATGCCTCAAACAAAAGAACATTTATTATTAGCAAAACAAGTTGGCGTTCCTCAAATTGTAGTCTTTTT
AAATAAAGAAGATCAAGYAGATGACCCAGAATTATTAGAACTTGTTGAATTAGRAATTCGTGAAACTTTAGATAATTATG
AATTTGAAGGTGATGCRATTCCAATYGTATCCGGGYCTGCTTTATTAGCCTTAGAAAATTTAATAGAAAACCCACAAGTT
AAAAAAGGTGAAAATCAATGGATTGATAAAATTTATGAATTAATGAATCAAGTTGATACTTATATTCCAACTCCAGAARG
ACAAACAGAGAAACCATTTTTAATGGCTGTTGAAGATGTTTTTTCTATTACTGGTCGAGGAACAGTAGCAACGGGTCRTG
TAGAACGAGGAACTATTAAAGTTGGTGATTCTATTGATATCGTAGGATTAAAACAAACACAAAATACAACTGTAACAGGT
TTAGAAATGTTTCAAAAAACACTTGATGAAAGTGTTGCAGGAGATAATGTAGGAGTATTATTAAGAGGTGTCCAAAAAGA
TGATATTGAACGTGGTATGGTATTATCAAAACCTGGATCAATTACTCCACATRCAAAATTTGAATCACRAGTATATGTTT
TAAATAAAGAAGAAGGCGGAAGACATRCACCATTTTTTCAAGGATATC
>743_Elytim_tufA_A
GCAGATGGTCCAATGCCTCAAACAAAAGAACATTTATTATTAGCAAAACAAGTTGGCGTTCCTCAAATTGTAGTCTTTTT
AAATAAAGAAGATCAAGTAGATGACCCAGAATTATTAGAACTTGTTGAATTAGAAATTCGTGAAACTTTAGATAATTATG
AATTTGAAGGTGATGCGATTCCAATTGTATCCGGGTCTGCTTTATTAGCCTTAGAAAATTTAATAGAAAACCCACAAGTT
AAAAAAGGTGAAAATCAATGGATTGATAAAATTTATGAATTAATGAATCAAGTTGATACTTATATTCCAACTCCAGAAAG
ACAAACAGAGAAACCATTTTTAATGGCTGTTGAAGATGTTTTTTCTATTACTGGTCGAGGAACAGTAGCAACGGGTCGTG
TAGAACGAGGAACTATTAAAGTTGGTGATTCTATTGATATCGTAGGATTAAAACAAACACAAAATACAACTGTAACAGGT
TTAGAAATGTTTCAAAAAACACTTGATGAAAGTGTTGCAGGAGATAATGTAGGAGTATTATTAAGAGGTGTCCAAAAAGA
TGATATTGAACGTGGTATGGTATTATCAAAACCTGGATCAATTACTCCACATACAAAATTTGAATCACAAGTATATGTTT
TAAATAAAGAAGAAGGCGGAAGACATACACCATTTTTTCAAGGATATC
>743_Elytim_tufA_B
GCAGATGGTCCAATGCCTCAAACAAAAGAACATTTATTATTAGCAAAACAAGTTGGCGTTCCTCAAATTGTAGTCTTTTT
AAATAAAGAAGATCAAGTAGATGACCCAGAATTATTAGAACTTGTTGAATTAGAAATTCGTGAAACTTTAGATAATTATG
AATTTGAAGGTGATGCAATTCCAATTGTATCCGGGTCTGCTTTATTAGCCTTAGAAAATTTAATAGAAAACCCACAAGTT
AAAAAAGGTGAAAATCAATGGATTGATAAAATTTATGAATTAATGAATCAAGTTGATACTTATATT-CAACTCCAGAAAG
ACAAACAGAGAAACCATTTTTAATGGCTGTTGAAGATGTTTTTTCTATTACTGGTCGAGGAACAGTAGCAACGGGTCGTG
TAGAACGAGGAACTATTAAAGTTGGTGATTCTATTGATATCGTAGGATTAAAACAAACACAAAATACAACTGTAACAGGT
TTAGAAATGTTTCAAAAAACACTTGATGAAAGTGTTGCAGGAGATAATGTAGGAGTATTATTAAGAGGTGTCCAAAAAGA
TGATATTGAACGTGGTATGGTATTATCAAAACCTGGATCAATTACTCCACATGCAAAATTTGAATCACGAGTATATGTTT
TAAATAAAGAAGAAGGCGGAAGACATGCACCATTTTTTCAAGGATATC
>743_Elytim_tufA_C
GCAGATGGTCCAATGCCTCAAACAAAAGAACATTTATTATTAGCAAAACAAGTTGGCGTTCCTCAAATTGTAGTCTTTTT
AAATAAAGAAGATCAAGTAGATGACCCAGAATTATTAGAACTTGTTGAATTAGAAATTCGTGAAACTTTAGATAATTATG
AATTTGAAGGTGATGCAATTCCAATTGTATCCGGGTCTGCTTTATTAGCCTTAGAAAATTTAATAGAAAACCCACAAGTT
AAAAAAGGTGAAAATCAATGGATTGATAAAATTTATGAATTAATGAATCAAGTTGATACTTATATTCCAACTCCAGAAAG
ACAAACAGAGAAACCATTTTTAATGGCTGTTGAAGATGTTTTTTCTATTACTGGTCGAGGAACAGTAGCAACGGGTCGTG
TAGAACGAGGAACTATTAAAGTTGGTGATTCTATTGATATCGTAGGATTAAAACAAACACAAAATACAACTGTAACAGGT
TTAGAAATGTTTCAAAAAACACTTGATGAAAGTGTTGCAGGAGATAATGTAGGAGTATTATTAAGAGGTGTCCAAAAAGA
TGATATTGAACGTGGTATGGTATTATCAAAACCTGGATCAATTACTCCACATACAAAATTTGAATCACAAGTATATGTTT
TAAATAAAGAAGAAGGCGGAAGACATACACCATTTTTTCAAGGATATC
>743_Elytim_tufA_D
GCAGATGGTCCAATGCCTCAAACAAAAGAACATTTATTATTAGCAAAACAAGTTGGCGTTCCTCAAATTGTAGTCTTTTT
AAATAAAGAAGATCAAGTAGATGACCCAGAATTATTAGAACTTGTTGAATTAGAAATTCGTGAAACTTTAGATAATTATG
AATTTGAAGGTGATGCAATTCCAATCGTATCCGGGTCTGCTTTATTAGCCTTAGAAAATTTAATAGAAAACCCACAAGTT
AAAAAAGGTGAAAATCAATGGATTGATAAAATTTATGAATTAATGAATCAAGTTGATACTTATATTCCAACTCCAGAAAG
ACAAACAGAGAAACCATTTTTAATGGCTGTTGAAGATGTTTTTTCTATTACTGGTCGAGGAACAGTAGCAACGGGTCATG
TAGAACGAGGAACTATTAAAGTTGGTGATTCTATTGATATCGTAGGATTAAAACAAACACAAAATACAACTGTAACAGGT
TTAGAAATGTTTCAAAAAACACTTGATGAAAGTGTTGCAGGAGATAATGTAGGAGTATTATTAAGAGGTGTCCAAAAAGA
TGATATTGAACGTGGTATGGTATTATCAAAACCTGGATCAATTACTCCACATACAAAATTTGAATCACAAGTATATGTTT
TAAATAAAGAAGAAGGCGGAAGACATACACCATTTTTTCAAGGATATC
>743_Elytim_tufA_E
GCAGATGGTCCAATGCCTCAAACAAAAGAACATTTATTATTAGCAAAACAAGTTGGCGTTCCTCAAATTGTAGTCTTTTT
AAATAAAGAAGATCAAGTAGATGACCCAGAATTATTAGAACTTGTTGAATTAGAAATTCGTGAAACTTTAGATAATTATG
AATTTGAAGGTGATGCAATTCCAATTGTATCCGGGTCTGCTTTATTAGCCTTAGAAAATTTAATAGAAAACCCACAAGTT
AAAAAAGGTGAAAATCAATGGATTGATAAAATTTATGAATTAATGAATCAAGTTGATACTTATATTCCAACTCCAGAAAG
ACAAACAGAGAAACCATTTTTAATGGCTGTTGAAGATGTTTTTTCTATTACTGGTCGAGGAACAGTAGCAACGGGTCGTG
TAGAACGAGGAACTATTAAAGTTGGTGATTCTATTGATATCGTAGGATTAAAACAAACACAAAATACAACTGTAACAGGT
TTAGAAATGTTTCAAAAAACACTTGATGAAAGTGTTGCAGGAGATAATGTAGGAGTATTATTAAGAGGTGTCCAAAAAGA
TGATATTGAACGTGGTATGGTATTATCAAAACCTGGATCAATTACTCCACATACAAAATTTGAATCACAAGTATATGTTT
TAAATAAAGAAGAAGGCGGAAGACATACACCATTTTTTCAAGGATATC
>743_Elytim_tufA_F
GCAGATGGTCCAATGCCTCAAACAAAAGAACATTTATTATTAGCAAAACAAGTTGGCGTTCCTCAAATTGTAGTCTTTTT
AAATAAAGAAGATCAAGTAGATGACCCAGAATTATTAGAACTTGTTGAATTAGAAATTCGTGAAACTTTAGATAATTATG
AATTTGAAGGTGATGCAATTCCAATTGTATCCGGGTCTGCTTTATTAGCCTTAGAAAATTTAATAGAAAACCCACAAGTT
AAAAAAGGTGAAAATCAATGGATTGATAAAATTTATGAATTAATGAATCAAGTTGATACTTATATTCCAACTCCAGAAGG
ACAAACAGAGAAACCATTTTTAATGGCTGTTGAAGATGTTTTTTCTATTACTGGTCGAGGAACAGTAGCAACGGGTCGTG
TAGAACGAGGAACTATTAAAGTTGGTGATTCTATTGATATCGTAGGATTAAAACAAACACAAAATACAACTGTAACAGGT
TTAGAAATGTTTCAAAAAACACTTGATGAAAGTGTTGCAGGAGATAATGTAGGAGTATTATTAAGAGGTGTCCAAAAAGA
TGATATTGAACGTGGTATGGTATTATCAAAACCTGGATCAATTACTCCACATACAAAATTTGAATCACAAGTATATGTTT
TAAATAAAGAAGAAGGCGGAAGACATACACCATTTTTTCAAGGATATC
>743_Elytim_tufA_G
GCAGATGGTCCAATGCCTCAAACAAAAGAACATTTATTATTAGCAAAACAAGTTGGCGTTCCTCAAATTGTAGTCTTTTT
AAATAAAGAAGATCAAGTAGATGACCCAGAATTATTAGAACTTGTTGAATTAGAAATTCGTGAAACTTTAGATAATTATG
AATTTGAAGGTGATGCAATTCCAATTGTATCCGGGCCTGCTTTATTAGCCTTAGAAAATTTAATAGAAAACCCACAAGTT
AAAAAAGGTGAAAATCAATGGATTGATAAAATTTATGAATTAATGAATCAAGTTGATACTTATATTCCAACTCCAGAAAG
ACAAACAGAGAAACCATTTTTAATGGCTGTTGAAGATGTTTTTTCTATTACTGGTCGAGGAACAGTAGCAACGGGTCGTG
TAGAACGAGGAACTATTAAAGTTGGTGATTCTATTGATATCGTAGGATTAAAACAAACACAAAATACAACTGTAACAGGT
TTAGAAATGTTTCAAAAAACACTTGATGAAAGTGTTGCAGGAGATAATGTAGGAGTATTATTAAGAGGTGTCCAAAAAGA
TGATATTGAACGTGGTATGGTATTATCAAAACCTGGATCAATTACTCCACATACAAAATTTGAATCACAAGTATATGTTT
TAAATAAAGAAGAAGGCGGAAGACATACACCATTTTTTCAAGGATATC
>743_Elytim_tufA_H
GCAGATGGTCCAATGCCTCAAACAAAAGAACATTTATTATTAGCAAAACAAGTTGGCGTTCCTCAAATTGTAGTCTTTTT
AAATAAAGAAGATCAAGTAGATGACCCAGAATTATTAGAACTTGTTGAATTAGAAATTCGTGAAACTTTAGATAATTATG
AATTTGAAGGTGATGCAATTCCAATTGTATCCGGGTCTGCTTTATTAGCCTTAGAAAATTTAATAGAAAACCCACAAGTT
AAAAAAGGTGAAAATCAATGGATTGATAAAATTTATGAATTAATGAATCAAGTTGATACTTATATTCCAACTCCAGAAAG
ACAAACAGAGAAACCATTTTTAATGGCTGTTGAAGATGTTTTTTCTATTACTGGTCGAGGAACAGTAGCAACGGGTCGTG
TAGAACGAGGAACTATTAAAGTTGGTGATTCTATTGATATCGTAGGATTAAAACAAACACAAAATACAACTGTAACAGGT
TTAGAAATGTTTCAAAAAACACTTGATGAAAGTGTTGCAGGAGATAATGTAGGAGTATTATTAAGAGGTGTCCAAAAAGA
TGATATTGAACGTGGTATGGTATTATCAAAACCTGGATCAATTACTCCACATACAAAATTTGAATCACAAGTATATGTTT
TAAATAAAGAAGAAGGCGGAAGACATACACCATTTTTTCAAGGATATC
>743_Elytim_tufA_I
GCAGATGGTCCAATGCCTCAAACAAAAGAACATTTATTATTAGCAAAACAAGTTGGCGTTCCTCAAATTGTAGTCTTTTT
AAATAAAGAAGATCAAGCAGATGACCCAGAATTATTAGAACTTGTTGAATTAGAAATTCGTGAAACTTTAGATAATTATG
AATTTGAAGGTGATGCAATTCCAATTGTATCCGGGTCTGCTTTATTAGCCTTAGAAAATTTAATAGAAAACCCACAAGTT
AAAAAAGGTGAAAATCAATGGATTGATAAAATTTATGAATTAATGAATCAAGTTGATACTTATATTCCAACTCCAGAAAG
ACAAACAGAGAAACCATTTTTAATGGCTGTTGAAGATGTTTTTTCTATTACTGGTCGAGGAACAGTAGCAACGGGTCGTG
TAGAACGAGGAACTATTAAAGTTGGTGATTCTATTGATATCGTAGGATTAAAACAAACACAAAATACAACTGTAACAGGT
TTAGAAATGTTTCAAAAAACACTTGATGAAAGTGTTGCAGGAGATAATGTAGGAGTATTATTAAGAGGTGTCCAAAAAGA
TGATATTGAACGTGGTATGGTATTATCAAAACCTGGATCAATTACTCCACATACAAAATTTGAATCACAAGTATATGTTT
TAAATAAAGAAGAAGGCGGAAGACATACACCATTTTTTCAAGGATATC
>743_Elytim_tufA_J
GCAGATGGTCCAATGCCTCAAACAAAAGAACATTTATTATTAGCAAAACAAGTTGGCGTTCCTCAAATTGTAGTCTTTTT
AAATAAAGAAGATCAAGTAGATGACCCAGAATTATTAGAACTTGTTGAATTAGAAATTCGTGAAACTTTAGATAATTATG
AATTTGAAGGTGATGCAATTCCAATTGTATCCGGGTCTGCTTTATTAGCCTTAGAAAATTTAATAGAAAACCCACAAGTT
AAAAAAGGTGAAAATCAATGGATTGATAAAATTTATGAATTAATGAATCAAGTTGATACTTATATTCCAACTCCAGAAAG
ACAAACAGAGAAACCATTTTTAATGGCTGTTGAAGATGTTTTTTCTATTACTGGTCGAGGAACAGTAGCAACGGGTCGTG
TAGAACGAGGAACTATTAAAGTTGGTGATTCTATTGATATCGTAGGATTAAAACAAACACAAAATACAACTGTAACAGGT
TTAGAAATGTTTCAAAAAACACTTGATGAAAGTGTTGCAGGAGATAATGTAGGAGTATTATTAAGAGGTGTCCAAAAAGA
TGATATTGAACGTGGTATGGTATTATCAAAACCTGGATCAATTACTCCACATACAAAATTTGAATCACAAGTATATGTTT
TAAATAAAGAAGAAGGCGGAAGACATACACCATTTTTTCAAGGATATC
>743_Elytim_tufA_K
GCAGATGGTCCAATGCCTCAAACAAAAGAACATTTATTATTAGCAAAACAAGTTGGCGTTCCTCAAATTGTAGTCTTTTT
AAATAAAGAAGATCAAGTAGATGACCCAGAATTATTAGAACTTGTTGAATTAGGAATTCGTGAAACTTTAGATAATTATG
AATTTGAAGGTGATGCAATTCCAATTGTATCCGGGTCTGCTTTATTAGCCTTAGAAAATTTAATAGAAAACCCACAAGTT
AAAAAAGGTGAAAATCAATGGATTGATAAAATTTATGAATTAATGAATCAAGTTGATACTTATATTCCAACTCCAGAAAG
ACAAACAGAGAAACCATTTTTAATGGCTGTTGAAGATGTTTTTTCTATTACTGGTCGAGGAACAGTAGCAACGGGTCGTG
TAGAACGAGGAACTATTAAAGTTGGTGATTCTATTGATATCGTAGGATTAAAACAAACACAAAATACAACTGTAACAGGT
TTAGAAATGTTTCAAAAAACACTTGATGAAAGTGTTGCAGGAGATAATGTAGGAGTATTATTAAGAGGTGTCCAAAAAGA
TGATATTGAACGTGGTATGGTATTATCAAAACCTGGATCAATTACTCCACATACAAAATTTGAATCACAAGTATATGTTT
TAAATAAAGAAGAAGGCGGAAGACATACACCATTTTTTCAAGGATATC
>743_Elytim_tufA_L
GCAGATGGTCCAATGCCTCAAACAAAAGAACATTTATTATTAGCAAAACAAGTTGGCGTTCCTCAAATTGTAGTCTTTTT
AAATAAAGAAGATCAAGTAGATGACCCAGAATTATTAGAACTTGTTGAATTAGAAATTCGTGAAACTTTAGATAATTATG
AATTTGAAGGTGATGCAATTCCAATTGTATCCGGGTCTGCTTTATTAGCCTTAGAAAATTTAATAGAAAACCCACAAGTT
AAAAAAGGTGAAAATCAATGGATTGATAAAATTTATGAATTAATGAATCAAGTTGATACTTATATTCCAACTCCAGAAAG
ACAAACAGAGAAACCATTTTTAATGGCTGTTGAAGATGTTTTTTCTATTACTGGTCGAGGAACAGTAGCAACGGGTCGTG
TAGAACGAGGAACTATTAAAGTTGGTGATTCTATTGATATCGTAGGATTAAAACAAACACAAAATACAACTGTAACAGGT
TTAGAAATGTTTCAAAAAACACTTGATGAAAGTGTTGCAGGAGATAATGTAGGAGTATTATTAAGAGGTGTCCAAAAAGA
TGATATTGAACGTGGTATGGTATTATCAAAACCTGGATCAATTACTCCACATACAAAATTTGAATCACAAGTATATGTTT
TAAATAAAGAAGAAGGCGGAAGACATACACCATTTTTTCAAGGATATC

S116 Thuridilla carlsoni conA

>S116_Thucar_tufA_conA KC479643
GCGGATGGACCAATGCCYCAAACAAAAGAACATATTTTATTAGCACAACAAGTAGGTGTTCCCGCGATCGTTGTTTTTCT
TAATAAAGTCGATCAAGTCGATGATTTAGAATTATTAGAACTTGTTGAATTAGAAATCCGAGAAACTTTAGATCGTTATA
GGTTTCCAGGGGACAAAATTCCTAYTATTAGTGGTTCAGCTTTATTAGCTGTGGAAGCGYTTACGGCTAATCCTGAATAT
AAACGAGGAGRTAATGAATGGGTAGATAAAATTTATAAAYTAATGGATGYTGYTGATGATTCTATTCCTCTTCCACAACG
AAATACGGAAAAAGATTTTTTAATGGCAATTGAAAATATTGTTTCGATTACAGGACGTGGAACTGTGGCTACAGGTCGTG
TTGAACGTGGACAAATCAAAATAGGTGATACGGTTGAAATTATTRGTCTCAAGGAAACAAAAACAACAACCATTATCGGT
TTAGAAATGTTTCAAAAAACACTTGAAGAAAGTATTGCTGGGGATAATGTTGGTATTTTATTACGTGGTATACAAAAAAA
TGAAGTTCWACGTGGAATGGTTTTAGCTAAACCTGGTTCAATTACTCCTCATACACGATTTAAAGCACAAGTTTACGTYT
TAAAAAAAAATGAAGGTGGACGTCACACTTCTTTTATTCGTGGTTATC
>S116_Thucar_tufA_A
GCGGATGGACCAATGCCTCAAACAAAAGAACATATTTTATTAGCACAACAAGTAGGTGTTCCCGCGATCGTTGTTTTTCT
TAATAAAGTCGATCAAGTCGATGATTTAGAATTATTAGAACTTGTTGAATTAGAAATCCGAGAAACTTTAGATCGTTATA
GGTTTCCAGGGGACAAAATTCCTACTATTAGTGGTTCAGCTTTATTAGCTGTGGAAGCGCTTACGGCTAATCCTGAATAT
AAACGAGGAGATAATGAATGGGTAGATAAAATTTATAAATTAATGGATGTTGCTGATGATTCTATTCCTCTTCCACAACG
AAATACGGAAAAAGATTTTTTAATGGCAATTGAAAATATTGTTTCGATTACAGGACGTGGAACTGTGGCTACAGGTCGTG
TTGAACGTGGACAAATCAAAATAGGTGATACGGTTGAAATTATTAGTCTCAAGGAAACAAAAACAACAACCATTATCGGT
TTAGAAATGTTTCAAAAAACACTTGAAGAAAGTATTGCTGGGGATAATGTTGGTATTTTATTACGTGGTATACAAAAAAA
TGAAGTTCAACGTGGAATGGTTTTAGCTAAACCTGGTTCAATTACTCCTCATACACGATTTAAAGCACAAGTTTACGTTT
TAAAAAAAAATGAAGGTGGACGTCACACTTCTTTTATTCGTGGTTATC
>S116_Thucar_tufA_B
GCGGATGGACCAATGCCTCAAACAAAAGAACATATTTTATTAGCACAACAAGTAGGTGTTCCCGCGATCGTTGTTTTTCT
TAATAAAGTCGATCAAGTCGATGATTTAGAATTATTAGAACTTGTTGAATTAGAAATCCGAGAAACTTTAGATCGTTATA
GGTTTCCAGGGGACAAAATTCCTATTATTAGTGGTTCAGCTTTATTAGCTGTGGAAGCGCTTACGGCTAATCCTGAATAT
AAACGAGGAGATAATGAATGGGTAGATAAAATTTATAAATTAATGGATGTTGTTGATGATTCTATTCCTCTTCCACAACG
AAATACGGAAAAAGATTTTTTAATGGCAATTGAAAATATTGTTTCGATTACAGGACGTGGAACTGTGGCTACAGGTCGTG
TTGAACGTGGACAAATCAAAATAGGTGATACGGTTGAAATTATTGGTCTCAAGGAAACAAAAACAACAACCATTATCGGT
TTAGAAATGTTTCAAAAAACACTTGAAGAAAGTATTGCTGGGGATAATGTTGGTATTTTATTACGTGGTATACAAAAAAA
TGAAGTTCAACGTGGAATGGTTTTAGCTAAACCTGGTTCAATTACTCCTCATACACGATTTAAAGCACAAGTTTACGTTT
TAAAAAAAAATGAAGGTGGACGTCACACTTCTTTTATTCGTGGTTATC
>S116_Thucar_tufA_C
GCGGATGGACCAATGCCTCAAACAAAAGAACATATTTTATTAGCACAACAAGTAGGTGTTCCCGCGATCGTTGTTTTTCT
TAATAAAGTCGATCAAGTCGATGATTTAGAATTATTAGAACTTGTTGAATTAGAAATCCGAGAAACTTTAGATCGTTATA
GGTTTCCAGGGGACAAAATTCCTATTATTAGTGGTTCAGCTTTATTAGCTGTGGAAGCGCTTACGGCTAATCCTGAATAT
AAACGAGGAGATAATGAATGGGTAGATAAAATTTATAAATTAATGGATGTTGTTGATGATTCTATTCCTCTTCCACAACG
AAATACGGAAAAAGATTTTTTAATGGCAATTGAAAATATTGTTTCGATTACAGGACGTGGAACTGTGGCTACAGGTCGTG
TTGAACGTGGACAAATCAAAATAGGTGATACGGTTGAAATTATTGGTCTCAAGGAAACAAAAACAACAACCATTATCGGT
TTAGAAATGTTTCAAAAAACACTTGAAGAAAGTATTGCTGGGGATAATGTTGGTATTTTATTACGTGGTATACAAAAAAA
TGAAGTTCAACGTGGAATGGTTTTAGCTAAACCTGGTTCAATTACTCCTCATACACGATTTAAAGCACAAGTTTACGTTT
TAAAAAAAAATGAAGGTGGACGTCACACTTCTTTTATTCGTGGTTATC
>S116_Thucar_tufA_D
GCGGATGGACCAATGCCTCAAACAAAAGAACATATTTTATTAGCACAACAAGTAGGTGTTCCCGCGATCGTTGTTTTTCT
TAATAAAGTCGATCAAGTCGATGATTTAGAATTATTAGAACTTGTTGAATTAGAAATCCGAGAAACTTTAGATCGTTATA
GGTTTCCAGGGGACAAAATTCCTATTATTAGTGGTTCAGCTTTATTAGCTGTGGAAGCGCTTACGGCTAATCCTGAATAT
AAACGAGGAGATAATGAATGGGTAGATAAAATTTATAAATTAATGGATGTTGTTGATGATTCTATTCCTCTTCCACAACG
AAATACGGAAAAAGATTTTTTAATGGCAATTGAAAATATTGTTTCGATTACAGGACGTGGAACTGTGGCTACAGGTCGTG
TTGAACGTGGACAAATCAAAATAGGTGATACGGTTGAAATTATTGGTCTCAAGGAAACAAAAACAACAACCATTATCGGT
TTAGAAATGTTTCAAAAAACACTTGAAGAAAGTATTGCTGGGGATAATGTTGGTATTTTATTACGTGGTATACAAAAAAA
TGAAGTTCAACGTGGAATGGTTTTAGCTAAACCTGGTTCAATTACTCCTCATACACGATTTAAAGCACAAGTTTACGTCT
TAAAAAAAAATGAAGGTGGACGTCACACTTCTTTTATTCGTGGTTATC
>S116_Thucar_tufA_E
GCGGATGGACCAATGCCTCAAACAAAAGAACATATTTTATTAGCACAACAAGTAGGTGTTCCCGCGATCGTTGTTTTTCT
TAATAAAGTCGATCAAGTCGATGATTTAGAATTATTAGAACTTGTTGAATTAGAAATCCGAGAAACTTTAGATCGTTATA
GGTTTCCAGGGGACAAAATTCCTATTATTAGTGGTTCAGCTTTATTAGCTGTGGAAGCGCTTACGGCTAATCCTGAATAT
AAACGAGGAGGTAATGAATGGGTAGATAAAATTTATAAATTAATGGATGTTGTTGATGATTCTATTCCTCTTCCACAACG
AAATACGGAAAAAGATTTTTTAATGGCAATTGAAAATATTGTTTCGATTACAGGACGTGGAACTGTGGCTACAGGTCGTG
TTGAACGTGGACAAATCAAAATAGGTGATACGGTTGAAATTATTGGTCTCAAGGAAACAAAAACAACAACCATTATCGGT
TTAGAAATGTTTCAAAAAACACTTGAAGAAAGTATTGCTGGGGATAATGTTGGTATTTTATTACGTGGTATACAAAAAAA
TGAAGTTCTACGTGGAATGGTTTTAGCTAAACCTGGTTCAATTACTCCTCATACACGATTTAAAGCACAAGTTTACGTTT
TAAAAAAAAATGAAGGTGGACGTCACACTTCTTTTATTCGTGGTTATC
>S116_Thucar_tufA_F
GCGGATGGACCAATGCCCCAAACAAAAGAACATATTTTATTAGCACAACAAGTAGGTGTTCCCGCGATCGTTGTTTTTCT
TAATAAAGTCGATCAAGTCGATGATTTAGAATTATTAGAACTTGTTGAATTAGAAATCCGAGAAACTTTAGATCGTTATA
GGTTTCCAGGGGACAAAATTCCTATTATTAGTGGTTCAGCTTTATTAGCTGTGGAAGCGCTTACGGCTAATCCTGAATAT
AAACGAGGAGATAATGAATGGGTAGATAAAATTTATAAACTAATGGATGCTGTTGATGATTCTATTCCTCTTCCACAACG
AAATACGGAAAAAGATTTTTTAATGGCAATTGAAAATATTGTTTCGATTACAGGACGTGGAACTGTGGCTACAGGTCGTG
TTGAACGTGGACAAATCAAAATAGGTGATACGGTTGAAATTATTGGTCTCAAGGAAACAAAAACAACAACCATTATCGGT
TTAGAAATGTTTCAAAAAACACTTGAAGAAAGTATTGCTGGGGATAATGTTGGTATTTTATTACGTGGTATACAAAAAAA
TGAAGTTCAACGTGGAATGGTTTTAGCTAAACCTGGTTCAATTACTCCTCATACACGATTTAAAGCACAAGTTTACGTTT
TAAAAAAAAATGAAGGTGGACGTCACACTTCTTTTATTCGTGGTTATC
>S116_Thucar_tufA_G
GCGGATGGACCAATGCCTCAAACAAAAGAACATATTTTATTAGCACAACAAGTAGGTGTTCCCGCGATCGTTGTTTTTCT
TAATAAAGTCGATCAAGTCGATGATTTAGAATTATTAGAACTTGTTGAATTAGAAATCCGAGAAACTTTAGATCGTTATA
GGTTTCCAGGGGACAAAATTCCTATTATTAGTGGTTCAGCTTTATTAGCTGTGGAAGCGCTTACGGCTAATCCTGAATAT
AAACGAGGAGATAATGAATGGGTAGATAAAATTTATAAATTAATGGATGTTGTTGATGATTCTATTCCTCTTCCACAACG
AAATACGGAAAAAGATTTTTTAATGGCAATTGAAAATATTGTTTCGATTACAGGACGTGGAACTGTGGCTACAGGTCGTG
TTGAACGTGGACAAATCAAAATAGGTGATACGGTTGAAATTATTGGTCTCAAGGAAACAAAAACAACAACCATTATCGGT
TTAGAAATGTTTCAAAAAACACTTGAAGAAAGTATTGCTGGGGATAATGTTGGTATTTTATTACGTGGTATACAAAAAAA
TGAAGTTCAACGTGGAATGGTTTTAGCTAAACCTGGTTCAATTACTCCTCATACACGATTTAAAGCACAAGTTTACGTTT
TAAAAAAAAATGAAGGTGGACGTCACACTTCTTTTATTCGTGGTTATC
>S116_Thucar_tufA_H
GCGGATGGACCAATGCCTCAAACAAAAGAACATATTTTATTAGCACAACAAGTAGGTGTTCCCGCGATCGTTGTTTTTCT
TAATAAAGTCGATCAAGTCGATGATTTAGAATTATTAGAACTTGTTGAATTAGAAATCCGAGAAACTTTAGATCGTTATA
GGTTTCCAGGGGACAAAATTCCTATTATTAGTGGTTCAGCTTTATTAGCTGTGGAAGCGTTTACGGCTAATCCTGAATAT
AAACGAGGAGATAATGAATGGGTAGATAAAATTTATAAATTAATGGATGTTGTTGATGATTCTATTCCTCTTCCACAACG
AAATACGGAAAAAGATTTTTTAATGGCAATTGAAAATATTGTTTCGATTACAGGACGTGGAACTGTGGCTACAGGTCGTG
TTGAACGTGGACAAATCAAAATAGGTGATACGGTTGAAATTATTGGTCTCAAGGAAACAAAAACAACAACCATTATCGGT
TTAGAAATGTTTCAAAAAACACTTGAAGAAAGTATTGCTGGGGATAATGTTGGTATTTTATTACGTGGTATACAAAAAAA
TGAAGTTCAACGTGGAATGGTTTTAGCTAAACCTGGTTCAATTACTCCTCATACACGATTTAAAGCACAAGTTTACGTTT
TAAAAAAAAATGAAGGTGGACGTCACACTTCTTTTATTCGTGGTTATC


S116 Thuridilla carlsoni conB

>S116_Thucar_tufA_conB KC479644
GCGGATGGACCTATGCCTCAAACRAAAGAACATATTTTATTAGCACAACAAGTTGGTGTTCCAGCTATTGTTGTTTTTCT
TAATAAAGTTGATCAAGTCAACGATGCAGAGTTGTTAGAACTTGTTGAATTAGAAATACGGGAAACTTTAGATCGTTACA
ATTTTCCAGGGGCGGACATCCCGATTATTAGTGGTTCTGCTTTATTAGCTGTGGAAGCATTGACAGCGAATCCTCAATTA
AAACGAGGGGATAATGAATGGGTAGACAAAATTTATAAATTAATGGATGTTGTTGATGATTCTATTCCTCTTCCACAACG
CAATACCGAAAAAGATTTTTTAATGGCTATTGAAAATATTGTTTCCATCACAGGACGTGGAACGGTAGCAACAGGTCGGG
TTGAACGTGGGCAAATTAAAGTCGGTGATACGGTTGAAATTATTGGTCTCAAGGAAACAAAAACAACAACGATTATTGGT
TTAGAAATGTTTCAAAAAACGCTTGAAGAAAGTATTGCTGGAGATAATGTTGGTATTTTATTACGGGGTGTCCAAAAAAA
TGAAGTTCAGCGTGGAATGGTTTTAGCAAAACCTGGTTCGATCACCCCTCATACTCGATTTAAAGCCCAAGTTTATGTTT
TAAAAAAAAATGAAGGTGGACGTCATACTTCTTTTGTTCGTGGTTATC
>S116_Thucar_tufA_I
GCGGATGGACCTATGCCTCAAACGAAAGAACATATTTTATTAGCACAACAAGTTGGTGTTCCAGCTATTGTTGTTTTTCT
TAATAAAGTTGATCAAGTCAACGATGCAGAGTTGTTAGAACTTGTTGAATTAGAAATACGGGAAACTTTAGATCGTTACA
ATTTTCCAGGGGCGGACATCCCGATTATTAGTGGTTCTGCTTTATTAGCTGTGGAAGCATTGACAGCGAATCCTCAATTA
AAACGAGGGGATAATGAATGGGTAGACAAAATTTATAAATTAATGGATGTTGTTGATGATTCTATTCCTCTTCCACAACG
CAATACCGAAAAAGATTTTTTAATGGCTATTGAAAATATTGTTTCCATCACAGGACGTGGAACGGTAGCAACAGGTCGGG
TTGAACGTGGGCAAATTAAAGTCGGTGATACGGTTGAAATTATTGGTCTCAAGGAAACAAAAACAACAACGATTATTGGT
TTAGAAATGTTTCAAAAAACGCTTGAAGAAAGTATTGCTGGAGATAATGTTGGTATTTTATTACGGGGTGTCCAAAAAAA
TGAAGTTCAGCGTGGAATGGTTTTAGCAAAACCTGGTTCGATCACCCCTCATACTCGATTTAAAGCCCAAGTTTATGTTT
TAAAAAAAAATGAAGGTGGACGTCATACTTCTTTTGTTCGTGGTTATC
>S116_Thucar_tufA_J
GCGGATGGACCTATGCCTCAAACAAAAGAACATATTTTATTAGCACAACAAGTTGGTGTTCCAGCTATTGTTGTTTTTCT
TAATAAAGTTGATCAAGTCAACGATGCAGAGTTGTTAGAACTTGTTGAATTAGAAATACGGGAAACTTTAGATCGTTACA
ATTTTCCAGGGGCGGACATCCCGATTATTAGTGGTTCTGCTTTATTAGCTGTGGAAGCATTGACAGCGAATCCTCAATTA
AAACGAGGGGATAATGAATGGGTAGACAAAATTTATAAATTAATGGATGTTGTTGATGATTCTATTCCTCTTCCACAACG
CAATACCGAAAAAGATTTTTTAATGGCTATTGAAAATATTGTTTCCATCACAGGACGTGGAACGGTAGCAACAGGTCGGG
TTGAACGTGGGCAAATTAAAGTCGGTGATACGGTTGAAATTATTGGTCTCAAGGAAACAAAAACAACAACGATTATTGGT
TTAGAAATGTTTCAAAAAACGCTTGAAGAAAGTATTGCTGGAGATAATGTTGGTATTTTATTACGGGGTGTCCAAAAAAA
TGAAGTTCAGCGTGGAATGGTTTTAGCAAAACCTGGTTCGATCACCCCTCATACTCGATTTAAAGCCCAAGTTTATGTTT
TAAAAAAAAATGAAGGTGGACGTCATACTTCTTTTGTTCGTGGTTATC
>S116_Thucar_tufA_K
GCGGATGGACCTATGCCTCAAACAAAAGAACATATTTTATTAGCACAACAAGTTGGTGTTCCAGCTATTGTTGTTTTTCT
TAATAAAGTTGATCAAGTCAACGATGCAGAGTTGTTAGAACTTGTTGAATTAGAAATACGGGAAACTTTAGATCGTTACA
ATTTTCCAGGGGCGGACATCCCGATTATTAGTGGTTCTGCTTTATTAGCTGTGGAAGCATTGACAGCGAATCCTCAATTA
AAACGAGGGGATAATGAATGGGTAGACAAAATTTATAAATTAATGGATGTTGTTGATGATTCTATTCCTCTTCCACAACG
CAATACCGAAAAAGATTTTTTAATGGCTATTGAAAATATTGTTTCCATCACAGGACGTGGAACGGTAGCAACAGGTCGGG
TTGAACGTGGGCAAATTAAAGTCGGTGATACGGTTGAAATTATTGGTCTCAAGGAAACAAAAACAACAACGATTATTGGT
TTAGAAATGTTTCAAAAAACGCTTGAAGAAAGTATTGCTGGAGATAATGTTGGTATTTTATTACGGGGTGTCCAAAAAAA
TGAAGTTCAGCGTGGAATGGTTTTAGCAAAACCTGGTTCGATCACCCCTCATACTCGATTTAAAGCCCAAGTTTATGTTT
TAAAAAAAAATGAAGGTGGACGTCATACTTCTTTTGTTCGTGGTTATC
>S116_Thucar_tufA_L
GCGGATGGACCTATGCCTCAAACAAAAGAACATATTTTATTAGCACAACAAGTTGGTGTTCCAGCTATTGTTGTTTTTCT
TAATAAAGTTGATCAAGTCAACGATGCAGAGTTGTTAGAACTTGTTGAATTAGAAATACGGGAAACTTTAGATCGTTACA
ATTTTCCAGGGGCGGACATCCCGATTATTAGTGGTTCTGCTTTATTAGCTGTGGAAGCATTGACAGCGAATCCTCAATTA
AAACGAGGGGATAATGAATGGGTAGACAAAATTTATAAATTAATGGATGTTGTTGATGATTCTATTCCTCTTCCACAACG
CAATACCGAAAAAGATTTTTTAATGGCTATTGAAAATATTGTTTCCATCACAGGACGTGGAACGGTAGCAACAGGTCGGG
TTGAACGTGGGCAAATTAAAGTCGGTGATACGGTTGAAATTATTGGTCTCAAGGAAACAAAAACAACAACGATTATTGGT
TTAGAAATGTTTCAAAAAACGCTTGAAGAAAGTATTGCTGGAGATAATGTTGGTATTTTATTACGGGGTGTCCAAAAAAA
TGAAGTTCAGCGTGGAATGGTTTTAGCAAAACCTGGTTCGATCACCCCTCATACTCGATTTAAAGCCCAAGTTTATGTTT
TAAAAAAAAATGAAGGTGGACGTCATACTTCTTTTGTTCGTGGTTATC


S117 Thuridilla gracilis con

>S117_Thugra_tufA_con KC479645
GCAGATGGACCAATGCCACAGACAAAAGAACATATACTATTGGCTCAGCAAGTAGGTGTTCCAGCAATTGTTGTTTTTTT
AAATAAAATTGATCAAGTGGATGATCCCGAATTATTAGAACTTGTTGAACTTGAAATAAGAGAAACTTTAGATCGTTATG
ATTTCCCAGGTGACGATATTCCAATTATTAGTGGTTCTGCGTTATTAGCTGTTGAAGCGCTTACAACAAATCCACAAATT
AAACGAGGTGAAAACAAATGGGTTGACCTTATCTATGACTTAATGGATGTTGTTGATGAATCAATACCTTTACCACAAAG
AAATATTGAAAAAGATTTTCTAATGGCTATAGAAGATGTTGTATCCATTACTGGGCGTGGAACTGTAGTTACAGGTCGTG
TAGAACGTGGTAAAGTTAAACTTCAAGACACTGTTGAAATTATTGGTTTCAAAGAAACAAAAGAAACAACAATAACTGGT
CTTGAAATGTTTCAAAAAACATTAGAAGAAAGTGTTGCAGGAGATAACGCTGGAATTTTACTACGCGGTGTACAAAAAAA
TGAAATTCAACGTGGTATGGTTTTAGCAAAACCTGGTTCAATTACACCACACACAAGATTCAAAGGTCAAGTATACATTT
TAAAGAAAAGTGAGGGAGGCCGACATACTTCATTTGTAGTAGGTTATC
>S117_Thugra_tufA_A 
GCAGATGGACCAATGCCACAGACAAAAGAACATATACTATTGGCTCAGCAAGTAGGTGTTCCAGCAATTGTTGTTTTTTT
AAATAAAATTGATCAAGTGGATGATCCCGAATTATTAGAACTTGTTGAACTTGAAATAAGAGAAACTTTAGATCGTTATG
ATTTCCCAGGTGACGATATTCCAATTATTAGTGGTTCTGCGTTATTAGCTGTTGAAGCGCTTACAACAAATCCACAAATT
AAACGAGGTGAAAACAAATGGGTTGACCTTATCTATGACTTAATGGATGTTGTTGATGAATCAATACCTTTACCACAAAG
AAATATTGAAAAAGATTTTCTAATGGCTATAGAAGATGTTGTATCCATTACTGGGCGTGGAACTGTAGTTACAGGTCGTG
TAGAACGTGGTAAAGTTAAACTTCAAGACACTGTTGAAATTATTGGTTTCAAAGAAACAAAAGAAACAACAATAACTGGT
CTTGAAATGTTTCAAAAAACATTAGAAGAAAGTGTTGCAGGAGATAACGCTGGAATTTTACTACGCGGTGTACAAAAAAA
TGAAATTCAACGTGGTATGGTTTTAGCAAAACCTGGTTCAATTACACCACACACAAGATTCAAAGGTCAAGTATACATTT
TAAAGAAAAGTGAGGGAGGCCGACATACTTCATTTGTAGTAGGTTATC
>S117_Thugra_tufA_B
GCAGATGGACCAATGCCACAGACAAAAGAACATATACTATTGGCTCAGCAAGTAGGTGTTCCAGCAATTGTTGTTTTTTT
AAATAAAATTGATCAAGTGGATGATCCCGAATTATTAGAACTTGTTGAACTTGAAATAAGAGAAACTTTAGATCGTTATG
ATTTCCCAGGTGACGATATTCCAATTATTAGTGGTTCTGCGTTATTAGCTGTTGAAGCGCTTACAACAAATCCACAAATT
AAACGAGGTGAAAACAAATGGGTTGACCTTATCTATGACTTAATGGATGTTGTTGATGAATCAATACCTTTACCACAAAG
AAATATTGAAAAAGATTTTCTAATGGCTATAGAAGATGTTGTATCCATTACTGGGCGTGGAACTGTAGTTACAGGTCGTG
TAGAACGTGGTAAAGTTAAACTTCAAGACACTGTTGAAATTATTGGTTTCAAAGAAACAAAAGAAACAACAATAACTGGT
CTTGAAATGTTTCAAAAAACATTAGAAGAAAGTGTTGCAGGAGATAACGCTGGAATTTTACTACGCGGTGTACAAAAAAA
TGAAATTCAACGTGGTATGGTTTTAGCAAAACCTGGTTCAATTACACCACACACAAGATTCAAAGGTCAAGTATACATTT
TAAAGAAAAGTGAGGGAGGCCGACATACTTCATTTGTAGTAGGTTATC
>S117_Thugra_tufA_C
GCAGATGGACCAATGCCACAGACAAAAGAACATATACTATTGGCTCAGCAAGTAGGTGTTCCAGCAATTGTTGTTTTTTT
AAATAAAATTGATCAAGTGGATGATCCCGAATTATTAGAACTTGTTGAACTTGAAATAAGAGAAACTTTAGATCGTTATG
ATTTCCCAGGTGACGATATTCCAATTATTAGTGGTTCTGCGTTATTAGCTGTTGAAGCGCTTACAACAAATCCACAAATT
AAACGAGGTGAAAACAAATGGGTTGACCTTATCTATGACTTAATGGATGTTGTTGATGAATCAATACCTTTACCACAAAG
AAATATTGAAAAAGATTTTCTAATGGCTATAGAAGATGTTGTATCCATTACTGGGCGTGGAACTGTAGTTACAGGTCGTG
TAGAACGTGGTAAAGTTAAACTTCAAGACACTGTTGAAATTATTGGTTTCAAAGAAACAAAAGAAACAACAATAACTGGT
CTTGAAATGTTTCAAAAAACATTAGAAGAAAGTGTTGCAGGAGATAACGCTGGAATTTTACTACGCGGTGTACAAAAAAA
TGAAATTCAACGTGGTATGGTTTTAGCAAAACCTGGTTCAATTACACCACACACAAGATTCAAAGGTCAAGTATACATTT
TAAAGAAAAGTGAGGGAGGCCGACATACTTCATTTGTAGTAGGTTATC
>S117_Thugra_tufA_D
GCAGATGGACCAATGCCACAGACAAAAGAACATATACTATTGGCTCAGCAAGTAGGTGTTCCAGCAATTGTTGTTTTTTT
AAATAAAATTGATCAAGTGGATGATCCCGAATTATTAGAACTTGTTGAACTTGAAATAAGAGAAACTTTAGATCGTTATG
ATTTCCCAGGTGACGATATTCCAATTATTAGTGGTTCTGCGTTATTAGCTGTTGAAGCGCTTACAACAAATCCACAAATT
AAACGAGGTGAAAACAAATGGGTTGACCTTATCTATGACTTAATGGATGTTGTTGATGAATCAATACCTTTACCACAAAG
AAATATTGAAAAAGATTTTCTAATGGCTATAGAAGATGTTGTATCCATTACTGGGCGTGGAACTGTAGTTACAGGTCGTG
TAGAACGTGGTAAAGTTAAACTTCAAGACACTGTTGAAATTATTGGTTTCAAAGAAACAAAAGAAACAACAATAACTGGT
CTTGAAATGTTTCAAAAAACATTAGAAGAAAGTGTTGCAGGAGATAACGCTGGAATTTTACTACGCGGTGTACAAAAAAA
TGAAATTCAACGTGGTATGGTTTTAGCAAAACCTGGTTCAATTACACCACACACAAGATTCAAAGGTCAAGTATACATTT
TAAAGAAAAGTGAGGGAGGCCGACATACTTCATTTGTAGTAGGTTATC
>S117_Thugra_tufA_E
GCAGATGGACCAATGCCACAGACAAAAGAACATATACTATTGGCTCAGCAAGTAGGTGTTCCAGCAATTGTTGTTTTTTT
AAATAAAATTGATCAAGTGGATGATCCCGAATTATTAGAACTTGTTGAACTTGAAATAAGAGAAACTTTAGATCGTTATG
ATTTCCCAGGTGACGATATTCCAATTATTAGTGGTTCTGCGTTATTAGCTGTTGAAGCGCTTACAACAAATCCACAAATT
AAACGAGGTGAAAACAAATGGGTTGACCTTATCTATGACTTAATGGATGTTGTTGATGAATCAATACCTTTACCACAAAG
AAATATTGAAAAAGATTTTCTAATGGCTATAGAAGATGTTGTATCCATTACTGGGCGTGGAACTGTAGTTACAGGTCGTG
TAGAACGTGGTAAAGTTAAACTTCAAGACACTGTTGAAATTATTGGTTTCAAAGAAACAAAAGAAACAACAATAACTGGT
CTTGAAATGTTTCAAAAAACATTAGAAGAAAGTGTTGCAGGAGATAACGCTGGAATTTTACTACGCGGTGTACAAAAAAA
TGAAATTCAACGTGGTATGGTTTTAGCAAAACCTGGTTCAATTACACCACACACAAGATTCAAAGGTCAAGTATACATTT
TAAAGAAAAGTGAGGGAGGCCGACATACTTCATTTGTAGTAGGTTATC
>S117_Thugra_tufA_F
GCAGATGGACCAATGCCACAGACAAAAGAACATATACTATTGGCTCAGCAAGTAGGTGTTCCAGCAATTGTTGTTTTTTT
AAATAAAATTGATCAAGTGGATGATCCCGAATTATTAGAACTTGTTGAACTTGAAATAAGAGAAACTTTAGATCGTTATG
ATTTCCCAGGTGACGATATTCCAATTATTAGTGGTTCTGCGTTATTAGCTGTTGAAGCGCTTACAACAAATCCACAAATT
AAACGAGGTGAAAACAAATGGGTTGACCTTATCTATGACTTAATGGATGTTGTTGATGAATCAATACCTTTACCACAAAG
AAATATTGAAAAAGATTTTCTAATGGCTATAGAAGATGTTGTATCCATTACTGGGCGTGGAACTGTAGTTACAGGTCGTG
TAGAACGTGGTAAAGTTAAACTTCAAGACACTGTTGAAATTATTGGTTTCAAAGAAACAAAAGAAACAACAATAACTGGT
CTTGAAATGTTTCAAAAAACATTAGAAGAAAGTGTTGCAGGAGATAACGCTGGAATTTTACTACGCGGTGTACAAAAAAA
TGAAATTCAACGTGGTATGGTTTTAGCAAAACCTGGTTCAATTACACCACACACAAGATTCAAAGGTCAAGTATACATTT
TAAAGAAAAGTGAGGGAGGCCGACATACTTCATTTGTAGTAGGTTATC
>S117_Thugra_tufA_G
GCAGATGGACCAATGCCACAGACAAAAGAACATATACTATTGGCTCAGCAAGTAGGTGTTCCAGCAATTGTTGTTTTTTT
AAATAAAATTGATCAAGTGGATGATCCCGAATTATTAGAACTTGTTGAACTTGAAATAAGAGAAACTTTAGATCGTTATG
ATTTCCCAGGTGACGATATTCCAATTATTAGTGGTTCTGCGTTATTAGCTGTTGAAGCGCTTACAACAAATCCACAAATT
AAACGAGGTGAAAACAAATGGGTTGACCTTATCTATGACTTAATGGATGTTGTTGATGAATCAATACCTTTACCACAAAG
AAATATTGAAAAAGATTTTCTAATGGCTATAGAAGATGTTGTATCCATTACTGGGCGTGGAACTGTAGTTACAGGTCGTG
TAGAACGTGGTAAAGTTAAACTTCAAGACACTGTTGAAATTATTGGTTTCAAAGAAACAAAAGAAACAACAATAACTGGT
CTTGAAATGTTTCAAAAAACATTAGAAGAAAGTGTTGCAGGAGATAACGCTGGAATTTTACTACGCGGTGTACAAAAAAA
TGAAATTCAACGTGGTATGGTTTTAGCAAAACCTGGTTCAATTACACCACACACAAGATTCAAAGGTCAAGTATACATTT
TAAAGAAAAGTGAGGGAGGCCGACATACTTCATTTGTAGTAGGTTATC
>S117_Thugra_tufA_H
GCAGATGGACCAATGCCACAGACAAAAGAACATATACTATTGGCTCAGCAAGTAGGTGTTCCAGCAATTGTTGTTTTTTT
AAATAAAATTGATCAAGTGGATGATCCCGAATTATTAGAACTTGTTGAACTTGAAATAAGAGAAACTTTAGATCGTTATG
ATTTCCCAGGTGACGATATTCCAATTATTAGTGGTTCTGCGTTATTAGCTGTTGAAGCGCTTACAACAAATCCACAAATT
AAACGAGGTGAAAACAAATGGGTTGACCTTATCTATGACTTAATGGATGTTGTTGATGAATCAATACCTTTACCACAAAG
AAATATTGAAAAAGATTTTCTAATGGCTATAGAAGATGTTGTATCCATTACTGGGCGTGGAACTGTAGTTACAGGTCGTG
TAGAACGTGGTAAAGTTAAACTTCAAGACACTGTTGAAATTATTGGTTTCAAAGAAACAAAAGAAACAACAATAACTGGT
CTTGAAATGTTTCAAAAAACATTAGAAGAAAGTGTTGCAGGAGATAACGCTGGAATTTTACTACGCGGTGTACAAAAAAA
TGAAATTCAACGTGGTATGGTTTTAGCAAAACCTGGTTCAATTACACCACACACAAGATTCAAAGGTCAAGTATACATTT
TAAAGAAAAGTGAGGGAGGCCGACATACTTCATTTGTAGTAGGTTATC
>S117_Thugra_tufA_I
GCAGATGGACCAATGCCACAGACAAAAGAACATATACTATTGGCTCAGCAAGTAGGTGTTCCAGCAATTGTTGTTTTTTT
AAATAAAATTGATCAAGTGGATGATCCCGAATTATTAGAACTTGTTGAACTTGAAATAAGAGAAACTTTAGATCGTTATG
ATTTCCCAGGTGACGATATTCCAATTATTAGTGGTTCTGCGTTATTAGCTGTTGAAGCGCTTACAACAAATCCACAAATT
AAACGAGGTGAAAACAAATGGGTTGACCTTATCTATGACTTAATGGATGTTGTTGATGAATCAATACCTTTACCACAAAG
AAATATTGAAAAAGATTTTCTAATGGCTATAGAAGATGTTGTATCCATTACTGGGCGTGGAACTGTAGTTACAGGTCGTG
TAGAACGTGGTAAAGTTAAACTTCAAGACACTGTTGAAATTATTGGTTTCAAAGAAACAAAAGAAACAACAATAACTGGT
CTTGAAATGTTTCAAAAAACATTAGAAGAAAGTGTTGCAGGAGATAACGCTGGAATTTTACTACGCGGTGTACAAAAAAA
TGAAATTCAACGTGGTATGGTTTTAGCAAAACCTGGTTCAATTACACCACACACAAGATTCAAAGGTCAAGTATACATTT
TAAAGAAAAGTGAGGGAGGCCGACATACTTCATTTGTAGTAGGTTATC
>S117_Thugra_tufA_J
GCAGATGGACCAATGCCACAGACAAAAGAACATATACTATTGGCTCAGCAAGTAGGTGTTCCAGCAATTGTTGTTTTTTT
AAATAAAATTGATCAAGTGGATGATCCCGAATTATTAGAACTTGTTGAACTTGAAATAAGAGAAACTTTAGATCGTTATG
ATTTCCCAGGTGACGATATTCCAATTATTAGTGGTTCTGCGTTATTAGCTGTTGAAGCGCTTACAACAAATCCACAAATT
AAACGAGGTGAAAACAAATGGGTTGACCTTATCTATGACTTAATGGATGTTGTTGATGAATCAATACCTTTACCACAAAG
AAATATTGAAAAAGATTTTCTAATGGCTATAGAAGATGTTGTATCCATTACTGGGCGTGGAACTGTAGTTACAGGTCGTG
TAGAACGTGGTAAAGTTAAACTTCAAGACACTGTTGAAATTATTGGTTTCAAAGAAACAAAAGAAACAACAATAACTGGT
CTTGAAATGTTTCAAAAAACATTAGAAGAAAGTGTTGCAGGAGATAACGCTGGAATTTTACTACGCGGTGTACAAAAAAA
TGAAATTCAACGTGGTATGGTTTTAGCAAAACCTGGTTCAATTACACCACACACAAGATTCAAAGGTCAAGTATACATTT
TAAAGAAAAGTGAGGGAGGCCGACATACTTCATTTGTAGTAGGTTATC
>S117_Thugra_tufA_K
GCAGATGGACCAATGCCACAGACAAAAGAACATATACTATTGGCTCAGCAAGTAGGTGTTCCAGCAATTGTTGTTTTTTT
AAATAAAATTGATCAAGTGGATGATCCCGAATTATTAGAACTTGTTGAACTTGAAATAAGAGAAACTTTAGATCGTTATG
ATTTCCCAGGTGACGATATTCCAATTATTAGTGGTTCTGCGTTATTAGCTGTTGAAGCGCTTACAACAAATCCACAAATT
AAACGAGGTGAAAACAAATGGGTTGACCTTATCTATGACTTAATGGATGTTGTTGATGAATCAATACCTTTACCACAAAG
AAATATTGAAAAAGATTTTCTAATGGCTATAGAAGATGTTGTATCCATTACTGGGCGTGGAACTGTAGTTACAGGTCGTG
TAGAACGTGGTAAAGTTAAACTTCAAGACACTGTTGAAATTATTGGTTTCAAAGAAACAAAAGAAACAACAATAACTGGT
CTTGAAATGTTTCAAAAAACATTAGAAGAAAGTGTTGCAGGAGATAACGCTGGAATTTTACTACGCGGTGTACAAAAAAA
TGAAATTCAACGTGGTATGGTTTTAGCAAAACCTGGTTCAATTACACCACACACAAGATTCAAAGGTCAAGTATACATTT
TAAAGAAAAGTGAGGGAGGCCGACATACTTCATTTGTAGTAGGTTATC
>S117_Thugra_tufA_L
GCAGATGGACCAATGCCACAGACAAAAGAACATATACTATTGGCTCAGCAAGTAGGTGTTCCAGCAATTGTTGTTTTTTT
AAATAAAATTGATCAAGTGGATGATCCCGAATTATTAGAACTTGTTGAACTTGAAATAAGAGAAACTTTAGATCGTTATG
ATTTCCCAGGTGACGATATTCCAATTATTAGTGGTTCTGCGTTATTAGCTGTTGAAGCGCTTACAACAAATCCACAAATT
AAACGAGGTGAAAACAAATGGGTTGACCTTATCTATGACTTAATGGATGTTGTTGATGAATCAATACCTTTACCACAAAG
AAATATTGAAAAAGATTTTCTAATGGCTATAGAAGATGTTGTATCCATTACTGGGCGTGGAACTGTAGTTACAGGTCGTG
TAGAACGTGGTAAAGTTAAACTTCAAGACACTGTTGAAATTATTGGTTTCAAAGAAACAAAAGAAACAACAATAACTGGT
CTTGAAATGTTTCAAAAAACATTAGAAGAAAGTGTTGCAGGAGATAACGCTGGAATTTTACTACGCGGTGTACAAAAAAA
TGAAATTCAACGTGGTATGGTTTTAGCAAAACCTGGTTCAATTACACCACACACAAGATTCAAAGGTCAAGTATACATTT
TAAAGAAAAGTGAGGGAGGCCGACATACTTCATTTGTAGTAGGTTATC

S118 Thuridilla gracilis tufA con

>S118_Thugra_tufA_con KC479646
GCAGATGGACCAATGCCACAGRCAAAAGAACATATACTATTGGCTCAGCAAGTAGGTGTTCCAGCAATTGTTGTTTTTTT
AAATAAAATTGATCAAGTGGATGATCCCGAATTATTAGAACTTGTTGAACTTGAAATAAGAKAAACTTTAGATCGTTATG
ATTTCCCAGGTGACGATATTCCAATTATTAGTGGTTCTGCGTTATTAGCTGTTGAAGCGCTTACAACAAATCCACAAATT
RAACGAGGTGAAAACAAATGGGTTGACCTTATCTATGACTTAATGGATGTTGTTGATGAATCAATACCTTTACCACAAAG
AAATATTGAAAAAGATTTTCTAATGGCTATAGAAGATGTTGTATCCATTACTGGGCGTGGAACTGTAGTTACAGGTCGTG
TAGAACGTGGTAAAGTTAAACTTCAAGACACTGTTGAAATTATTGGTTTCAAAGRAACAAAAGAAACARCAATAACTGGT
CTTGAAATGTTTCAAAAAACATTAGAAGAAAGTGTTGCAGGAGATAACGCTGGAATTTTACTACGCGGTGTACAAAAAAA
TGAAATTCAACGTGGTATGGTTTTAGCAAAACCTGGTTCAATTACACCACACACAAGATTCAAAGGTCAAGTATACATTT
TAAAGARAAGYGAGGGAGGCCGACATACTTCATTTGTARTAGGTTATC
>S118_Thugra_tufA_A
GCAGATGGACCAATGCCACAGACAAAAGAACATATACTATTGGCTCAGCAAGTAGGTGTTCCAGCAATTGTTGTTTTTTT
AAATAAAATTGATCAAGTGGATGATCCCGAATTATTAGAACTTGTTGAACTTGAAATAAGAGAAACTTTAGATCGTTATG
ATTTCCCAGGTGACGATATTCCAATTATTAGTGGTTCTGCGTTATTAGCTGTTGAAGCGCTTACAACAAATCCACAAATT
GAACGAGGTGAAAACAAATGGGTTGACCTTATCTATGACTTAATGGATGTTGTTGATGAATCAATACCTTTACCACAAAG
AAATATTGAAAAAGATTTTCTAATGGCTATAGAAGATGTTGTATCCATTACTGGGCGTGGAACTGTAGTTACAGGTCGTG
TAGAACGTGGTAAAGTTAAACTTCAAGACACTGTTGAAATTATTGGTTTCAAAGAAACAAAAGAAACAACAATAACTGGT
CTTGAAATGTTTCAAAAAACATTAGAAGAAAGTGTTGCAGGAGATAACGCTGGAATTTTACTACGCGGTGTACAAAAAAA
TGAAATTCAACGTGGTATGGTTTTAGCAAAACCTGGTTCAATTACACCACACACAAGATTCAAAGGTCAAGTATACATTT
TAAAGAAAAGTGAGGGAGGCCGACATACTTCATTTGTAATAGGTTATC
>S118_Thugra_tufA_B
GCAGATGGACCAATGCCACAGACAAAAGAACATATACTATTGGCTCAGCAAGTAGGTGTTCCAGCAATTGTTGTTTTTTT
AAATAAAATTGATCAAGTGGATGATCCCGAATTATTAGAACTTGTTGAACTTGAAATAAGAGAAACTTTAGATCGTTATG
ATTTCCCAGGTGACGATATTCCAATTATTAGTGGTTCTGCGTTATTAGCTGTTGAAGCGCTTACAACAAATCCACAAATT
AAACGAGGTGAAAACAAATGGGTTGACCTTATCTATGACTTAATGGATGTTGTTGATGAATCAATACCTTTACCACAAAG
AAATATTGAAAAAGATTTTCTAATGGCTATAGAAGATGTTGTATCCATTACTGGGCGTGGAACTGTAGTTACAGGTCGTG
TAGAACGTGGTAAAGTTAAACTTCAAGACACTGTTGAAATTATTGGTTTCAAAGAAACAAAAGAAACAACAATAACTGGT
CTTGAAATGTTTCAAAAAACATTAGAAGAAAGTGTTGCAGGAGATAACGCTGGAATTTTACTACGCGGTGTACAAAAAAA
TGAAATTCAACGTGGTATGGTTTTAGCAAAACCTGGTTCAATTACACCACACACAAGATTCAAAGGTCAAGTATACATTT
TAAAGAAAAGTGAGGGAGGCCGACATACTTCATTTGTAGTAGGTTATC
>S118_Thugra_tufA_C
GCAGATGGACCAATGCCACAGACAAAAGAACATATACTATTGGCTCAGCAAGTAGGTGTTCCAGCAATTGTTGTTTTTTT
AAATAAAATTGATCAAGTGGATGATCCCGAATTATTAGAACTTGTTGAACTTGAAATAAGAGAAACTTTAGATCGTTATG
ATTTCCCAGGTGACGATATTCCAATTATTAGTGGTTCTGCGTTATTAGCTGTTGAAGCGCTTACAACAAATCCACAAATT
AAACGAGGTGAAAACAAATGGGTTGACCTTATCTATGACTTAATGGATGTTGTTGATGAATCAATACCTTTACCACAAAG
AAATATTGAAAAAGATTTTCTAATGGCTATAGAAGATGTTGTATCCATTACTGGGCGTGGAACTGTAGTTACAGGTCGTG
TAGAACGTGGTAAAGTTAAACTTCAAGACACTGTTGAAATTATTGGTTTCAAAGAAACAAAAGAAACAACAATAACTGGT
CTTGAAATGTTTCAAAAAACATTAGAAGAAAGTGTTGCAGGAGATAACGCTGGAATTTTACTACGCGGTGTACAAAAAAA
TGAAATTCAACGTGGTATGGTTTTAGCAAAACCTGGTTCAATTACACCACACACAAGATTCAAAGGTCAAGTATACATTT
TAAAGAAAAGTGAGGGAGGCCGACATACTTCATTTGTAGTAGGTTATC
>S118_Thugra_tufA_D
GCAGATGGACCAATGCCACAGACAAAAGAACATATACTATTGGCTCAGCAAGTAGGTGTTCCAGCAATTGTTGTTTTTTT
AAATAAAATTGATCAAGTGGATGATCCCGAATTATTAGAACTTGTTGAACTTGAAATAAGAGAAACTTTAGATCGTTATG
ATTTCCCAGGTGACGATATTCCAATTATTAGTGGTTCTGCGTTATTAGCTGTTGAAGCGCTTACAACAAATCCACAAATT
AAACGAGGTGAAAACAAATGGGTTGACCTTATCTATGACTTAATGGATGTTGTTGATGAATCAATACCTTTACCACAAAG
AAATATTGAAAAAGATTTTCTAATGGCTATAGAAGATGTTGTATCCATTACTGGGCGTGGAACTGTAGTTACAGGTCGTG
TAGAACGTGGTAAAGTTAAACTTCAAGACACTGTTGAAATTATTGGTTTCAAAGAAACAAAAGAAACAACAATAACTGGT
CTTGAAATGTTTCAAAAAACATTAGAAGAAAGTGTTGCAGGAGATAACGCTGGAATTTTACTACGCGGTGTACAAAAAAA
TGAAATTCAACGTGGTATGGTTTTAGCAAAACCTGGTTCAATTACACCACACACAAGATTCAAAGGTCAAGTATACATTT
TAAAGAAAAGTGAGGGAGGCCGACATACTTCATTTGTAGTAGGTTATC
>S118_Thugra_tufA_E
GCAGATGGACCAATGCCACAGGCAAAAGAACATATACTATTGGCTCAGCAAGTAGGTGTTCCAGCAATTGTTGTTTTTTT
AAATAAAATTGATCAAGTGGATGATCCCGAATTATTAGAACTTGTTGAACTTGAAATAAGAGAAACTTTAGATCGTTATG
ATTTCCCAGGTGACGATATTCCAATTATTAGTGGTTCTGCGTTATTAGCTGTTGAAGCGCTTACAACAAATCCACAAATT
AAACGAGGTGAAAACAAATGGGTTGACCTTATCTATGACTTAATGGATGTTGTTGATGAATCAATACCTTTACCACAAAG
AAATATTGAAAAAGATTTTCTAATGGCTATAGAAGATGTTGTATCCATTACTGGGCGTGGAACTGTAGTTACAGGTCGTG
TAGAACGTGGTAAAGTTAAACTTCAAGACACTGTTGAAATTATTGGTTTCAAAGAAACAAAAGAAACAACAATAACTGGT
CTTGAAATGTTTCAAAAAACATTAGAAGAAAGTGTTGCAGGAGATAACGCTGGAATTTTACTACGCGGTGTACAAAAAAA
TGAAATTCAACGTGGTATGGTTTTAGCAAAACCTGGTTCAATTACACCACACACAAGATTCAAAGGTCAAGTATACATTT
TAAAGAAAAGTGAGGGAGGCCGACATACTTCATTTGTAGTAGGTTATC
>S118_Thugra_tufA_F
GCAGATGGACCAATGCCACAGACAAAAGAACATATACTATTGGCTCAGCAAGTAGGTGTTCCAGCAATTGTTGTTTTTTT
AAATAAAATTGATCAAGTGGATGATCCCGAATTATTAGAACTTGTTGAACTTGAAATAAGAGAAACTTTAGATCGTTATG
ATTTCCCAGGTGACGATATTCCAATTATTAGTGGTTCTGCGTTATTAGCTGTTGAAGCGCTTACAACAAATCCACAAATT
AAACGAGGTGAAAACAAATGGGTTGACCTTATCTATGACTTAATGGATGTTGTTGATGAATCAATACCTTTACCACAAAG
AAATATTGAAAAAGATTTTCTAATGGCTATAGAAGATGTTGTATCCATTACTGGGCGTGGAACTGTAGTTACAGGTCGTG
TAGAACGTGGTAAAGTTAAACTTCAAGACACTGTTGAAATTATTGGTTTCAAAGGAACAAAAGAAACAACAATAACTGGT
CTTGAAATGTTTCAAAAAACATTAGAAGAAAGTGTTGCAGGAGATAACGCTGGAATTTTACTACGCGGTGTACAAAAAAA
TGAAATTCAACGTGGTATGGTTTTAGCAAAACCTGGTTCAATTACACCACACACAAGATTCAAAGGTCAAGTATACATTT
TAAAGAAAAGTGAGGGAGGCCGACATACTTCATTTGTAGTAGGTTATC
>S118_Thugra_tufA_G
GCAGATGGACCAATGCCACAGACAAAAGAACATATACTATTGGCTCAGCAAGTAGGTGTTCCAGCAATTGTTGTTTTTTT
AAATAAAATTGATCAAGTGGATGATCCCGAATTATTAGAACTTGTTGAACTTGAAATAAGAGAAACTTTAGATCGTTATG
ATTTCCCAGGTGACGATATTCCAATTATTAGTGGTTCTGCGTTATTAGCTGTTGAAGCGCTTACAACAAATCCACAAATT
AAACGAGGTGAAAACAAATGGGTTGACCTTATCTATGACTTAATGGATGTTGTTGATGAATCAATACCTTTACCACAAAG
AAATATTGAAAAAGATTTTCTAATGGCTATAGAAGATGTTGTATCCATTACTGGGCGTGGAACTGTAGTTACAGGTCGTG
TAGAACGTGGTAAAGTTAAACTTCAAGACACTGTTGAAATTATTGGTTTCAAAGAAACAAAAGAAACAACAATAACTGGT
CTTGAAATGTTTCAAAAAACATTAGAAGAAAGTGTTGCAGGAGATAACGCTGGAATTTTACTACGCGGTGTACAAAAAAA
TGAAATTCAACGTGGTATGGTTTTAGCAAAACCTGGTTCAATTACACCACACACAAGATTCAAAGGTCAAGTATACATTT
TAAAGAGAAGCGAGGGAGGCCGACATACTTCATTTGTAGTAGGTTATC
>S118_Thugra_tufA_H
GCAGATGGACCAATGCCACAGACAAAAGAACATATACTATTGGCTCAGCAAGTAGGTGTTCCAGCAATTGTTGTTTTTTT
AAATAAAATTGATCAAGTGGATGATCCCGAATTATTAGAACTTGTTGAACTTGAAATAAGATAAACTTTAGATCGTTATG
ATTTCCCAGGTGACGATATTCCAATTATTAGTGGTTCTGCGTTATTAGCTGTTGAAGCGCTTACAACAAATCCACAAATT
AAACGAGGTGAAAACAAATGGGTTGACCTTATCTATGACTTAATGGATGTTGTTGATGAATCAATACCTTTACCACAAAG
AAATATTGAAAAAGATTTTCTAATGGCTATAGAAGATGTTGTATCCATTACTGGGCGTGGAACTGTAGTTACAGGTCGTG
TAGAACGTGGTAAAGTTAAACTTCAAGACACTGTTGAAATTATTGGTTTCAAAGAAACAAAAGAAACAACAATAACTGGT
CTTGAAATGTTTCAAAAAACATTAGAAGAAAGTGTTGCAGGAGATAACGCTGGAATTTTACTACGCGGTGTACAAAAAAA
TGAAATTCAACGTGGTATGGTTTTAGCAAAACCTGGTTCAATTACACCACACACAAGATTCAAAGGTCAAGTATACATTT
TAAAGAAAAGTGAGGGAGGCCGACATACTTCATTTGTAGTAGGTTATC
>S118_Thugra_tufA_I
GCAGATGGACCAATGCCACAGACAAAAGAACATATACTATTGGCTCAGCAAGTAGGTGTTCCAGCAATTGTTGTTTTTTT
AAATAAAATTGATCAAGTGGATGATCCCGAATTATTAGAACTTGTTGAACTTGAAATAAGAGAAACTTTAGATCGTTATG
ATTTCCCAGGTGACGATATTCCAATTATTAGTGGTTCTGCGTTATTAGCTGTTGAAGCGCTTACAACAAATCCACAAATT
AAACGAGGTGAAAACAAATGGGTTGACCTTATCTATGACTTAATGGATGTTGTTGATGAATCAATACCTTTACCACAAAG
AAATATTGAAAAAGATTTTCTAATGGCTATAGAAGATGTTGTATCCATTACTGGGCGTGGAACTGTAGTTACAGGTCGTG
TAGAACGTGGTAAAGTTAAACTTCAAGACACTGTTGAAATTATTGGTTTCAAAGAAACAAAAGAAACAACAATAACTGGT
CTTGAAATGTTTCAAAAAACATTAGAAGAAAGTGTTGCAGGAGATAACGCTGGAATTTTACTACGCGGTGTACAAAAAAA
TGAAATTCAACGTGGTATGGTTTTAGCAAAACCTGGTTCAATTACACCACACACAAGATTCAAAGGTCAAGTATACATTT
TAAAGAAAAGTGAGGGAGGCCGACATACTTCATTTGTAGTAGGTTATC
>S118_Thugra_tufA_J
GCAGATGGACCAATGCCACAGACAAAAGAACATATACTATTGGCTCAGCAAGTAGGTGTTCCAGCAATTGTTGTTTTTTT
AAATAAAATTGATCAAGTGGATGATCCCGAATTATTAGAACTTGTTGAACTTGAAATAAGAGAAACTTTAGATCGTTATG
ATTTCCCAGGTGACGATATTCCAATTATTAGTGGTTCTGCGTTATTAGCTGTTGAAGCGCTTACAACAAATCCACAAATT
AAACGAGGTGAAAACAAATGGGTTGACCTTATCTATGACTTAATGGATGTTGTTGATGAATCAATACCTTTACCACAAAG
AAATATTGAAAAAGATTTTCTAATGGCTATAGAAGATGTTGTATCCATTACTGGGCGTGGAACTGTAGTTACAGGTCGTG
TAGAACGTGGTAAAGTTAAACTTCAAGACACTGTTGAAATTATTGGTTTCAAAGAAACAAAAGAAACAGCAATAACTGGT
CTTGAAATGTTTCAAAAAACATTAGAAGAAAGTGTTGCAGGAGATAACGCTGGAATTTTACTACGCGGTGTACAAAAAAA
TGAAATTCAACGTGGTATGGTTTTAGCAAAACCTGGTTCAATTACACCACACACAAGATTCAAAGGTCAAGTATACATTT
TAAAGAAAAGTGAGGGAGGCCGACATACTTCATTTGTAGTAGGTTATC


Thuridilla kathae tufA con

>S120_Thukat_tufA_con KC479647
GCGGATGGACCTATGCCTCAAACAAAAGAACATATTTTATTAGCACAACAAGTTGGTGTTCCAGYTATTGTTGTTTTTCT
TAATAAAGTTGATCAAGTCAACGATGCAGAGTTGTTAGAACTTGTTGAATTAGAAATACGGGAAACTTTAGATCGTTACA
ATTTTCCAGGGGCGGACATCCCGATTATTAGTGGTTCTGCTTTATTAGCTGTGGAAGCATTGACAGCGAATCCTCARTTA
AAACGAGGGGATAATGARTGGGTAGACAAAATTTATAAATTAATGGATGTTGYTGATGATTCTATTCCTCTTCCACAACG
CAATACCGAAAAAGATTTTTTAATGGCTATTGAAARTATTGTTTCCATCAYAGGACGTGGAACGGTAGCAACAGGTCGGG
TTGAACGTGGGCAAATTAAAGTCGGTGATACGRTTGRAATTATTGGTCTCAAGGARACAAAAACAACAACGATTATTGGT
TTAGAARTGTTTCAAAAAACGCTTGAAGAAAGTATTGCTGGAGATAATGTTGGTATYTTATTACGGGGTGTCCAAAAAAA
TGAAGTTCRGCGTGGAATGGTTTTAGCAAAACCTGGTTCGRTCACCCCTCATACTCGATTTAAAGCCCAAGTTTATGTTT
TAAAAAAAAATGAAGGTGGACGTCATACYTCTTTTGTTCGTGGTTATC
>S120_Thukat_tufA_A
GCGGATGGACCTATGCCTCAAACAAAAGAACATATTTTATTAGCACAACAAGTTGGTGTTCCAGCTATTGTTGTTTTTCT
TAATAAAGTTGATCAAGTCAACGATGCAGAGTTGTTAGAACTTGTTGAATTAGAAATACGGGAAACTTTAGATCGTTACA
ATTTTCCAGGGGCGGACATCCCGATTATTAGTGGTTCTGCTTTATTAGCTGTGGAAGCATTGACAGCGAATCCTCAATTA
AAACGAGGGGATAATGAATGGGTAGACAAAATTTATAAATTAATGGATGTTGCTGATGATTCTATTCCTCTTCCACAACG
CAATACCGAAAAAGATTTTTTAATGGCTATTGAAAGTATTGTTTCCATCACAGGACGTGGAACGGTAGCAACAGGTCGGG
TTGAACGTGGGCAAATTAAAGTCGGTGATACGGTTGAAATTATTGGTCTCAAGGAAACAAAAACAACAACGATTATTGGT
TTAGAAATGTTTCAAAAAACGCTTGAAGAAAGTATTGCTGGAGATAATGTTGGTATTTTATTACGGGGTGTCCAAAAAAA
TGAAGTTCAGCGTGGAATGGTTTTAGCAAAACCTGGTTCGATCACCCCTCATACTCGATTTAAAGCCCAAGTTTATGTTT
TAAAAAAAAATGAAGGTGGACGTCATACTTCTTTTGTTCGTGGTTATC
>S120_Thukat_tufA_B
GCGGATGGACCTATGCCTCAAACAAAAGAACATATTTTATTAGCACAACAAGTTGGTGTTCCAGCTATTGTTGTTTTTCT
TAATAAAGTTGATCAAGTCAACGATGCAGAGTTGTTAGAACTTGTTGAATTAGAAATACGGGAAACTTTAGATCGTTACA
ATTTTCCAGGGGCGGACATCCCGATTATTAGTGGTTCTGCTTTATTAGCTGTGGAAGCATTGACAGCGAATCCTCAATTA
AAACGAGGGGATAATGAGTGGGTAGACAAAATTTATAAATTAATGGATGTTGTTGATGATTCTATTCCTCTTCCACAACG
CAATACCGAAAAAGATTTTTTAATGGCTATTGAAAATATTGTTTCCATCACAGGACGTGGAACGGTAGCAACAGGTCGGG
TTGAACGTGGGCAAATTAAAGTCGGTGATACGGTTGAAATTATTGGTCTCAAGGAAACAAAAACAACAACGATTATTGGT
TTAGAAATGTTTCAAAAAACGCTTGAAGAAAGTATTGCTGGAGATAATGTTGGTATTTTATTACGGGGTGTCCAAAAAAA
TGAAGTTCAGCGTGGAATGGTTTTAGCAAAACCTGGTTCGATCACCCCTCATACTCGATTTAAAGCCCAAGTTTATGTTT
TAAAAAAAAATGAAGGTGGACGTCATACTTCTTTTGTTCGTGGTTATC
>S120_Thukat_tufA_C
GCGGATGGACCTATGCCTCAAACAAAAGAACATATTTTATTAGCACAACAAGTTGGTGTTCCAGCTATTGTTGTTTTTCT
TAATAAAGTTGATCAAGTCAACGATGCAGAGTTGTTAGAACTTGTTGAATTAGAAATACGGGAAACTTTAGATCGTTACA
ATTTTCCAGGGGCGGACATCCCGATTATTAGTGGTTCTGCTTTATTAGCTGTGGAAGCATTGACAGCGAATCCTCAATTA
AAACGAGGGGATAATGAATGGGTAGACAAAATTTATAAATTAATGGATGTTGTTGATGATTCTATTCCTCTTCCACAACG
CAATACCGAAAAAGATTTTTTAATGGCTATTGAAAATATTGTTTCCATCACAGGACGTGGAACGGTAGCAACAGGTCGGG
TTGAACGTGGGCAAATTAAAGTCGGTGATACGGTTGGAATTATTGGTCTCAAGGAAACAAAAACAACAACGATTATTGGT
TTAGAAATGTTTCAAAAAACGCTTGAAGAAAGTATTGCTGGAGATAATGTTGGTATTTTATTACGGGGTGTCCAAAAAAA
TGAAGTTCAGCGTGGAATGGTTTTAGCAAAACCTGGTTCGATCACCCCTCATACTCGATTTAAAGCCCAAGTTTATGTTT
TAAAAAAAAATGAAGGTGGACGTCATACCTCTTTTGTTCGTGGTTATC
>S120_Thukat_tufA_D
GCGGATGGACCTATGCCTCAAACAAAAGAACATATTTTATTAGCACAACAAGTTGGTGTTCCAGCTATTGTTGTTTTTCT
TAATAAAGTTGATCAAGTCAACGATGCAGAGTTGTTAGAACTTGTTGAATTAGAAATACGGGAAACTTTAGATCGTTACA
ATTTTCCAGGGGCGGACATCCCGATTATTAGTGGTTCTGCTTTATTAGCTGTGGAAGCATTGACAGCGAATCCTCAATTA
AAACGAGGGGATAATGAATGGGTAGACAAAATTTATAAATTAATGGATGTTGTTGATGATTCTATTCCTCTTCCACAACG
CAATACCGAAAAAGATTTTTTAATGGCTATTGAAAATATTGTTTCCATCACAGGACGTGGAACGGTAGCAACAGGTCGGG
TTGAACGTGGGCAAATTAAAGTCGGTGATACGGTTGAAATTATTGGTCTCAAGGAAACAAAAACAACAACGATTATTGGT
TTAGAAGTGTTTCAAAAAACGCTTGAAGAAAGTATTGCTGGAGATAATGTTGGTATTTTATTACGGGGTGTCCAAAAAAA
TGAAGTTCAGCGTGGAATGGTTTTAGCAAAACCTGGTTCGATCACCCCTCATACTCGATTTAAAGCCCAAGTTTATGTTT
TAAAAAAAAATGAAGGTGGACGTCATACTTCTTTTGTTCGTGGTTATC
>S120_Thukat_tufA_E
GCGGATGGACCTATGCCTCAAACAAAAGAACATATTTTATTAGCACAACAAGTTGGTGTTCCAGCTATTGTTGTTTTTCT
TAATAAAGTTGATCAAGTCAACGATGCAGAGTTGTTAGAACTTGTTGAATTAGAAATACGGGAAACTTTAGATCGTTACA
ATTTTCCAGGGGCGGACATCCCGATTATTAGTGGTTCTGCTTTATTAGCTGTGGAAGCATTGACAGCGAATCCTCAATTA
AAACGAGGGGATAATGAATGGGTAGACAAAATTTATAAATTAATGGATGTTGTTGATGATTCTATTCCTCTTCCACAACG
CAATACCGAAAAAGATTTTTTAATGGCTATTGAAAATATTGTTTCCATCACAGGACGTGGAACGGTAGCAACAGGTCGGG
TTGAACGTGGGCAAATTAAAGTCGGTGATACGGTTGAAATTATTGGTCTCAAGGAGACAAAAACAACAACGATTATTGGT
TTAGAAATGTTTCAAAAAACGCTTGAAGAAAGTATTGCTGGAGATAATGTTGGTATTTTATTACGGGGTGTCCAAAAAAA
TGAAGTTCAGCGTGGAATGGTTTTAGCAAAACCTGGTTCGATCACCCCTCATACTCGATTTAAAGCCCAAGTTTATGTTT
TAAAAAAAAATGAAGGTGGACGTCATACTTCTTTTGTTCGTGGTTATC
>S120_Thukat_tufA_F
GCGGATGGACCTATGCCTCAAACAAAAGAACATATTTTATTAGCACAACAAGTTGGTGTTCCAGCTATTGTTGTTTTTCT
TAATAAAGTTGATCAAGTCAACGATGCAGAGTTGTTAGAACTTGTTGAATTAGAAATACGGGAAACTTTAGATCGTTACA
ATTTTCCAGGGGCGGACATCCCGATTATTAGTGGTTCTGCTTTATTAGCTGTGGAAGCATTGACAGCGAATCCTCAATTA
AAACGAGGGGATAATGAATGGGTAGACAAAATTTATAAATTAATGGATGTTGTTGATGATTCTATTCCTCTTCCACAACG
CAATACCGAAAAAGATTTTTTAATGGCTATTGAAAATATTGTTTCCATCACAGGACGTGGAACGGTAGCAACAGGTCGGG
TTGAACGTGGGCAAATTAAAGTCGGTGATACGGTTGAAATTATTGGTCTCAAGGAAACAAAAACAACAACGATTATTGGT
TTAGAAATGTTTCAAAAAACGCTTGAAGAAAGTATTGCTGGAGATAATGTTGGTATTTTATTACGGGGTGTCCAAAAAAA
TGAAGTTCAGCGTGGAATGGTTTTAGCAAAACCTGGTTCGGTCACCCCTCATACTCGATTTAAAGCCCAAGTTTATGTTT
TAAAAAAAAATGAAGGTGGACGTCATACTTCTTTTGTTCGTGGTTATC
>S120_Thukat_tufA_G
GCGGATGGACCTATGCCTCAAACAAAAGAACATATTTTATTAGCACAACAAGTTGGTGTTCCAGCTATTGTTGTTTTTCT
TAATAAAGTTGATCAAGTCAACGATGCAGAGTTGTTAGAACTTGTTGAATTAGAAATACGGGAAACTTTAGATCGTTACA
ATTTTCCAGGGGCGGACATCCCGATTATTAGTGGTTCTGCTTTATTAGCTGTGGAAGCATTGACAGCGAATCCTCAATTA
AAACGAGGGGATAATGAATGGGTAGACAAAATTTATAAATTAATGGATGTTGTTGATGATTCTATTCCTCTTCCACAACG
CAATACCGAAAAAGATTTTTTAATGGCTATTGAAAATATTGTTTCCATCATAGGACGTGGAACGGTAGCAACAGGTCGGG
TTGAACGTGGGCAAATTAAAGTCGGTGATACGATTGAAATTATTGGTCTCAAGGAAACAAAAACAACAACGATTATTGGT
TTAGAAATGTTTCAAAAAACGCTTGAAGAAAGTATTGCTGGAGATAATGTTGGTATTTTATTACGGGGTGTCCAAAAAAA
TGAAGTTCAGCGTGGAATGGTTTTAGCAAAACCTGGTTCGATCACCCCTCATACTCGATTTAAAGCCCAAGTTTATGTTT
TAAAAAAAAATGAAGGTGGACGTCATACTTCTTTTGTTCGTGGTTATC
>S120_Thukat_tufA_H
GCGGATGGACCTATGCCTCAAACAAAAGAACATATTTTATTAGCACAACAAGTTGGTGTTCCAGCTATTGTTGTTTTTCT
TAATAAAGTTGATCAAGTCAACGATGCAGAGTTGTTAGAACTTGTTGAATTAGAAATACGGGAAACTTTAGATCGTTACA
ATTTTCCAGGGGCGGACATCCCGATTATTAGTGGTTCTGCTTTATTAGCTGTGGAAGCATTGACAGCGAATCCTCAGTTA
AAACGAGGGGATAATGAATGGGTAGACAAAATTTATAAATTAATGGATGTTGTTGATGATTCTATTCCTCTTCCACAACG
CAATACCGAAAAAGATTTTTTAATGGCTATTGAAAATATTGTTTCCATCACAGGACGTGGAACGGTAGCAACAGGTCGGG
TTGAACGTGGGCAAATTAAAGTCGGTGATACGGTTGAAATTATTGGTCTCAAGGAAACAAAAACAACAACGATTATTGGT
TTAGAAATGTTTCAAAAAACGCTTGAAGAAAGTATTGCTGGAGATAATGTTGGTATCTTATTACGGGGTGTCCAAAAAAA
TGAAGTTCAGCGTGGAATGGTTTTAGCAAAACCTGGTTCGATCACCCCTCATACTCGATTTAAAGCCCAAGTTTATGTTT
TAAAAAAAAATGAAGGTGGACGTCATACTTCTTTTGTTCGTGGTTATC
>S120_Thukat_tufA_I
GCGGATGGACCTATGCCTCAAACAAAAGAACATATTTTATTAGCACAACAAGTTGGTGTTCCAGTTATTGTTGTTTTTCT
TAATAAAGTTGATCAAGTCAACGATGCAGAGTTGTTAGAACTTGTTGAATTAGAAATACGGGAAACTTTAGATCGTTACA
ATTTTCCAGGGGCGGACATCCCGATTATTAGTGGTTCTGCTTTATTAGCTGTGGAAGCATTGACAGCGAATCCTCAATTA
AAACGAGGGGATAATGAATGGGTAGACAAAATTTATAAATTAATGGATGTTGTTGATGATTCTATTCCTCTTCCACAACG
CAATACCGAAAAAGATTTTTTAATGGCTATTGAAAATATTGTTTCCATCACAGGACGTGGAACGGTAGCAACAGGTCGGG
TTGAACGTGGGCAAATTAAAGTCGGTGATACGGTTGAAATTATTGGTCTCAAGGAAACAAAAACAACAACGATTATTGGT
TTAGAAATGTTTCAAAAAACGCTTGAAGAAAGTATTGCTGGAGATAATGTTGGTATTTTATTACGGGGTGTCCAAAAAAA
TGAAGTTCAGCGTGGAATGGTTTTAGCAAAACCTGGTTCGATCACCCCTCATACTCGATTTAAAGCCCAAGTTTATGTTT
TAAAAAAAAATGAAGGTGGACGTCATACTTCTTTTGTTCGTGGTTATC
>S120_Thukat_tufA_J
GCGGATGGACCTATGCCTCAAACAAAAGAACATATTTTATTAGCACAACAAGTTGGTGTTCCAGCTATTGTTGTTTTTCT
TAATAAAGTTGATCAAGTCAACGATGCAGAGTTGTTAGAACTTGTTGAATTAGAAATACGGGAAACTTTAGATCGTTACA
ATTTTCCAGGGGCGGACATCCCGATTATTAGTGGTTCTGCTTTATTAGCTGTGGAAGCATTGACAGCGAATCCTCAATTA
AAACGAGGGGATAATGAATGGGTAGACAAAATTTATAAATTAATGGATGTTGTTGATGATTCTATTCCTCTTCCACAACG
CAATACCGAAAAAGATTTTTTAATGGCTATTGAAAATATTGTTTCCATCACAGGACGTGGAACGGTAGCAACAGGTCGGG
TTGAACGTGGGCAAATTAAAGTCGGTGATACGGTTGAAATTATTGGTCTCAAGGAAACAAAAACAACAACGATTATTGGT
TTAGAAATGTTTCAAAAAACGCTTGAAGAAAGTATTGCTGGAGATAATGTTGGTATTTTATTACGGGGTGTCCAAAAAAA
TGAAGTTCGGCGTGGAATGGTTTTAGCAAAACCTGGTTCGATCACCCCTCATACTCGATTTAAAGCCCAAGTTTATGTTT
TAAAAAAAAATGAAGGTGGACGTCATACTTCTTTTGTTCGTGGTTATC
>S120_Thukat_tufA_K
GCGGATGGACCTATGCCTCAAACAAAAGAACATATTTTATTAGCACAACAAGTTGGTGTTCCAGCTATTGTTGTTTTTCT
TAATAAAGTTGATCAAGTCAACGATGCAGAGTTGTTAGAACTTGTTGAATTAGAAATACGGGAAACTTTAGATCGTTACA
ATTTTCCAGGGGCGGACATCCCGATTATTAGTGGTTCTGCTTTATTAGCTGTGGAAGCATTGACAGCGAATCCTCAATTA
AAACGAGGGGATAATGAATGGGTAGACAAAATTTATAAATTAATGGATGTTGTTGATGATTCTATTCCTCTTCCACAACG
CAATACCGAAAAAGATTTTTTAATGGCTATTGAAAATATTGTTTCCATCACAGGACGTGGAACGGTAGCAACAGGTCGGG
TTGAACGTGGGCAAATTAAAGTCGGTGATACGGTTGAAATTATTGGTCTCAAGGAAACAAAAACAACAACGATTATTGGT
TTAGAAATGTTTCAAAAAACGCTTGAAGAAAGTATTGCTGGAGATAATGTTGGTATTTTATTACGGGGTGTCCAAAAAAA
TGAAGTTCAGCGTGGAATGGTTTTAGCAAAACCTGGTTCGATCACCCCTCATACTCGATTTAAAGCCCAAGTTTATGTTT
TAAAAAAAAATGAAGGTGGACGTCATACTTCTTTTGTTCGTGGTTATC
>S120_Thukat_tufA_L
GCGGATGGACCTATGCCTCAAACAAAAGAACATATTTTATTAGCACAACAAGTTGGTGTTCCAGCTATTGTTGTTTTTCT
TAATAAAGTTGATCAAGTCAACGATGCAGAGTTGTTAGAACTTGTTGAATTAGAAATACGGGAAACTTTAGATCGTTACA
ATTTTCCAGGGGCGGACATCCCGATTATTAGTGGTTCTGCTTTATTAGCTGTGGAAGCATTGACAGCGAATCCTCAATTA
AAACGAGGGGATAATGAATGGGTAGACAAAATTTATAAATTAATGGATGTTGTTGATGATTCTATTCCTCTTCCACAACG
CAATACCGAAAAAGATTTTTTAATGGCTATTGAAAATATTGTTTCCATCACAGGACGTGGAACGGTAGCAACAGGTCGGG
TTGAACGTGGGCAAATTAAAGTCGGTGATACGGTTGAAATTATTGGTCTCAAGGAAACAAAAACAACAACGATTATTGGT
TTAGAAATGTTTCAAAAAACGCTTGAAGAAAGTATTGCTGGAGATAATGTTGGTATTTTATTACGGGGTGTCCAAAAAAA
TGAAGTTCAGCGTGGAATGGTTTTAGCAAAACCTGGTTCGATCACCCCTCATACTCGATTTAAAGCCCAAGTTTATGTTT
TAAAAAAAAATGAAGGTGGACGTCATACTTCTTTTGTTCGTGGTTATC


846 Thuridilla livida con

>846_Thuliv_tufA_con KC479635
GCRGATGGGCCTATGCCGCAAACCAAAGAACATATTTTATTAGCACAACAAGTAGGTGTTCCTGCAATTGTTGTTTTTTT
AAATAAAACAGATCAAGTAGATGATGAGGAATTATTAGAACTTGTTGAAATAGAAGYTCGTGAAACTTTAAGCCTTTATG
ATTTCCCAGGAGATAGTATTAAAATCCTTAGTGGATCTGCGTTATTAGCTGTTGAAGCATTAACCAAAAACCCACAAATA
CAACGAGGTGAAGATCCTTGGGTAGATGGTATTTAYGATTTAATGGATACTGTAGATGAAGCAATACCTTTACCACAACG
CAATATTGATAAAGATTTTTTAATGGCTATCGAAGACGTCGTATCGATTACTGGACGTGGAACTGTAGTTACAGGACGTG
TTGAACGGGGTAGAGTGAARTTAGGAGATACGGTGGAAATTATTGGTTTTAAAGAAACACAAGAAACAACTATCACTGGT
CTAGAAATGTTTCAAAAGACATTAGAAGAAAGTGTTGCTGGTGATAATGCTGGAGTTTTGTTACGAGGAATACAAAAAAA
TGAAATCCAACGTGGTATGGTATTAGCTAAACCTGGTTCTATTACACCACATACACGATTTAAAGGTCAAGTTTATATTT
TAAAAAAAAGTGAAGGTGGTCGTCAYACTTCTTTTTTTGCCGGATATC
>846_Thuliv_tufA_B
GCGGATGGGCCTATGCCGCAAACCAAAGAACATATTTTATTAGCACAACAAGTAGGTGTTCCTGCAATTGTTGTTTTTTT
AAATAAAACAGATCAAGTAGATGATGAGGAATTATTAGAACTTGTTGAAATAGAAGTTCGTGAAACTTTAAGCCTTTATG
ATTTCCCAGGAGATAGTATTAAAATCCTTAGTGGATCTGCGTTATTAGCTGTTGAAGCATTAACCAAAAACCCACAAATA
CAACGAGGTGAAGATCCTTGGGTAGATGGTATTTATGATTTAATGGATACTGTAGATGAAGCAATACCTTTACCACAACG
CAATATTGATAAAGATTTTTTAATGGCTATCGAAGACGTCGTATCGATTACTGGACGTGGAACTGTAGTTACAGGACGTG
TTGAACGGGGTAGAGTGAAGTTAGGAGATACGGTGGAAATTATTGGTTTTAAAGAAACACAAGAAACAACTATCACTGGT
CTAGAAATGTTTCAAAAGACATTAGAAGAAAGTGTTGCTGGTGATAATGCTGGAGTTTTGTTACGAGGAATACAAAAAAA
TGAAATCCAACGTGGTATGGTATTAGCTAAACCTGGTTCTATTACACCACATACACGATTTAAAGGTCAAGTTTATATTT
TAAAAAAAAGTGAAGGTGGTCGTCATACTTCTTTTTTTGCCGGATATC
>846_Thuliv_tufA_C
GCAGATGGGCCTATGCCGCAAACCAAAGAACATATTTTATTAGCACAACAAGTAGGTGTTCCTGCAATTGTTGTTTTTTT
AAATAAAACAGATCAAGTAGATGATGAGGAATTATTAGAACTTGTTGAAATAGAAGTTCGTGAAACTTTAAGCCTTTATG
ATTTCCCAGGAGATAGTATTAAAATCCTTAGTGGATCTGCGTTATTAGCTGTTGAAGCATTAACCAAAAACCCACAAATA
CAACGAGGTGAAGATCCTTGGGTAGATGGTATTTATGATTTAATGGATACTGTAGATGAAGCAATACCTTTACCACAACG
CAATATTGATAAAGATTTTTTAATGGCTATCGAAGACGTCGTATCGATTACTGGACGTGGAACTGTAGTTACAGGACGTG
TTGAACGGGGTAGAGTGAAATTAGGAGATACGGTGGAAATTATTGGTTTTAAAGAAACACAAGAAACAACTATCACTGGT
CTAGAAATGTTTCAAAAGACATTAGAAGAAAGTGTTGCTGGTGATAATGCTGGAGTTTTGTTACGAGGAATACAAAAAAA
TGAAATCCAACGTGGTATGGTATTAGCTAAACCTGGTTCTATTACACCACATACACGATTTAAAGGTCAAGTTTATATTT
TAAAAAAAAGTGAAGGTGGTCGTCATACTTCTTTTTTTGCCGGATATC
>846_Thuliv_tufA_D
GCAGATGGGCCTATGCCGCAAACCAAAGAACATATTTTATTAGCACAACAAGTAGGTGTTCCTGCAATTGTTGTTTTTTT
AAATAAAACAGATCAAGTAGATGATGAGGAATTATTAGAACTTGTTGAAATAGAAGTTCGTGAAACTTTAAGCCTTTATG
ATTTCCCAGGAGATAGTATTAAAATCCTTAGTGGATCTGCGTTATTAGCTGTTGAAGCATTAACCAAAAACCCACAAATA
CAACGAGGTGAAGATCCTTGGGTAGATGGTATTTATGATTTAATGGATACTGTAGATGAAGCAATACCTTTACCACAACG
CAATATTGATAAAGATTTTTTAATGGCTATCGAAGACGTCGTATCGATTACTGGACGTGGAACTGTAGTTACAGGACGTG
TTGAACGGGGTAGAGTGAAATTAGGAGATACGGTGGAAATTATTGGTTTTAAAGAAACACAAGAAACAACTATCACTGGT
CTAGAAATGTTTCAAAAGACATTAGAAGAAAGTGTTGCTGGTGATAATGCTGGAGTTTTGTTACGAGGAATACAAAAAAA
TGAAATCCAACGTGGTATGGTATTAGCTAAACCTGGTTCTATTACACCACATACACGATTTAAAGGTCAAGTTTATATTT
TAAAAAAAAGTGAAGGTGGTCGTCATACTTCTTTTTTTGCCGGATATC
>846_Thuliv_tufA_E
GCAGATGGGCCTATGCCGCAAACCAAAGAACATATTTTATTAGCACAACAAGTAGGTGTTCCTGCAATTGTTGTTTTTTT
AAATAAAACAGATCAAGTAGATGATGAGGAATTATTAGAACTTGTTGAAATAGAAGTTCGTGAAACTTTAAGCCTTTATG
ATTTCCCAGGAGATAGTATTAAAATCCTTAGTGGATCTGCGTTATTAGCTGTTGAAGCATTAACCAAAAACCCACAAATA
CAACGAGGTGAAGATCCTTGGGTAGATGGTATTTATGATTTAATGGATACTGTAGATGAAGCAATACCTTTACCACAACG
CAATATTGATAAAGATTTTTTAATGGCTATCGAAGACGTCGTATCGATTACTGGACGTGGAACTGTAGTTACAGGACGTG
TTGAACGGGGTAGAGTGAAATTAGGAGATACGGTGGAAATTATTGGTTTTAAAGAAACACAAGAAACAACTATCACTGGT
CTAGAAATGTTTCAAAAGACATTAGAAGAAAGTGTTGCTGGTGATAATGCTGGAGTTTTGTTACGAGGAATACAAAAAAA
TGAAATCCAACGTGGTATGGTATTAGCTAAACCTGGTTCTATTACACCACATACACGATTTAAAGGTCAAGTTTATATTT
TAAAAAAAAGTGAAGGTGGTCGTCATACTTCTTTTTTTGCCGGATATC
>846_Thuliv_tufA_F
GCAGATGGGCCTATGCCGCAAACCAAAGAACATATTTTATTAGCACAACAAGTAGGTGTTCCTGCAATTGTTGTTTTTTT
AAATAAAACAGATCAAGTAGATGATGAGGAATTATTAGAACTTGTTGAAATAGAAGTTCGTGAAACTTTAAGCCTTTATG
ATTTCCCAGGAGATAGTATTAAAATCCTTAGTGGATCTGCGTTATTAGCTGTTGAAGCATTAACCAAAAACCCACAAATA
CAACGAGGTGAAGATCCTTGGGTAGATGGTATTTACGATTTAATGGATACTGTAGATGAAGCAATACCTTTACCACAACG
CAATATTGATAAAGATTTTTTAATGGCTATCGAAGACGTCGTATCGATTACTGGACGTGGAACTGTAGTTACAGGACGTG
TTGAACGGGGTAGAGTGAAATTAGGAGATACGGTGGAAATTATTGGTTTTAAAGAAACACAAGAAACAACTATCACTGGT
CTAGAAATGTTTCAAAAGACATTAGAAGAAAGTGTTGCTGGTGATAATGCTGGAGTTTTGTTACGAGGAATACAAAAAAA
TGAAATCCAACGTGGTATGGTATTAGCTAAACCTGGTTCTATTACACCACATACACGATTTAAAGGTCAAGTTTATATTT
TAAAAAAAAGTGAAGGTGGTCGTCATACTTCTTTTTTTGCCGGATATC
>846_Thuliv_tufA_G
GCAGATGGGCCTATGCCGCAAACCAAAGAACATATTTTATTAGCACAACAAGTAGGTGTTCCTGCAATTGTTGTTTTTTT
AAATAAAACAGATCAAGTAGATGATGAGGAATTATTAGAACTTGTTGAAATAGAAGCTCGTGAAACTTTAAGCCTTTATG
ATTTCCCAGGAGATAGTATTAAAATCCTTAGTGGATCTGCGTTATTAGCTGTTGAAGCATTAACCAAAAACCCACAAATA
CAACGAGGTGAAGATCCTTGGGTAGATGGTATTTATGATTTAATGGATACTGTAGATGAAGCAATACCTTTACCACAACG
CAATATTGATAAAGATTTTTTAATGGCTATCGAAGACGTCGTATCGATTACTGGACGTGGAACTGTAGTTACAGGACGTG
TTGAACGGGGTAGAGTGAAATTAGGAGATACGGTGGAAATTATTGGTTTTAAAGAAACACAAGAAACAACTATCACTGGT
CTAGAAATGTTTCAAAAGACATTAGAAGAAAGTGTTGCTGGTGATAATGCTGGAGTTTTGTTACGAGGAATACAAAAAAA
TGAAATCCAACGTGGTATGGTATTAGCTAAACCTGGTTCTATTACACCACATACACGATTTAAAGGTCAAGTTTATATTT
TAAAAAAAAGTGAAGGTGGTCGTCACACTTCTTTTTTTGCCGGATATC
>846_Thuliv_tufA_H
GCGGATGGGCCTATGCCGCAAACCAAAGAACATATTTTATTAGCACAACAAGTAGGTGTTCCTGCAATTGTTGTTTTTTT
AAATAAAACAGATCAAGTAGATGATGAGGAATTATTAGAACTTGTTGAAATAGAAGTTCGTGAAACTTTAAGCCTTTATG
ATTTCCCAGGAGATAGTATTAAAATCCTTAGTGGATCTGCGTTATTAGCTGTTGAAGCATTAACCAAAAACCCACAAATA
CAACGAGGTGAAGATCCTTGGGTAGATGGTATTTATGATTTAATGGATACTGTAGATGAAGCAATACCTTTACCACAACG
CAATATTGATAAAGATTTTTTAATGGCTATCGAAGACGTCGTATCGATTACTGGACGTGGAACTGTAGTTACAGGACGTG
TTGAACGGGGTAGAGTGAAGTTAGGAGATACGGTGGAAATTATTGGTTTTAAAGAAACACAAGAAACAACTATCACTGGT
CTAGAAATGTTTCAAAAGACATTAGAAGAAAGTGTTGCTGGTGATAATGCTGGAGTTTTGTTACGAGGAATACAAAAAAA
TGAAATCCAACGTGGTATGGTATTAGCTAAACCTGGTTCTATTACACCACATACACGATTTAAAGGTCAAGTTTATATTT
TAAAAAAAAGTGAAGGTGGTCGTCATACTTCTTTTTTTGCCGGATATC
>846_Thuliv_tufA_I
GCGGATGGGCCTATGCCGCAAACCAAAGAACATATTTTATTAGCACAACAAGTAGGTGTTCCTGCAATTGTTGTTTTTTT
AAATAAAACAGATCAAGTAGATGATGAGGAATTATTAGAACTTGTTGAAATAGAAGTTCGTGAAACTTTAAGCCTTTATG
ATTTCCCAGGAGATAGTATTAAAATCCTTAGTGGATCTGCGTTATTAGCTGTTGAAGCATTAACCAAAAACCCACAAATA
CAACGAGGTGAAGATCCTTGGGTAGATGGTATTTATGATTTAATGGATACTGTAGATGAAGCAATACCTTTACCACAACG
CAATATTGATAAAGATTTTTTAATGGCTATCGAAGACGTCGTATCGATTACTGGACGTGGAACTGTAGTTACAGGACGTG
TTGAACGGGGTAGAGTGAAGTTAGGAGATACGGTGGAAATTATTGGTTTTAAAGAAACACAAGAAACAACTATCACTGGT
CTAGAAATGTTTCAAAAGACATTAGAAGAAAGTGTTGCTGGTGATAATGCTGGAGTTTTGTTACGAGGAATACAAAAAAA
TGAAATCCAACGTGGTATGGTATTAGCTAAACCTGGTTCTATTACACCACATACACGATTTAAAGGTCAAGTTTATATTT
TAAAAAAAAGTGAAGGTGGTCGTCATACTTCTTTTTTTGCCGGATATC
>846_Thuliv_tufA_J
GCGGATGGGCCTATGCCGCAAACCAAAGAACATATTTTATTAGCACAACAAGTAGGTGTTCCTGCAATTGTTGTTTTTTT
AAATAAAACAGATCAAGTAGATGATGAGGAATTATTAGAACTTGTTGAAATAGAAGTTCGTGAAACTTTAAGCCTTTATG
ATTTCCCAGGAGATAGTATTAAAATCCTTAGTGGATCTGCGTTATTAGCTGTTGAAGCATTAACCAAAAACCCACAAATA
CAACGAGGTGAAGATCCTTGGGTAGATGGTATTTATGATTTAATGGATACTGTAGATGAAGCAATACCTTTACCACAACG
CAATATTGATAAAGATTTTTTAATGGCTATCGAAGACGTCGTATCGATTACTGGACGTGGAACTGTAGTTACAGGACGTG
TTGAACGGGGTAGAGTGAAGTTAGGAGATACGGTGGAAATTATTGGTTTTAAAGAAACACAAGAAACAACTATCACTGGT
CTAGAAATGTTTCAAAAGACATTAGAAGAAAGTGTTGCTGGTGATAATGCTGGAGTTTTGTTACGAGGAATACAAAAAAA
TGAAATCCAACGTGGTATGGTATTAGCTAAACCTGGTTCTATTACACCACATACACGATTTAAAGGTCAAGTTTATATTT
TAAAAAAAAGTGAAGGTGGTCGTCATACTTCTTTTTTTGCCGGATATC
>846_Thuliv_tufA_K
GCGGATGGGCCTATGCCGCAAACCAAAGAACATATTTTATTAGCACAACAAGTAGGTGTTCCTGCAATTGTTGTTTTTTT
AAATAAAACAGATCAAGTAGATGATGAGGAATTATTAGAACTTGTTGAAATAGAAGTTCGTGAAACTTTAAGCCTTTATG
ATTTCCCAGGAGATAGTATTAAAATCCTTAGTGGATCTGCGTTATTAGCTGTTGAAGCATTAACCAAAAACCCACAAATA
CAACGAGGTGAAGATCCTTGGGTAGATGGTATTTATGATTTAATGGATACTGTAGATGAAGCAATACCTTTACCACAACG
CAATATTGATAAAGATTTTTTAATGGCTATCGAAGACGTCGTATCGATTACTGGACGTGGAACTGTAGTTACAGGACGTG
TTGAACGGGGTAGAGTGAAGTTAGGAGATACGGTGGAAATTATTGGTTTTAAAGAAACACAAGAAACAACTATCACTGGT
CTAGAAATGTTTCAAAAGACATTAGAAGAAAGTGTTGCTGGTGATAATGCTGGAGTTTTGTTACGAGGAATACAAAAAAA
TGAAATCCAACGTGGTATGGTATTAGCTAAACCTGGTTCTATTACACCACATACACGATTTAAAGGTCAAGTTTATATTT
TAAAAAAAAGTGAAGGTGGTCGTCATACTTCTTTTTTTGCCGGATATC
>846_Thuliv_tufA_L
GCGGATGGGCCTATGCCGCAAACCAAAGAACATATTTTATTAGCACAACAAGTAGGTGTTCCTGCAATTGTTGTTTTTTT
AAATAAAACAGATCAAGTAGATGATGAGGAATTATTAGAACTTGTTGAAATAGAAGTTCGTGAAACTTTAAGCCTTTATG
ATTTCCCAGGAGATAGTATTAAAATCCTTAGTGGATCTGCGTTATTAGCTGTTGAAGCATTAACCAAAAACCCACAAATA
CAACGAGGTGAAGATCCTTGGGTAGATGGTATTTATGATTTAATGGATACTGTAGATGAAGCAATACCTTTACCACAACG
CAATATTGATAAAGATTTTTTAATGGCTATCGAAGACGTCGTATCGATTACTGGACGTGGAACTGTAGTTACAGGACGTG
TTGAACGGGGTAGAGTGAAGTTAGGAGATACGGTGGAAATTATTGGTTTTAAAGAAACACAAGAAACAACTATCACTGGT
CTAGAAATGTTTCAAAAGACATTAGAAGAAAGTGTTGCTGGTGATAATGCTGGAGTTTTGTTACGAGGAATACAAAAAAA
TGAAATCCAACGTGGTATGGTATTAGCTAAACCTGGTTCTATTACACCACATACACGATTTAAAGGTCAAGTTTATATTT
TAAAAAAAAGTGAAGGTGGTCGTCATACTTCTTTTTTTGCCGGATATC
