# Supplementary material for: Identification of sequestered chloroplasts in photosynthetic and non-photosynthetic sacoglossan sea slugs (Mollusca, Gastropoda)
Source: Front Zool. 2014 Feb 21;11:15. doi: 10.1186/1742-9994-11-15 (PMC3941943; doi:10.1186/1742-9994-11-15)
Supplement: Additional file 4 — Alignment of rbcL sequences used for consensus sequences. [file 1742-9994-11-15-S4.txt]

Alignment of rbcL sequences used for consensus sequences

847 Cylindrobulla spec

>847_Cylspec_rbcL_con KC479619
TCGTTTAACATATTATACACCAGAATATCAAGYATTAGATACWGACATTCTTGCAGCTTTTCGAATGACACCTCAACCAG
GTGTTCCACCTGAARAGGCAGGTGCTGCAGTAGCTGCTGAATCGTCAACGGGAACATGGACAACAGTTTGGACAGATGGA
TTAACAAGTTTAGACAGATACAAAGGTCGTTGCTATGATATTGAAGCAGTAGCTGGTGRAGAAAATCAATATATTGCTTA
TGTAGCATATCCATTAGATCTTTTCGAAGAAGGTTCTGTAACAAATTTATTTACTTCAATTGTTGGAAATGTTTTCGGAT
TTAAAGCATTAAGAGCATTGCGTCTTGAAGATTTACGTATTCCTCCATCTTATGTAAAAACATTCCAAGGTCCACCTCAT
GGTATTCAAGTAGAWCGTGACAAATTGRATAAATATGGACGTCCTTTTTTAGGTTGTACARTTAAGCCAAAATTAGGTCT
TTCAGCTARGAATTATGGACGTGCTGTTTATGAAGGTTTAAGAGGTGGTTTAGATTTCAC
>846_Cylspec_rbcL_A
TCGTTTAACATATTATACACCAGAATATCAAGTATTAGATACAGACATTCTTGCAGCTTTTCGAATGACACCTCAACCAG
GTGTTCCACCTGAAGAGGCAGGTGCTGCAGTAGCTGCTGAATCGTCAACGGGAACATGGACAACAGTTTGGACAGATGGA
TTAACAAGTTTAGACAGATACAAAGGTCGTTGCTATGATATTGAAGCAGTAGCTGGTGGAGAAAATCAATATATTGCTTA
TGTAGCATATCCATTAGATCTTTTCGAAGAAGGTTCTGTAACAAATTTATTTACTTCAATTGTTGGAAATGTTTTCGGAT
TTAAAGCATTAAGAGCATTGCGTCTTGAAGATTTACGTATTCCTCCATCTTATGTAAAAACATTCCAAGGTCCACCTCAT
GGTATTCAAGTAGATCGTGACAAATTGAATAAATATGGACGTCCTTTTTTAGGTTGTACAATTAAGCCAAAATTAGGTCT
TTCAGCTAAGAATTATGGACGTGCTGTTTATGAAGGTTTAAGAGGTGGTTTAGATTTCAC
>846_Cylspec_rbcL_B
TCGTTTAACATATTATACACCAGAATATCAAGTATTAGATACAGACATTCTTGCAGCTTTTCGAATGACACCTCAACCAG
GTGTTCCACCTGAAGAGGCAGGTGCTGCAGTAGCTGCTGAATCGTCAACGGGAACATGGACAACAGTTTGGACAGATGGA
TTAACAAGTTTAGACAGATACAAAGGTCGTTGCTATGATATTGAAGCAGTAGCTGGTGGAGAAAATCAATATATTGCTTA
TGTAGCATATCCATTAGATCTTTTCGAAGAAGGTTCTGTAACAAATTTATTTACTTCAATTGTTGGAAATGTTTTCGGAT
TTAAAGCATTAAGAGCATTGCGTCTTGAAGATTTACGTATTCCTCCATCTTATGTAAAAACATTCCAAGGTCCACCTCAT
GGTATTCAAGTAGATCGTGACAAATTGAATAAATATGGACGTCCTTTTTTAGGTTGTACAATTAAGCCAAAATTAGGTCT
TTCAGCTAAGAATTATGGACGTGCTGTTTATGAAGGTTTAAGAGGTGGTTTAGATTTCAC
>846_Cylspec_rbcL_C
TCGTTTAACATATTATACACCAGAATATCAAGTATTAGATACAGACATTCTTGCAGCTTTTCGAATGACACCTCAACCAG
GTGTTCCACCTGAAGAGGCAGGTGCTGCAGTAGCTGCTGAATCGTCAACGGGAACATGGACAACAGTTTGGACAGATGGA
TTAACAAGTTTAGACAGATACAAAGGTCGTTGCTATGATATTGAAGCAGTAGCTGGTGAAGAAAATCAATATATTGCTTA
TGTAGCATATCCATTAGATCTTTTCGAAGAAGGTTCTGTAACAAATTTATTTACTTCAATTGTTGGAAATGTTTTCGGAT
TTAAAGCATTAAGAGCATTGCGTCTTGAAGATTTACGTATTCCTCCATCTTATGTAAAAACATTCCAAGGTCCACCTCAT
GGTATTCAAGTAGAACGTGACAAATTGAATAAATATGGACGTCCTTTTTTAGGTTGTACAATTAAGCCAAAATTAGGTCT
TTCAGCTAAGAATTATGGACGTGCTGTTTATGAAGGTTTAAGAGGTGGTTTAGATTTCAC
>846_Cylspec_rbcL_D
TCGTTTAACATATTATACACCAGAATATCAAGTATTAGATACTGACATTCTTGCAGCTTTTCGAATGACACCTCAACCAG
GTGTTCCACCTGAAGAGGCAGGTGCTGCAGTAGCTGCTGAATCGTCAACGGGAACATGGACAACAGTTTGGACAGATGGA
TTAACAAGTTTAGACAGATACAAAGGTCGTTGCTATGATATTGAAGCAGTAGCTGGTGAAGAAAATCAATATATTGCTTA
TGTAGCATATCCATTAGATCTTTTCGAAGAAGGTTCTGTAACAAATTTATTTACTTCAATTGTTGGAAATGTTTTCGGAT
TTAAAGCATTAAGAGCATTGCGTCTTGAAGATTTACGTATTCCTCCATCTTATGTAAAAACATTCCAAGGTCCACCTCAT
GGTATTCAAGTAGAACGTGACAAATTGAATAAATATGGACGTCCTTTTTTAGGTTGTACAATTAAGCCAAAATTAGGTCT
TTCAGCTAAGAATTATGGACGTGCTGTTTATGAAGGTT-AAGAGGTGGTT-AGAT-CAC
>846_Cylspec_rbcL_E
TCGTTTAACATATTATACACCAGAATATCAAGTATTAGATACAGACATTCTTGCAGCTTTTCGAATGACACCTCAACCAG
GTGTTCCACCTGAAAAGGCAGGTGCTGCAGTAGCTGCTGAATCGTCAACGGGAACATGGACAACAGTTTGGACAGATGGA
TTAACAAGTTTAGACAGATACAAAGGTCGTTGCTATGATATTGAAGCAGTAGCTGGTGAAGAAAATCAATATATTGCTTA
TGTAGCATATCCATTAGATCTTTTCGAAGAAGGTTCTGTAACAAATTTATTTACTTCAATTGTTGGAAATGTTTTCGGAT
TTAAAGCATTAAGAGCATTGCGTCTTGAAGATTTACGTATTCCTCCATCTTATGTAAAAACATTCCAAGGTCCACCTCAT
GGTATTCAAGTAGAACGTGACAAATTGAATAAATATGGACGTCCTTTTTTAGGTTGTACAATTAAGCCAAAATTAGGTCT
TTCAGCTAAGAATTATGGACGTGCTGTTTATGAAGGTTTAAGAGGTGGTTTAGATTTCAC
>846_Cylspec_rbcL_F
TCGTTTAACATATTATACACCAGAATATCAAGTATTAGATACAGACATTCTTGCAGCTTTTCGAATGACACCTCAACCAG
GTGTTCCACCTGAAGAGGCAGGTGCTGCAGTAGCTGCTGAATCGTCAACGGGAACATGGACAACAGTTTGGACAGATGGA
TTAACAAGTTTAGACAGATACAAAGGTCGTTGCTATGATATTGAAGCAGTAGCTGGTGAAGAAAATCAATATATTGCTTA
TGTAGCATATCCATTAGATCTTTTCGAAGAAGGTTCTGTAACAAATTTATTTACTTCAATTGTTGGAAATGTTTTCGGAT
TTAAAGCATTAAGAGCATTGCGTCTTGAAGATTTACGTATTCCTCCATCTTATGTAAAAACATTCCAAGGTCCACCTCAT
GGTATTCAAGTAGAACGTGACAAATTGAATAAATATGGACGTCCTTTTTTAGGTTGTACAGTTAAGCCAAAATT--GTCT
TTCAGCTAAGAATTATGGACGTGCTGTTTATGAAGGTTTAAGAGGTGGTTTAGATTTCAC
>846_Cylspec_rbcL_G
TCGTTTAACATATTATACACCAGAATATCAAGTATTAGATACAGACATTCTTGCAGCTTTTCGAATGACACCTCAACCAG
GTGTTCCACCTGAAGAGGCAGGTGCTGCAGTAGCTGCTGAATCGTCAACGGGAACATGGACAACAGTTTGGACAGATGGA
TTAACAAGTTTAGACAGATACAAAGGTCGTTGCTATGATATTGAAGCAGTAGCTGGTGAAGAAAATCAATATATTGCTTA
TGTAGCATATCCATTAGATCTTTTCGAAGAAGGTTCTGTAACAAATTTATTTACTTCAATTGTTGGAAATGTTTTCGGAT
TTAAAGCATTAAGAGCATTGCGTCTTGAAGATTTACGTATTCCTCCATCTTATGTAAAAACATTCCAAGGTCCACCTCAT
GGTATTCAAGTAGAACGTGACAAATTGAATAAATATGGACGTCCTTTTTTAGGTTGTACAATTAAGCCAAAATTAGGTCT
TTCAGCTAAGAATTATGGACGTGCTGTTTATGAAGGTTTAAGAGGTGGTTTAGATTTCAC
>846_Cylspec_rbcL_H
TCGTTTAACATATTATACACCAGAATATCAAGCATTAGATACAGACATTCTTGCAGCTTTTCGAATGACACCTCAACCAG
GTGTTCCACCTGAAGAGGCAGGTGCTGCAGTAGCTGCTGAATCGTCAACGGGAACATGGACAACAGTTTGGACAGATGGA
TTAACAAGTTTAGACAGATACAAAGGTCGTTGCTATGATATTGAAGCAGTAGCTGGTGAAGAAAATCAATATATTGCTTA
TGTAGCATATCCATTAGATCTTTTCGAAGAAGGTTCTGTAACAAATTTATTTACTTCAATTGTTGGAAATGTTTTCGGAT
TTAAAGCATTAAGAGCATTGCGTCTTGAAGATTTACGTATTCCTCCATCTTATGTAAAAACATTCCAAGGTCCACCTCAT
GGTATTCAAGTAGAACGTGACAAATTGAATAAATATGGACGTCCTTTTTTAGGTTGTACAATTAAGCCAAAATTAGGTCT
TTCAGCTAGGAATTATGGACGTGCTGTTTATGAAGGTTTAAGAGGTGGTTTAGATTTCAC
>846_Cylspec_rbcL_I
TCGTTTAACATATTATACACCAGAATATCAAGTATTAGATACAGACATTCTTGCAGCTTTTCGAATGACACCTCAACCAG
GTGTTCCACCTGAAGAGGCAGGTGCTGCAGTAGCTGCTGAATCGTCAACGGGAACATGGACAACAGTTTGGACAGATGGA
TTAACAAGTTTAGACAGATACAAAGGTCGTTGCTATGATATTGAAGCAGTAGCTGGTGAAGAAAATCAATATATTGCTTA
TGTAGCATATCCATTAGATCTTTTCGAAGAAGGTTCTGTAACAAATTTATTTACTTCAATTGTTGGAAATGTTTTCGGAT
TTAAAGCATTAAGAGCATTGCGTCTTGAAGATTTACGTATTCCTCCATCTTATGTAAAAACATTCCAAGGTCCACCTCAT
GGTATTCAAGTAGAACGTGACAAATTGAATAAATATGGACGTCCTTTTTTAGGTTGTACAATTAAGCCAAAATTAGGTCT
TTCAGCTAAGAATTATGGACGTGCTGTTTATGAAGGTTTAAGAGGTGGTTTAGATTTCAC
>846_Cylspec_rbcL_J
TCGTTTAACATATTATACACCAGAATATCAAGTATTAGATACAGACATTCTTGCAGCTTTTCGAATGACACCTCAACCAG
GTGTTCCACCTGAAGAGGCAGGTGCTGCAGTAGCTGCTGAATCGTCAACGGGAACATGGACAACAGTTTGGACAGATGGA
TTAACAAGTTTAGACAGATACAAAGGTCGTTGCTATGATATTGAAGCAGTAGCTGGTGAAGAAAATCAATATATTGCTTA
TGTAGCATATCCATTAGATCTTTTCGAAGAAGGTTCTGTAACAAATTTATTTACTTCAATTGTTGGAAATGTTTTCGGAT
TTAAAGCATTAAGAGCATTGCGTCTTGAAGATTTACGTATTCCTCCATCTTATGTAAAAACATTCCAAGGTCCACCTCAT
GGTATTCAAGTAGAACGTGACAAATTGAATAAATATGGACGTCCTTTTTTAGGTTGTACAATTAAGCCAAAATTAGGTCT
TTCAGCTAAGAATTATGGACGTGCTGTTTATGAAGGTT-AAGAGGTGGTTTAGATTTCAC
>846_Cylspec_rbcL_K
TCGTTTAACATATTATACACCAGAATATCAAGTATTAGATACAGACATTCTTGCAGCTTTTCGAATGACACCTCAACCAG
GTGTTCCACCTGAAGAGGCAGGTGCTGCAGTAGCTGCTGAATCGTCAACGGGAACATGGACAACAGTTTGGACAGATGGA
TTAACAAGTTTAGACAGATACAAAGGTCGTTGCTATGATATTGAAGCAGTAGCTGGTGAAGAAAATCAATATATTGCTTA
TGTAGCATATCCATTAGATCTTTTCGAAGAAGGTTCTGTAACAAATTTATTTACTTCAATTGTTGGAAATGTTTTCGGAT
TTAAAGCATTAAGAGCATTGCGTCTTGAAGATTTACGTATTCCTCCATCTTATGTAAAAACATTCCAAGGTCCACCTCAT
GGTATTCAAGTAGAACGTGACAAATTGGATAAATATGGACGTCCTTTTTTAGGTTGTACAATTAAGCCAAAATTAGGTCT
TTCAGCTAAGAATTATGGACGTGCTGTTTATGAAGGTTTAAGAGGTGGTTTAGATTTCAC

Lobiger viridis

S111 Lobiger viridis con

>S111_Lobvir_rbcL_con KC479604
TCGTTTAAMGTATTATACACCAGACTATCAAGTATTAGATACAGATATTCTTGCAGCCTTTCGAATGACACCTCAACCAG
GYGTGCCTCCTGAAGAAGCTGGTGCTGCAGTAGCTGCAGAATCATCAACAGGAACATGGACAACAGTTTGGACAGATGGA
TTAACAAGTTTAGATAGTTACAAAGGACGTTGCTATGATATTGAAGCAGTAGCTGGYGAAGAAAACCAATATATTGCTTA
TGTAGCATATCCTTTAGATCYTTTCGAAGAAGGTTCTGTAACTAATTTATTTACTTCAATTGTTGGAAATGTTTTTGGGT
TTAAAGCATTAAGAGCATTACGCCTGGAAGATTTACGTATTCCGCCATCTTATGTAAAAACATTTCAAGGGCCACCTCAC
GGTATTCAAGTAGAACGTGATAAACTTAATAAATATGGGCGYCCTTTTTTAGGTTGTACAATTAAACCAAAATTAGGTCT
TTCWGCAAAAAATTATGGACGTGCTGTTTATGAAGGTTTAAGAGGCGGACTAGATTACA
>S111_Lobvir_rbcL_A
TCGTTTAAAGTATTATACACCAGACTATCAAGTATTAGATACAGATATTCTTGCAGCCTTTCGAATGACACCTCAACCAG
GTGTGCCTCCTGAAGAAGCTGGTGCTGCAGTAGCTGCAGAATCATCAACAGGAACATGGACAACAGTTTGGACAGATGGA
TTAACAAGTTTAGATAGTTACAAAGGACGTTGCTATGATATTGAAGCAGTAGCTGGTGAAGAAAACCAATATATTGCTTA
TGTAGCATATCCTTTAGATCTTTTCGAAGAAGGTTCTGTAACTAATTTATTTACTTCAATTGTTGGAAATGTTTTTGGGT
TTAAAGCATTAAGAGCATTACGCCTGGAAGATTTACGTATTCCGCCATCTTATGTAAAAACATTTCAAGGGCCACCTCAC
GGTATTCAAGTAGAACGTGATAAACTTAATAAATATGGGCGTCCTTTTTTAGGTTGTACAATTAAACCAAAATTAGGTCT
TTCAGCAAAAAATTATGGACGTGCTGTTTATGAAGGTTTAAGAGGCGGACTAGATTACA
>S111_Lobvir_rbcL_B
TCGTTTAACGTATTATACACCAGACTATCAAGTATTAGATACAGATATTCTTGCAGCCTTTCGAATGACACCTCAACCAG
GTGTGCCTCCTGAAGAAGCTGGTGCTGCAGTAGCTGCAGAATCATCAACAGGAACATGGACAACAGTTTGGACAGATGGA
TTAACAAGTTTAGATAGTTACAAAGGACGTTGCTATGATATTGAAGCAGTAGCTGGTGAAGAAAACCAATATATTGCTTA
TGTAGCATATCCTTTAGATCTTTTCGAAGAAGGTTCTGTAACTAATTTATTTACTTCAATTGTTGGAAATGTTTTTGGGT
TTAAAGCATTAAGAGCATTACGCCTGGAAGATTTACGTATTCCGCCATCTTATGTAAAAACATTTCAAGGGCCACCTCAC
GGTATTCAAGTAGAACGTGATAAACTTAATAAATATGGGCGTCCTTTTTTAGGTTGTACAATTAAACCAAAATTAGGTCT
TTCAGCAAAAAATTATGGACGTGCTGTTTATGAAGGTTTAAGAGGCGGACTAGATTACA
>S111_Lobvir_rbcL_C
TCGTTTAACGTATTATACACCAGACTATCAAGTATTAGATACAGATATTCTTGCAGCCTTTCGAATGACACCTCAACCAG
GTGTGCCTCCTGAAGAAGCTGGTGCTGCAGTAGCTGCAGAATCATCAACAGGAACATGGACAACAGTTTGGACAGATGGA
TTAACAAGTTTAGATAGTTACAAAGGACGTTGCTATGATATTGAAGCAGTAGCTGGTGAAGAAAACCAATATATTGCTTA
TGTAGCATATCCTTTAGATCCTTTCGAAGAAGGTTCTGTAACTAATTTATTTACTTCAATTGTTGGAAATGTTTTTGGGT
TTAAAGCATTAAGAGCATTACGCCTGGAAGATTTACGTATTCCGCCATCTTATGTAAAAACATTTCAAGGGCCACCTCAC
GGTATTCAAGTAGAACGTGATAAACTTAATAAATATGGGCGCCCTTTTTTAGGTTGTACAATTAAACCAAAATTAGGTCT
TTCTGCAAAAAATTATGGACGTGCTGTTTATGAAGGTTTAAGAGGCGGACTAGATTACA
>S111_Lobvir_rbcL_D
TCGTTTAACGTATTATACACCAGACTATCAAGTATTAGATACAGATATTCTTGCAGCCTTTCGAATGACACCTCAACCAG
GCGTGCCTCCTGAAGAAGCTGGTGCTGCAGTAGCTGCAGAATCATCAACAGGAACATGGACAACAGTTTGGACAGATGGA
TTAACAAGTTTAGATAGTTACAAAGGACGTTGCTATGATATTGAAGCAGTAGCTGGTGAAGAAAACCAATATATTGCTTA
TGTAGCATATCCTTTAGATCTTTTCGAAGAAGGTTCTGTAACTAATTTATTTACTTCAATTGTTGGAAATGTTTTTGGGT
TTAAAGCATTAAGAGCATTACGCCTGGAAGATTTACGTATTCCGCCATCTTATGTAAAAACATTTCAAGGGCCACCTCAC
GGTATTCAAGTAGAACGTGATAAACTTAATAAATATGGGCGTCCTTTTTTAGGTTGTACAATTAAACCAAAATTAGGTCT
TTCAGCAAAAAATTATGGACGTGCTGTTTATGAAGGTTTAAGAGGCGGACTAGATTACA
>S111_Lobvir_rbcL_E
TCGTTTAACGTATTATACACCAGACTATCAAGTATTAGATACAGATATTCTTGCAGCCTTTCGAATGACACCTCAACCAG
GTGTGCCTCCTGAAGAAGCTGGTGCTGCAGTAGCTGCAGAATCATCAACAGGAACATGGACAACAGTTTGGACAGATGGA
TTAACAAGTTTAGATAGTTACAAAGGACGTTGCTATGATATTGAAGCAGTAGCTGGTGAAGAAAACCAATATATTGCTTA
TGTAGCATATCCTTTAGATCTTTTCGAAGAAGGTTCTGTAACTAATTTATTTACTTCAATTGTTGGAAATGTTTTTGGGT
TTAAAGCATTAAGAGCATTACGCCTGGAAGATTTACGTATTCCGCCATCTTATGTAAAAACATTTCAAGGGCCACCTCAC
GGTATTCAAGTAGAACGTGATAAACTTAATAAATATGGGCGTCCTTTTTTAGGTTGTACAATTAAACCAAAATTAGGTCT
TTCAGCAAAAAATTATGGACGTGCTGTTTATGAAGGTTTAAGAGGCGGACTAGATTACA
>S111_Lobvir_rbcL_F
TCGTTTAACGTATTATACACCAGACTATCAAGTATTAGATACAGATATTCTTGCAGCCTTTCGAATGACACCTCAACCAG
GTGTGCCTCCTGAAGAAGCTGGTGCTGCAGTAGCTGCAGAATCATCAACAGGAACATGGACAACAGTTTGGACAGATGGA
TTAACAAGTTTAGATAGTTACAAAGGACGTTGCTATGATATTGAAGCAGTAGCTGGTGAAGAAAACCAATATATTGCTTA
TGTAGCATATCCTTTAGATCTTTTCGAAGAAGGTTCTGTAACTAATTTATTTACTTCAATTGTTGGAAATGTTTTTGGGT
TTAAAGCATTAAGAGCATTACGCCTGGAAGATTTACGTATTCCGCCATCTTATGTAAAAACATTTCAAGGGCCACCTCAC
GGTATTCAAGTAGAACGTGATAAACTTAATAAATATGGGCGTCCTTTTTTAGGTTGTACAATTAAACCAAAATTAGGTCT
TTCAGCAAAAAATTATGGACGTGCTGTTTATGAAGGTTTAAGAGGCGGACTAGATTACA
>S111_Lobvir_rbcL_G
TCGTTTAACGTATTATACACCAGACTATCAAGTATTAGATACAGATATTCTTGCAGCCTTTCGAATGACACCTCAACCAG
GTGTGCCTCCTGAAGAAGCTGGTGCTGCAGTAGCTGCAGAATCATCAACAGGAACATGGACAACAGTTTGGACAGATGGA
TTAACAAGTTTAGATAGTTACAAAGGACGTTGCTATGATATTGAAGCAGTAGCTGGTGAAGAAAACCAATATATTGCTTA
TGTAGCATATCCTTTAGATCTTTTCGAAGAAGGTTCTGTAACTAATTTATTTACTTCAATTGTTGGAAATGTTTTTGGGT
TTAAAGCATTAAGAGCATTACGCCTGGAAGATTTACGTATTCCGCCATCTTATGTAAAAACATTTCAAGGGCCACCTCAC
GGTATTCAAGTAGAACGTGATAAACTTAATAAATATGGGCGTCCTTTTTTAGGTTGTACAATTAAACCAAAATTAGGTCT
TTCAGCAAAAAATTATGGACGTGCTGTTTATGAAGGTTTAAGAGGCGGACTAGATTACA
>S111_Lobvir_rbcL_H
TCGTTTAACGTATTATACACCAGACTATCAAGTATTAGATACAGATATTCTTGCAGCCTTTCGAATGACACCTCAACCAG
GTGTGCCTCCTGAAGAAGCTGGTGCTGCAGTAGCTGCAGAATCATCAACAGGAACATGGACAACAGTTTGGACAGATGGA
TTAACAAGTTTAGATAGTTACAAAGGACGTTGCTATGATATTGAAGCAGTAGCTGGCGAAGAAAACCAATATATTGCTTA
TGTAGCATATCCTTTAGATCTTTTCGAAGAAGGTTCTGTAACTAATTTATTTACTTCAATTGTTGGAAATGTTTTTGGGT
TTAAAGCATTAAGAGCATTACGCCTGGAAGATTTACGTATTCCGCCATCTTATGTAAAAACATTTCAAGGGCCACCTCAC
GGTATTCAAGTAGAACGTGATAAACTTAATAAATATGGGCGTCCTTTTTTAGGTTGTACAATTAAACCAAAATTAGGTCT
TTCAGCAAAAAATTATGGACGTGCTGTTTATGAAGGTTTAAGAGGCGGACTAGATTACA
>S111_Lobvir_rbcL_I
TCGTTTAACGTATTATACACCAGACTATCAAGTATTAGATACAGATATTCTTGCAGCCTTTCGAATGACACCTCAACCAG
GTGTGCCTCCTGAAGAAGCTGGTGCTGCAGTAGCTGCAGAATCATCAACAGGAACATGGACAACAGTTTGGACAGATGGA
TTAACAAGTTTAGATAGTTACAAAGGACGTTGCTATGATATTGAAGCAGTAGCTGGTGAAGAAAACCAATATATTGCTTA
TGTAGCATATCCTTTAGATCTTTTCGAAGAAGGTTCTGTAACTAATTTATTTACTTCAATTGTTGGAAATGTTTTTGGGT
TTAAAGCATTAAGAGCATTACGCCTGGAAGATTTACGTATTCCGCCATCTTATGTAAAAACATTTCAAGGGCCACCTCAC
GGTATTCAAGTAGAACGTGATAAACTTAATAAATATGGGCGTCCTTTTTTAGGTTGTACAATTAAACCAAAATTAGGTCT
TTCAGCAAAAAATTATGGACGTGCTGTTTATGAAGGTTTAAGAGGCGGACTAGATTACA
>S111_Lobvir_rbcL_J
TCGTTTAACGTATTATACACCAGACTATCAAGTATTAGATACAGATATTCTTGCAGCCTTTCGAATGACACCTCAACCAG
GTGTGCCTCCTGAAGAAGCTGGTGCTGCAGTAGCTGCAGAATCATCAACAGGAACATGGACAACAGTTTGGACAGATGGA
TTAACAAGTTTAGATAGTTACAAAGGACGTTGCTATGATATTGAAGCAGTAGCTGGTGAAGAAAACCAATATATTGCTTA
TGTAGCATATCCTTTAGATCTTTTCGAAGAAGGTTCTGTAACTAATTTATTTACTTCAATTGTTGGAAATGTTTTTGGGT
TTAAAGCATTAAGAGCATTACGCCTGGAAGATTTACGTATTCCGCCATCTTATGTAAAAACATTTCAAGGGCCACCTCAC
GGTATTCAAGTAGAACGTGATAAACTTAATAAATATGGGCGTCCTTTTTTAGGTTGTACAATTAAACCAAAATTAGGTCT
TTCAGCAAAAAATTATGGACGTGCTGTTTATGAAGGTTTAAGAGGCGGACTAGATTACA
>S111_Lobvir_rbcL_K
TCGTTTAACGTATTATACACCAGACTATCAAGTATTAGATACAGATATTCTTGCAGCCTTTCGAATGACACCTCAACCAG
GTGTGCCTCCTGAAGAAGCTGGTGCTGCAGTAGCTGCAGAATCATCAACAGGAACATGGACAACAGTTTGGACAGATGGA
TTAACAAGTTTAGATAGTTACAAAGGACGTTGCTATGATATTGAAGCAGTAGCTGGTGAAGAAAACCAATATATTGCTTA
TGTAGCATATCCTTTAGATCTTTTCGAAGAAGGTTCTGTAACTAATTTATTTACTTCAATTGTTGGAAATGTTTTTGGGT
TTAAAGCATTAAGAGCATTACGCCTGGAAGATTTACGTATTCCGCCATCTTATGTAAAAACATTTCAAGGGCCACCTCAC
GGTATTCAAGTAGAACGTGATAAACTTAATAAATATGGGCGTCCTTTTTTAGGTTGTACAATTAAACCAAAATTAGGTCT
TTCAGCAAAAAATTATGGACGTGCTGTTTATGAAGGTTTAAGAGGCGGACTAGATTACA
>S111_Lobvir_rbcL_L
TCGTTTAACGTATTATACACCAGACTATCAAGTATTAGATACAGATATTCTTGCAGCCTTTCGAATGACACCTCAACCAG
GTGTGCCTCCTGAAGAAGCTGGTGCTGCAGTAGCTGCAGAATCATCAACAGGAACATGGACAACAGTTTGGACAGATGGA
TTAACAAGTTTAGATAGTTACAAAGGACGTTGCTATGATATTGAAGCAGTAGCTGGTGAAGAAAACCAATATATTGCTTA
TGTAGCATATCCTTTAGATCTTTTCGAAGAAGGTTCTGTAACTAATTTATTTACTTCAATTGTTGGAAATGTTTTTGGGT
TTAAAGCATTAAGAGCATTACGCCTGGAAGATTTACGTATTCCGCCATCTTATGTAAAAACATTTCAAGGGCCACCTCAC
GGTATTCAAGTAGAACGTGATAAACTTAATAAATATGGGCGTCCTTTTTTAGGTTGTACAATTAAACCAAAATTAGGTCT
TTCAGCAAAAAATTATGGACGTGCTGTTTATGAAGGTTTAAGAGGCGGACTAGATTACA

858 Volvatella viridis

>858_Volvatella_viridis_rbcL_con (still waiting for Accesion Nr)
AAAGATTATCGTTTAACATATTATACTCCTGATTATAAAGTTTTAGAAACAGATATTCTTGCCGCATTTCGTATGACACC
TCAACCAGGTGTACCACCGGAAGAAGCCGGTGCAGCAGTAGCAGCAGAAYMATCAACTGGAACATGGACAACAGTATGGA
CAGATGGACTTACYAGTCTTGATAGATATAAAGGAGTGCGATTCGTTTCGTTTAAGGCTATCGCCAGGGATAGTGTATAA
GTGCGAGGCTACCTTTTTGGTGGCTAACTCGTAATTCAGAAGGTGTGATACCTTACACGGAATCGGCCGTGTCCCCCTAT
CCTTAGTTACCAGGTGAGAACTGGGAGGTTAAGCAAAGGATTGGGTTAGTTTCTATGAATTTGTACAAGTGTTTTCGACT
GACTATCGAACTGCTAGGCATTYAAGCATATTACCTCGAAATCCATGGCCTTCGGGTCAGGGGTAAGGGTTTCTTCGAAC
CTTGAGCTAGTTAGTCACTAGTTTAYTAGCGTTGATTTTTCCTTTAGTCAACGTCCGATAAAGGCGAAAAGATRGTTAGA
CCATTATTCACCAGCTCAATGTGTAGTGTGCCGTTCTAAGGGAACATAATTATGRATTACGGGAACGRTAGAATCCCCTT
GGTTCTCTATCCTTGTAAAGRATAGTAGGCTGCTCARAGCCGTATGGGCTTTGGGGTATGGATACCCATAAATAG
>858_Volvatella_viridis_rbcL_A
AAAGATTATCGTTTAACATATTATACTCCTGATTATAAAGTTTTAGAAACAGATATTCTTGCCGCATTTCGTATGACACC
TCAACCAGGTGTACCACCGGAAGAAGCCGGTGCAGCAGTAGCAGCAGAATCATCAACTGGAACATGGACAACAGTATGGA
CAGATGGACTTACTAGTCTTGATAGATATAAAGGAGTGCGATTCGTTTCGTTTAAGGCTATCGCCAGGGATAGTGTATAA
GTGCGAGGCTACCTTTTTGGTGGCTAACTCGTAATTCAGAAGGTGTGATACCTTACACGGAATCGGCCGTGTCCCCCTAT
CCTTAGTTACCAGGTGAGAACTGGGAGGTTAAGCAAAGGATTGGGTTAGTTTCTATGAATTTGTACAAGTGTTTTCGACT
GACTATCGAACTGCTAGGCATTTAAGCATATTACCTCGAAATCCATGGCCTTCGGGTCAGGGGTAAGGGTTTCTTCGAAC
CTTGAGCTAGTTAGTCACTAGTTTACTAGCGTTGATTTTTCCTTTAGTCAACGTCCGATAAAGGCGAAAAGATAGTTAGA
CCATTATTCACCAGCTCAATGTGTAGTGTGCCGTTCTAAGGGAACATAATTATGAATTACGGGAACGATAGAATCCCCTT
GGTTCTCTATCCTTGTAAAGGATAGTAGGCTGCTCAGAGCCGTATGGGCTTTGGGGTATGGATACCCATAAATAG
>858_Volvatella_viridis_rbcL_B
AAAGATTATCGTTTAACATATTATACTCCTGATTATAAAGTTTTAGAAACAGATATTCTTGCCGCATTTCGTATGACACC
TCAACCAGGTGTACCACCGGAAGAAGCCGGTGCAGCAGTAGCAGCAGAATCATCAACTGGAACATGGACAACAGTATGGA
CAGATGGACTTACTAGTCTTGATAGATATAAAGGAGTGCGATTCGTTTCGTTTAAGGCTATCGCCAGGGATAGTGTATAA
GTGCGAGGCTACCTTTTTGGTGGCTAACTCGTAATTCAGAAGGTGTGATACCTTACACGGAATCGGCCGTGTCCCCCTAT
CCTTAGTTACCAGGTGAGAACTGGGAGGTTAAGCAAAGGATTGGGTTAGTTTCTATGAATTTGTACAAGTGTTTTCGACT
GACTATCGAACTGCTAGGCATTTAAGCATATTACCTCGAAATCCATGGCCTTCGGGTCAGGGGTAAGGGTTTCTTCGAAC
CTTGAGCTAGTTAGTCACTAGTTTACTAGCGTTGATTTTTCCTTTAGTCAACGTCCGATAAAGGCGAAAAGATAGTTAGA
CCATTATTCACCAGCTCAATGTGTAGTGTGCCGTTCTAAGGGAACATAATTATGAATTACGGGAACGATAGAATCCCCTT
GGTTCTCTATCCTTGTAAAGGATAGTAGGCTGCTCAGAGCCGTATGGGCTTTGGGGTATGGATACCCATAAATAG
>858_Volvatella_viridis_rbcL_D
AAAGATTATCGTTTAACATATTATACTCCTGATTATAAAGTTTTAGAAACAGATATTCTTGCCGCATTTCGTATGACACC
TCAACCAGGTGTACCACCGGAAGAAGCCGGTGCAGCAGTAGCAGCAGAACCATCAACTGGAACATGGACAACAGTATGGA
CAGATGGACTTACTAGTCTTGATAGATATAAAGGAGTGCGATTCGTTTCGTTTAAGGCTATCGCCAGGGATAGTGTATAA
GTGCGAGGCTACCTTTTTGGTGGCTAACTCGTAATTCAGAAGGTGTGATACCTTACACGGAATCGGCCGTGTCCCCCTAT
CCTTAGTTACCAGGTGAGAACTGGGAGGTTAAGCAAAGGATTGGGTTAGTTTCTATGAATTTGTACAAGTGTTTTCGACT
GACTATCGAACTGCTAGGCATTCAAGCATATTACCTCGAAATCCATGGCCTTCGGGTCAGGGGTAAGGGTTTCTTCGAAC
CTTGAGCTAGTTAGTCACTAGTTTACTAGCGTTGATTTTTCCTTTAGTCAACGTCCGATAAAGGCGAAAAGATGGTTAGA
CCATTATTCACCAGCTCAATGTGTAGTGTGCCGTTCTAAGGGAACATAATTATGGATTACGGGAACGATAGAATCCCCTT
GGTTCTCTATCCTTGTAAAGGATAGTAGGCTGCTCAGAGCCGTATGGGCTTTGGGGTATGGATACCCATAAATAG
>858_Volvatella_viridis_rbcL_E
AAAGATTATCGTTTAACATATTATACTCCTGATTATAAAGTTTTAGAAACAGATATTCTTGCCGCATTTCGTATGACACC
TCAACCAGGTGTACCACCGGAAGAAGCCGGTGCAGCAGTAGCAGCAGAATCATCAACTGGAACATGGACAACAGTATGGA
CAGATGGACTTACTAGTCTTGATAGATATAAAGGAGTGCGATTCGTTTCGTTTAAGGCTATCGCCAGGGATAGTGTATAA
GTGCGAGGCTACCTTTTTGGTGGCTAACTCGTAATTCAGAAGGTGTGATACCTTACACGGAATCGGCCGTGTCCCCCTAT
CCTTAGTTACCAGGTGAGAACTGGGAGGTTAAGCAAAGGATTGGGTTAGTTTCTATGAATTTGTACAAGTGTTTTCGACT
GACTATCGAACTGCTAGGCATTTAAGCATATTACCTCGAAATCCATGGCCTTCGGGTCAGGGGTAAGGGTTTCTTCGAAC
CTTGAGCTAGTTAGTCACTAGTTTACTAGCGTTGATTTTTCCTTTAGTCAACGTCCGATAAAGGCGAAAAGATGGTTAGA
CCATTATTCACCAGCTCAATGTGTAGTGTGCCGTTCTAAGGGAACATAATTATGAATTACGGGAACGATAGAATCCCCTT
GGTTCTCTATCCTTGTAAAGAATAGTAGGCTGCTCAGAGCCGTATGGGCTTTGGGGTATGGATACCCATAAATAG
>858_Volvatella_viridis_rbcL_F
AAAGATTATCGTTTAACATATTATACTCCTGATTATAAAGTTTTAGAAACAGATATTCTTGCCGCATTTCGTATGACACC
TCAACCAGGTGTACCACCGGAAGAAGCCGGTGCAGCAGTAGCAGCAGAATCATCAACTGGAACATGGACAACAGTATGGA
CAGATGGACTTACTAGTCTTGATAGATATAAAGGAGTGCGATTCGTTTCGTTTAAGGCTATCGCCAGGGATAGTGTATAA
GTGCGAGGCTACCTTTTTGGTGGCTAACTCGTAATTCAGAAGGTGTGATACCTTACACGGAATCGGCCGTGTCCCCCTAT
CCTTAGTTACCAGGTGAGAACTGGGAGGTTAAGCAAAGGATTGGGTTAGTTTCTATGAATTTGTACAAGTGTTTTCGACT
GACTATCGAACTGCTAGGCATTTAAGCATATTACCTCGAAATCCATGGCCTTCGGGTCAGGGGTAAGGGTTTCTTCGAAC
CTTGAGCTAGTTAGTCACTAGTTTACTAGCGTTGATTTTTCCTTTAGTCAACGTCCGATAAAGGCGAAAAGATGGTTAGA
CCATTATTCACCAGCTCAATGTGTAGTGTGCCGTTCTAAGGGAACATAATTATGAATTACGGGAACGATAGAATCCCCTT
GGTTCTCTATCCTTGTAAAGGATAGTAGGCTGCTCAAAGCCGTATGGGCTTTGGGGTATGGATACCCATAAATAG
>858_Volvatella_viridis_rbcL_H
AAAGATTATCGTTTAACATATTATACTCCTGATTATAAAGTTTTAGAAACAGATATTCTTGCCGCATTTCGTATGACACC
TCAACCAGGTGTACCACCGGAAGAAGCCGGTGCAGCAGTAGCAGCAGAATAATCAACTGGAACATGGACAACAGTATGGA
CAGATGGACTTACTAGTCTTGATAGATATAAAGGAGTGCGATTCGTTTCGTTTAAGGCTATCGCCAGGGATAGTGTATAA
GTGCGAGGCTACCTTTTTGGTGGCTAACTCGTAATTCAGAAGGTGTGATACCTTACACGGAATCGGCCGTGTCCCCCTAT
CCTTAGTTACCAGGTGAGAACTGGGAGGTTAAGCAAAGGATTGGGTTAGTTTCTATGAATTTGTACAAGTGTTTTCGACT
GACTATCGAACTGCTAGGCATTTAAGCATATTACCTCGAAATCCATGGCCTTCGGGTCAGGGGTAAGGGTTTCTTCGAAC
CTTGAGCTAGTTAGTCACTAGTTTACTAGCGTTGATTTTTCCTTTAGTCAACGTCCGATAAAGGCGAAAAGATGGTTAGA
CCATTATTCACCAGCTCAATGTGTAGTGTGCCGTTCTAAGGGAACATAATTATGAATTACGGGAACGGTAGAATCCCCTT
GGTTCTCTATCCTTGTAAAGGATAGTAGGCTGCTCAGAGCCGTATGGGCTTTGGGGTATGGATACCCATAAATAG
>858_Volvatella_viridis_rbcL_I
AAAGATTATCGTTTAACATATTATACTCCTGATTATAAAGTTTTAGAAACAGATATTCTTGCCGCATTTCGTATGACACC
TCAACCAGGTGTACCACCGGAAGAAGCCGGTGCAGCAGTAGCAGCAGAATCATCAACTGGAACATGGACAACAGTATGGA
CAGATGGACTTACTAGTCTTGATAGATATAAAGGAGTGCGATTCGTTTCGTTTAAGGCTATCGCCAGGGATAGTGTATAA
GTGCGAGGCTACCTTTTTGGTGGCTAACTCGTAATTCAGAAGGTGTGATACCTTACACGGAATCGGCCGTGTCCCCCTAT
CCTTAGTTACCAGGTGAGAACTGGGAGGTTAAGCAAAGGATTGGGTTAGTTTCTATGAATTTGTACAAGTGTTTTCGACT
GACTATCGAACTGCTAGGCATTTAAGCATATTACCTCGAAATCCATGGCCTTCGGGTCAGGGGTAAGGGTTTCTTCGAAC
CTTGAGCTAGTTAGTCACTAGTTTATTAGCGTTGATTTTTCCTTTAGTCAACGTCCGATAAAGGCGAAAAGATGGTTAGA
CCATTATTCACCAGCTCAATGTGTAGTGTGCCGTTCTAAGGGAACATAATTATGAATTACGGGAACGATAGAATCCCCTT
GGTTCTCTATCCTTGTAAAGGATAGTAGGCTGCTCAGAGCCGTATGGGCTTTGGGGTATGGATACCCATAAATAG
>858_Volvatella_viridis_rbcL_J
AAAGATTATCGTTTAACATATTATACTCCTGATTATAAAGTTTTAGAAACAGATATTCTTGCCGCATTTCGTATGACACC
TCAACCAGGTGTACCACCGGAAGAAGCCGGTGCAGCAGTAGCAGCAGAATCATCAACTGGAACATGGACAACAGTATGGA
CAGATGGACTTACTAGTCTTGATAGATATAAAGGAGTGCGATTCGTTTCGTTTAAGGCTATCGCCAGGGATAGTGTATAA
GTGCGAGGCTACCTTTTTGGTGGCTAACTCGTAATTCAGAAGGTGTGATACCTTACACGGAATCGGCCGTGTCCCCCTAT
CCTTAGTTACCAGGTGAGAACTGGGAGGTTAAGCAAAGGATTGGGTTAGTTTCTATGAATTTGTACAAGTGTTTTCGACT
GACTATCGAACTGCTAGGCATTTAAGCATATTACCTCGAAATCCATGGCCTTCGGGTCAGGGGTAAGGGTTTCTTCGAAC
CTTGAGCTAGTTAGTCACTAGTTTACTAGCGTTGATTTTTCCTTTAGTCAACGTCCGATAAAGGCGAAAAGATGGTTAGA
CCATTATTCACCAGCTCAATGTGTAGTGTGCCGTTCTAAGGGAACATAATTATGAATTACGGGAACGATAGAATCCCCTT
GGTTCTCTATCCTTGTAAAGGATAGTAGGCTGCTCAGAGCCGTATGGGCTTTGGGGTATGGATACCCATAAATAG
>858_Volvatella_viridis_rbcL_K
AAAGATTATCGTTTAACATATTATACTCCTGATTATAAAGTTTTAGAAACAGATATTCTTGCCGCATTTCGTATGACACC
TCAACCAGGTGTACCACCGGAAGAAGCCGGTGCAGCAGTAGCAGCAGAATCATCAACTGGAACATGGACAACAGTATGGA
CAGATGGACTTACTAGTCTTGATAGATATAAAGGAGTGCGATTCGTTTCGTTTAAGGCTATCGCCAGGGATAGTGTATAA
GTGCGAGGCTACCTTTTTGGTGGCTAACTCGTAATTCAGAAGGTGTGATACCTTACACGGAATCGGCCGTGTCCCCCTAT
CCTTAGTTACCAGGTGAGAACTGGGAGGTTAAGCAAAGGATTGGGTTAGTTTCTATGAATTTGTACAAGTGTTTTCGACT
GACTATCGAACTGCTAGGCATTTAAGCATATTACCTCGAAATCCATGGCCTTCGGGTCAGGGGTAAGGGTTTCTTCGAAC
CTTGAGCTAGTTAGTCACTAGTTTACTAGCGTTGATTTTTCCTTTAGTCAACGTCCGATAAAGGCGAAAAGATGGTTAGA
CCATTATTCACCAGCTCAATGTGTAGTGTGCCGTTCTAAGGGAACATAATTATGAATTACGGGAACGATAGAATCCCCTT
GGTTCTCTATCCTTGTAAAGGATAGTAGGCTGCTCAGAGCCGTATGGGCTTTGGGGTATGGATACCCATAAATAG
>858_Volvatella_viridis_rbcL_L
AAAGATTATCGTTTAACATATTATACTCCTGATTATAAAGTTTTAGAAACAGATATTCTTGCCGCATTTCGTATGACACC
TCAACCAGGTGTACCACCGGAAGAAGCCGGTGCAGCAGTAGCAGCAGAATCATCAACTGGAACATGGACAACAGTATGGA
CAGATGGACTTACCAGTCTTGATAGATATAAAGGAGTGCGATTCGTTTCGTTTAAGGCTATCGCCAGGGATAGTGTATAA
GTGCGAGGCTACCTTTTTGGTGGCTAACTCGTAATTCAGAAGGTGTGATACCTTACACGGAATCGGCCGTGTCCCCCTAT
CCTTAGTTACCAGGTGAGAACTGGGAGGTTAAGCAAAGGATTGGGTTAGTTTCTATGAATTTGTACAAGTGTTTTCGACT
GACTATCGAACTGCTAGGCATTTAAGCATATTACCTCGAAATCCATGGCCTTCGGGTCAGGGGTAAGGGTTTCTTCGAAC
CTTGAGCTAGTTAGTCACTAGTTTACTAGCGTTGATTTTTCCTTTAGTCAACGTCCGATAAAGGCGAAAAGATGGTTAGA
CCATTATTCACCAGCTCAATGTGTAGTGTGCCGTTCTAAGGGAACATAATTATGAATTACGGGAACGATAGAATCCCCTT
GGTTCTCTATCCTTGTAAAGGATAGTAGGCTGCTCAGAGCCGTATGGGCTTTGGGGTATGGATACCCATAAATAG

Costasiella kuroshimae

S190 Costasiella kuroshimae

>S190_Coskur_rbcL_con KC479593
TCGTTTAACATATTATACACCAGATTATCAAGYGAAAGATACTGATRTTTTAGCTGCTTTTAGAATGACGCCACAACCAG
GTGTACCGCCTGAAGAAGCTGGTGCAGCTGTTGCAGCTGAATCATCAACAGGTACATGGACAACTGTTTGGACAGATGGA
TTAACAAGTTTAGATAGTTATAAAGGTCGTTGTTATGATATCGAACCTGTTGCTGGTGAAGACAATYAATATATTGCTTA
TGTGGCATATCCAYTAGATCTTTTTGAAGRAGGTTCGGTTACAAATTTATTTACTTCTATTGTTGGAAATGTTTTTGGTT
TTAAAGCTTTACGAGCATTAAGATTAGAAGATTTAAGAATTCCCCCAGCTTATGTTAAAACATTTCAAGGCCCACCACAT
GGTATCCAAGTTGAACGTGATAAGTTAAATAAATACGGTCGTTCRCTTCTTGGCTGTACTATTAAACCAAAACTTGGTTT
ATCCGCAAAAAATTATGGTCGTGCAGTTTATGAATGTCTACGTGGGGGCTTAGATTTTACAAAAGATGATGAAAACGTCA
A
>S190_Coskur_rbcL_A
TCGTTTAACATATTATACACCAGATTATCAAGTGAAAGATACTGATATTTTAGCTGCTTTTAGAATGACGCCACAACCAG
GTGTACCGCCTGAAGAAGCTGGTGCAGCTGTTGCAGCTGAATCATCAACAGGTACATGGACAACTGTTTGGACAGATGGA
TTAACAAGTTTAGATAGTTATAAAGGTCGTTGTTATGATATCGAACCTGTTGCTGGTGAAGACAATTAATATATTGCTTA
TGTGGCATATCCATTAGATCTTTTTGAAGGAGGTTCGGTTACAAATTTATTTACTTCTATTGTTGGAAATGTTTTTGGTT
TTAAAGCTTTACGAGCATTAAGATTAGAAGATTTAAGAATTCCCCCAGCTTATGTTAAAACATTTCAAGGCCCACCACAT
GGTATCCAAGTTGAACGTGATAAGTTAAATAAATACGGTCGTTCGCTTCTTGGCTGTACTATTAAACCAAAACTTGGTTT
ATCCGCAAAAAATTATGGTCGTGCAGTTTATGAATGTCTACGTGGGGGCTTAGATNNNNNNNNNNNNNNNNNNNNNNNNN
N
>S190_Coskur_rbcL_B
TCGTTTAACATATTATACACCAGATTATCAAGTGAAAGATACTGATATTTTAGCTGCTTTTAGAATGACGCCACAACCAG
GTGTACCGCCTGAAGAAGCTGGTGCAGCTGTTGCAGCTGAATCATCAACAGGTACATGGACAACTGTTTGGACAGATGGA
TTAACAAGTTTAGATAGTTATAAAGGTCGTTGTTATGATATCGAACCTGTTGCTGGTGAAGACAATCAATATATTGCTTA
TGTGGCATATCCATTAGATCTTTTTGAAGAAGGTTCGGTTACAAATTTATTTACTTCTATTGTTGGAAATGTTTTTGGTT
TTAAAGCTTTACGAGCATTAAGATTAGAAGATTTAAGAATTCCCCCAGCTTATGTTAAAACATTTCAAGGCCCACCACAT
GGTATCCAAGTTGAACGTGATAAGTTAAATAAATACGGTCGTTCACTTCTTGGCTGTACTATTAAACCAAAACTTGGTTT
ATCCGCAAAAAATTATGGTCGTGCAGTTTATGAATGTCTACGTGGGGGCTTAGATNNNNNNNNNNNNNNNNNNNNNNNNN
N
>S190_Coskur_rbcL_C
TCGTTTAACATATTATACACCAGATTATCAAGTGAAAGATACTGATATTTTAGCTGCTTTTAGAATGACGCCACAACCAG
GTGTACCGCCTGAAGAAGCTGGTGCAGCTGTTGCAGCTGAATCATCAACAGGTACATGGACAACTGTTTGGACAGATGGA
TTAACAAGTTTAGATAGTTATAAAGGTCGTTGTTATGATATCGAACCTGTTGCTGGTGAAGACAATCAATATATTGCTTA
TGTGGCATATCCATTAGATCTTTTTGAAGAAGGTTCGGTTACAAATTTATTTACTTCTATTGTTGGAAATGTTTTTGGTT
TTAAAGCTTTACGAGCATTAAGATTAGAAGATTTAAGAATTCCCCCAGCTTATGTTAAAACATTTCAAGGCCCACCACAT
GGTATCCAAGTTGAACGTGATAAGTTAAATAAATACGGTCGTTCACTTCTTGGCTGTACTATTAAACCAAAACTTGGTTT
ATCCGCAAAAAATTATGGTCGTGCAGTTTATGAATGTCTACGTGGGGGCTTAGATNNNNNNNNNNNNNNNNNNNNNNNNN
N
>S190_Coskur_rbcL_D
TCGTTTAACATATTATACACCAGATTATCAAGTGAAAGATACTGATATTTTAGCTGCTTTTAGAATGACGCCACAACCAG
GTGTACCGCCTGAAGAAGCTGGTGCAGCTGTTGCAGCTGAATCATCAACAGGTACATGGACAACTGTTTGGACAGATGGA
TTAACAAGTTTAGATAGTTATAAAGGTCGTTGTTATGATATCGAACCTGTTGCTGGTGAAGACAATCAATATATTGCTTA
TGTGGCATATCCATTAGATCTTTTTGAAGAAGGTTCGGTTACAAATTTATTTACTTCTATTGTTGGAAATGTTTTTGGTT
TTAAAGCTTTACGAGCATTAAGATTAGAAGATTTAAGAATTCCCCCAGCTTATGTTAAAACATTTCAAGGCCCACCACAT
GGTATCCAAGTTGAACGTGATAAGTTAAATAAATACGGTCGTTCACTTCTTGGCTGTACTATTAAACCAAAACTTGGTTT
ATCCGCAAAAAATTATGGTCGTGCAGTTTATGAATGTCTACGTGGGGGCTTAGATNNNNNNNNNNNNNNNNNNNNNNNNN
N
>S190_Coskur_rbcL_E
TCGTTTAACATATTATACACCAGATTATCAAGTGAAAGATACTGATATTTTAGCTGCTTTTAGAATGACGCCACAACCAG
GTGTACCGCCTGAAGAAGCTGGTGCAGCTGTTGCAGCTGAATCATCAACAGGTACATGGACAACTGTTTGGACAGATGGA
TTAACAAGTTTAGATAGTTATAAAGGTCGTTGTTATGATATCGAACCTGTTGCTGGTGAAGACAATCAATATATTGCTTA
TGTGGCATATCCATTAGATCTTTTTGAAGAAGGTTCGGTTACAAATTTATTTACTTCTATTGTTGGAAATGTTTTTGGTT
TTAAAGCTTTACGAGCATTAAGATTAGAAGATTTAAGAATTCCCCCAGCTTATGTTAAAACATTTCAAGGCCCACCACAT
GGTATCCAAGTTGAACGTGATAAGTTAAATAAATACGGTCGTTCGCTTCTTGGCTGTACTATTAAACCAAAACTTGGTTT
ATCCGCAAAAAATTATGGTCGTGCAGTTTATGAATGTCTACGTGGGGGCTTAGATNNNNNNNNNNNNNNNNNNNNNNNNN
N
>S190_Coskur_rbcL_F
TCGTTTAACATATTATACACCAGATTATCAAGTGAAAGATACTGATATTTTAGCTGCTTTTAGAATGACGCCACAACCAG
GTGTACCGCCTGAAGAAGCTGGTGCAGCTGTTGCAGCTGAATCATCAACAGGTACATGGACAACTGTTTGGACAGATGGA
TTAACAAGTTTAGATAGTTATAAAGGTCGTTGTTATGATATCGAACCTGTTGCTGGTGAAGACAATCAATATATTGCTTA
TGTGGCATATCCACTAGATCTTTTTGAAGAAGGTTCGGTTACAAATTTATTTACTTCTATTGTTGGAAATGTTTTTGGTT
TTAAAGCTTTACGAGCATTAAGATTAGAAGATTTAAGAATTCCCCCAGCTTATGTTAAAACATTTCAAGGCCCACCACAT
GGTATCCAAGTTGAACGTGATAAGTTAAATAAATACGGTCGTTCGCTTCTTGGCTGTACTATTAAACCAAAACTTGGTTT
ATCCGCAAAAAATTATGGTCGTGCAGTTTATGAATGTCTACGTGGGGGCTTAGATNNNNNNNNNNNNNNNNNNNNNNNNN
N
>S190_Coskur_rbcL_G
TCGTTTAACATATTATACACCAGATTATCAAGTGAAAGATACTGATATTTTAGCTGCTTTTAGAATGACGCCACAACCAG
GTGTACCGCCTGAAGAAGCTGGTGCAGCTGTTGCAGCTGAATCATCAACAGGTACATGGACAACTGTTTGGACAGATGGA
TTAACAAGTTTAGATAGTTATAAAGGTCGTTGTTATGATATCGAACCTGTTGCTGGTGAAGACAATCAATATATTGCTTA
TGTGGCATATCCACTAGATCTTTTTGAAGAAGGTTCGGTTACAAATTTATTTACTTCTATTGTTGGAAATGTTTTTGGTT
TTAAAGCTTTACGAGCATTAAGATTAGAAGATTTAAGAATTCCCCCAGCTTATGTTAAAACATTTCAAGGCCCACCACAT
GGTATCCAAGTTGAACGTGATAAGTTAAATAAATACGGTCGTTCGCTTCTTGGCTGTACTATTAAACCAAAACTTGGTTT
ATCCGCAAAAAATTATGGTCGTGCAGTTTATGAATGTCTACGTGGGGGCTTAGATNNNNNNNNNNNNNNNNNNNNNNNNN
N
>S190_Coskur_rbcL_H
TCGTTTAACATATTATACACCAGATTATCAAGTGAAAGATACTGATATTTTAGCTGCTTTTAGAATGACGCCACAACCAG
GTGTACCGCCTGAAGAAGCTGGTGCAGCTGTTGCAGCTGAATCATCAACAGGTACATGGACAACTGTTTGGACAGATGGA
TTAACAAGTTTAGATAGTTATAAAGGTCGTTGTTATGATATCGAACCTGTTGCTGGTGAAGACAATCAATATATTGCTTA
TGTGGCATATCCATTAGATCTTTTTGAAGAAGGTTCGGTTACAAATTTATTTACTTCTATTGTTGGAAATGTTTTTGGTT
TTAAAGCTTTACGAGCATTAAGATTAGAAGATTTAAGAATTCCCCCAGCTTATGTTAAAACATTTCAAGGCCCACCACAT
GGTATCCAAGTTGAACGTGATAAGTTAAATAAATACGGTCGTTCGCTTCTTGGCTGTACTATTAAACCAAAACTTGGTTT
ATCCGCAAAAAATTATGGTCGTGCAGTTTATGAATGTCTACGTGGGGGCTTAGATNNNNNNNNNNNNNNNNNNNNNNNNN
N
>S190_Coskur_rbcL_I
TCGTTTAACATATTATACACCAGATTATCAAGTGAAAGATACTGATATTTTAGCTGCTTTTAGAATGACGCCACAACCAG
GTGTACCGCCTGAAGAAGCTGGTGCAGCTGTTGCAGCTGAATCATCAACAGGTACATGGACAACTGTTTGGACAGATGGA
TTAACAAGTTTAGATAGTTATAAAGGTCGTTGTTATGATATCGAACCTGTTGCTGGTGAAGACAATCAATATATTGCTTA
TGTGGCATATCCATTAGATCTTTTTGAAGAAGGTTCGGTTACAAATTTATTTACTTCTATTGTTGGAAATGTTTTTGGTT
TTAAAGCTTTACGAGCATTAAGATTAGAAGATTTAAGAATTCCCCCAGCTTATGTTAAAACATTTCAAGGCCCACCACAT
GGTATCCAAGTTGAACGTGATAAGTTAAATAAATACGGTCGTTCGCTTCTTGGCTGTACTATTAAACCAAAACTTGGTTT
ATCCGCAAAAAATTATGGTCGTGCAGTTTATGAATGTCTACGTGGGGGCTTAGATNNNNNNNNNNNNNNNNNNNNNNNNN
N
>S190_Coskur_rbcL_J
TCGTTTAACATATTATACACCAGATTATCAAGTGAAAGATACTGATATTTTAGCTGCTTTTAGAATGACGCCACAACCAG
GTGTACCGCCTGAAGAAGCTGGTGCAGCTGTTGCAGCTGAATCATCAACAGGTACATGGACAACTGTTTGGACAGATGGA
TTAACAAGTTTAGATAGTTATAAAGGTCGTTGTTATGATATCGAACCTGTTGCTGGTGAAGACAATCAATATATTGCTTA
TGTGGCATATCCATTAGATCTTTTTGAAGAAGGTTCGGTTACAAATTTATTTACTTCTATTGTTGGAAATGTTTTTGGTT
TTAAAGCTTTACGAGCATTAAGATTAGAAGATTTAAGAATTCCCCCAGCTTATGTTAAAACATTTCAAGGCCCACCACAT
GGTATCCAAGTTGAACGTGATAAGTTAAATAAATACGGTCGTTCACTTCTTGGCTGTACTATTAAACCAAAACTTGGTTT
ATCCGCAAAAAATTATGGTCGTGCAGTTTATGAATGTCTACGTGGGGGCTTAGATNNNNNNNNNNNNNNNNNNNNNNNNN
N
>S190_Coskur_rbcL_K
TCGTTTAACATATTATACACCAGATTATCAAGTGAAAGATACTGATGTTTTAGCTGCTTTTAGAATGACGCCACAACCAG
GTGTACCGCCTGAAGAAGCTGGTGCAGCTGTTGCAGCTGAATCATCAACAGGTACATGGACAACTGTTTGGACAGATGGA
TTAACAAGTTTAGATAGTTATAAAGGTCGTTGTTATGATATCGAACCTGTTGCTGGTGAAGACAATCAATATATTGCTTA
TGTGGCATATCCATTAGATCTTTTTGAAGAAGGTTCGGTTACAAATTTATTTACTTCTATTGTTGGAAATGTTTTTGGTT
TTAAAGCTTTACGAGCATTAAGATTAGAAGATTTAAGAATTCCCCCAGCTTATGTTAAAACATTTCAAGGCCCACCACAT
GGTATCCAAGTTGAACGTGATAAGTTAAATAAATACGGTCGTTCGCTTCTTGGCTGTACTATTAAACCAAAACTTGGTTT
ATCCGCAAAAAATTATGGTCGTGCAGTTTATGAATGTCTACGTGGGGGCTTAGATTTTACAAAAGATGATGAAAACGTCA
A
>S190_Coskur_rbcL_L
NNNNNNNNNNNNNNNTACACCAGATTATCAAGTGAAAGATACTGATATTTTAGCTGCTTTTAGAATGACGCCACAACCAG
GTGTACCGCCTGAAGAAGCTGGTGCAGCTGTTGCAGCTGAATCATCAACAGGTACATGGACAACTGTTTGGACAGATGGA
TTAACAAGTTTAGATAGTTATAAAGGTCGTTGTTATGATATCGAACCTGTTGCTGGTGAAGACAATCAATATATTGCTTA
TGTGGCATATCCATTAGATCTTTTTGAAGAAGGTTCGGTTACAAATTTATTTACTTCTATTGTTGGAAATGTTTTTGGTT
TTAAAGCTTTACGAGCATTAAGATTAGAAGATTTAAGAATTCCCCCAGCTTATGTTAAAACATTTCAAGGCCCACCACAT
GGTATCCAAGTTGAACGTGATAAGTTAAATAAATACGGTCGTTCGCTTCTTGGCTGTACTATTAAACCAAAACTTGGTTT
ATCCGCAAAAAATTATGGTCGTGCAGTTTATGAATGTCTACGTGGGGGCTTAGATTTTACAAAAGATGATGAAAACGTCA
A
>S190_Coskur_rbcL_M
TCGTTTAACATATTATACACCAGATTATCAAGCGAAAGATACTGATATTTTAGCTGCTTTTAGAATGACGCCACAACCAG
GTGTACCGCCTGAAGAAGCTGGTGCAGCTGTTGCAGCTGAATCATCAACAGGTACATGGACAACTGTTTGGACAGATGGA
TTAACAAGTTTAGATAGTTATAAAGGTCGTTGTTATGATATCGAACCTGTTGCTGGTGAAGACAATCAATATATTGCTTA
TGTGGCATATCCATTAGATCTTTTTGAAGAAGGTTCGGTTACAAATTTATTTACTTCTATTGTTGGAAATGTTTTTGGTT
TTAAAGCTTTACGAGCATTAAGATTAGAAGATTTAAGAATTCCCCCAGCTTATGTTAAAACATTTCAAGGCCCACCACAT
GGTATCCAAGTTGAACGTGATAAGTTAAATAAATACGGTCGTTCGCTTCTTGGCTGTACTATTAAACCAAAACTTGGTTT
ATCCGCAAAAAATTATGGTCGTGCAGTTTATGAATGTCTACGTGGGGGCTTAGATTTTACAAAAGATGATGAAAACGTCA

S196 Costasiella kuroshimae con

>S196_Coskur_rbcL_con KC479591
CCCCACGTAGACATTCATAAACTGCACGACCATAATTTTTTGCGGATAAACCAAGTTTTGGTTTAATAGTACAGCCAAGAAGCGAACGACCGTATTTATTTAACTTATCACGTTCAACTTGGATACCATGTGGTGGGCCTTGAAATGTTTTAACATAAGCTGGGGGAATTCTTAAATCTTCTAATCTTAATGCTCGTAAAGCTTTAAAACCAAAAACATTTCCAACAATAGAAGTAAATAAATTTGTAACCGAACCTTCTTCAAAAAGATCTAATGGATATGCCACATAAGCAATATATTGATTGTCTTCACCAGCAACAGGTTCGATATCATAACAACGACCTTTATAACTATCTAAACTTGTTAATCCATCTGTCCAAACAGTTGTCCATGTACCTGTTGATGATTCAGCTGCAACAGCTGCACCAGCTTCTTCAGGCGGTACACCTGGTTGTGGCGTCATTCTAAAAGCAGCTAAAATAYCAGTATCTTTCACTTGATAATCTGGTGTATAATATGTTAAACGATAATCTTT
>S196_Coskur_rbcL_A
CCCCACGTAGACATTCATAAACTGCACGACCATAATTTTTTGCGGATAAACCAAGTTTTGGTTTAATAGTACAGCCAAGAAGCGAACGACCGTATTTATTTAACTTATCACGTTCAACTTGGATACCATGTGGTGGGCCTTGAAATGTTTTAACATAAGCTGGGGGAATTCTTAAATCTTCTAATCTTAATGCTCGTAAAGCTTTAAAACCAAAAACATTTCCAACAATAGAAGTAAATAAATTTGTAACCGAACCTTCTTCAAAAAGATCTAATGGATATGCCACATAAGCAATATATTGATTGTCTTCACCAGCAACAGGTTCGATATCATAACAACGACCTTTATAACTATCTAAACTTGTTAATCCATCTGTCCAAACAGTTGTCCATGTACCTGTTGATGATTCAGCTGCAACAGCTGCACCAGCTTCTTCAGGCGGTACACCTGGTTGTGGCGTCATTCTAAAAGCAGCTAAAATATCAGTATCTTTCACTTGATAATCTGGTGTATAATATGTTAAACGATAATCTTT
>S196_Coskur_rbcL_B
CCCCACGTAGACATTCATAAACTGCACGACCATAATTTTTTGCGGATAAACCAAGTTTTGGTTTAATAGTACAGCCAAGAAGCGAACGACCGTATTTATTTAACTTATCACGTTCAACTTGGATACCATGTGGTGGGCCTTGAAATGTTTTAACATAAGCTGGGGGAATTCTTAAATCTTCTAATCTTAATGCTCGTAAAGCTTTAAAACCAAAAACATTTCCAACAATAGAAGTAAATAAATTTGTAACCGAACCTTCTTCAAAAAGATCTAATGGATATGCCACATAAGCAATATATTGATTGTCTTCACCAGCAACAGGTTCGATATCATAACAACGACCTTTATAACTATCTAAACTTGTTAATCCATCTGTCCAAACAGTTGTCCATGTACCTGTTGATGATTCAGCTGCAACAGCTGCACCAGCTTCTTCAGGCGGTACACCTGGTTGTGGCGTCATTCTAAAAGCAGCTAAAATATCAGTATCTTTCACTTGATAATCTGGTGTATAATATGTTAAACGATAATCTTT
>S196_Coskur_rbcL_C
CCCCACGTAGACATTCATAAACTGCACGACCATAATTTTTTGCGGATAAACCAAGTTTTGGTTTAATAGTACAGCCAAGAAGCGAACGACCGTATTTATTTAACTTATCACGTTCAACTTGGATACCATGTGGTGGGCCTTGAAATGTTTTAACATAAGCTGGGGGAATTCTTAAATCTTCTAATCTTAATGCTCGTAAAGCTTTAAAACCAAAAACATTTCCAACAATAGAAGTAAATAAATTTGTAACCGAACCTTCTTCAAAAAGATCTAATGGATATGCCACATAAGCAATATATTGATTGTCTTCACCAGCAACAGGTTCGATATCATAACAACGACCTTTATAACTATCTAAACTTGTTAATCCATCTGTCCAAACAGTTGTCCATGTACCTGTTGATGATTCAGCTGCAACAGCTGCACCAGCTTCTTCAGGCGGTACACCTGGTTGTGGCGTCATTCTAAAAGCAGCTAAAATATCAGTATCTTTCACTTGATAATCTGGTGTATAATATGTTAAACGATAATCTTT
>S196_Coskur_rbcL_D
CCCCACGTAGACATTCATAAACTGCACGACCATAATTTTTTGCGGATAAACCAAGTTTTGGTTTAATAGTACAGCCAAGAAGCGAACGACCGTATTTATTTAACTTATCACGTTCAACTTGGATACCATGTGGTGGGCCTTGAAATGTTTTAACATAAGCTGGGGGAATTCTTAAATCTTCTAATCTTAATGCTCGTAAAGCTTTAAAACCAAAAACATTTCCAACAATAGAAGTAAATAAATTTGTAACCGAACCTTCTTCAAAAAGATCTAATGGATATGCCACATAAGCAATATATTGATTGTCTTCACCAGCAACAGGTTCGATATCATAACAACGACCTTTATAACTATCTAAACTTGTTAATCCATCTGTCCAAACAGTTGTCCATGTACCTGTTGATGATTCAGCTGCAACAGCTGCACCAGCTTCTTCAGGCGGTACACCTGGTTGTGGCGTCATTCTAAAAGCAGCTAAAATATCAGTATCTTTCACTTGATAATCTGGTGTATAATATGTTAAACGATAATCTTT
>S196_Coskur_rbcL_E
CCCCACGTAGACATTCATAAACTGCACGACCATAATTTTTTGCGGATAAACCAAGTTTTGGTTTAATAGTACAGCCAAGAAGCGAACGACCGTATTTATTTAACTTATCACGTTCAACTTGGATACCATGTGGTGGGCCTTGAAATGTTTTAACATAAGCTGGGGGAATTCTTAAATCTTCTAATCTTAATGCTCGTAAAGCTTTAAAACCAAAAACATTTCCAACAATAGAAGTAAATAAATTTGTAACCGAACCTTCTTCAAAAAGATCTAATGGATATGCCACATAAGCAATATATTGATTGTCTTCACCAGCAACAGGTTCGATATCATAACAACGACCTTTATAACTATCTAAACTTGTTAATCCATCTGTCCAAACAGTTGTCCATGTACCTGTTGATGATTCAGCTGCAACAGCTGCACCAGCTTCTTCAGGCGGTACACCTGGTTGTGGCGTCATTCTAAAAGCAGCTAAAATATCAGTATCTTTCACTTGATAATCTGGTGTATAATATGTTAAACGATAATCTTT
>S196_Coskur_rbcL_F
CCCCACGTAGACATTCATAAACTGCACGACCATAATTTTTTGCGGATAAACCAAGTTTTGGTTTAATAGTACAGCCAAGAAGCGAACGACCGTATTTATTTAACTTATCACGTTCAACTTGGATACCATGTGGTGGGCCTTGAAATGTTTTAACATAAGCTGGGGGAATTCTTAAATCTTCTAATCTTAATGCTCGTAAAGCTTTAAAACCAAAAACATTTCCAACAATAGAAGTAAATAAATTTGTAACCGAACCTTCTTCAAAAAGATCTAATGGATATGCCACATAAGCAATATATTGATTGTCTTCACCAGCAACAGGTTCGATATCATAACAACGACCTTTATAACTATCTAAACTTGTTAATCCATCTGTCCAAACAGTTGTCCATGTACCTGTTGATGATTCAGCTGCAACAGCTGCACCAGCTTCTTCAGGCGGTACACCTGGTTGTGGCGTCATTCTAAAAGCAGCTAAAATATCAGTATCTTTCACTTGATAATCTGGTGTATAATATGTTAAACGATAATCTTT
>S196_Coskur_rbcL_G
CCCCACGTAGACATTCATAAACTGCACGACCATAATTTTTTGCGGATAAACCAAGTTTTGGTTTAATAGTACAGCCAAGAAGCGAACGACCGTATTTATTTAACTTATCACGTTCAACTTGGATACCATGTGGTGGGCCTTGAAATGTTTTAACATAAGCTGGGGGAATTCTTAAATCTTCTAATCTTAATGCTCGTAAAGCTTTAAAACCAAAAACATTTCCAACAATAGAAGTAAATAAATTTGTAACCGAACCTTCTTCAAAAAGATCTAATGGATATGCCACATAAGCAATATATTGATTGTCTTCACCAGCAACAGGTTCGATATCATAACAACGACCTTTATAACTATCTAAACTTGTTAATCCATCTGTCCAAACAGTTGTCCATGTACCTGTTGATGATTCAGCTGCAACAGCTGCACCAGCTTCTTCAGGCGGTACACCTGGTTGTGGCGTCATTCTAAAAGCAGCTAAAATATCAGTATCTTTCACTTGATAATCTGGTGTATAATATGTTAAACGATAATCTTT
>S196_Coskur_rbcL_H
CCCCACGTAGACATTCATAAACTGCACGACCATAATTTTTTGCGGATAAACCAAGTTTTGGTTTAATAGTACAGCCAAGAAGCGAACGACCGTATTTATTTAACTTATCACGTTCAACTTGGATACCATGTGGTGGGCCTTGAAATGTTTTAACATAAGCTGGGGGAATTCTTAAATCTTCTAATCTTAATGCTCGTAAAGCTTTAAAACCAAAAACATTTCCAACAATAGAAGTAAATAAATTTGTAACCGAACCTTCTTCAAAAAGATCTAATGGATATGCCACATAAGCAATATATTGATTGTCTTCACCAGCAACAGGTTCGATATCATAACAACGACCTTTATAACTATCTAAACTTGTTAATCCATCTGTCCAAACAGTTGTCCATGTACCTGTTGATGATTCAGCTGCAACAGCTGCACCAGCTTCTTCAGGCGGTACACCTGGTTGTGGCGTCATTCTAAAAGCAGCTAAAATATCAGTATCTTTCACTTGATAATCTGGTGTATAATATGTTAAACGATAATCTTT
>S196_Coskur_rbcL_I
CCCCACGTAGACATTCATAAACTGCACGACCATAATTTTTTGCGGATAAACCAAGTTTTGGTTTAATAGTACAGCCAAGAAGCGAACGACCGTATTTATTTAACTTATCACGTTCAACTTGGATACCATGTGGTGGGCCTTGAAATGTTTTAACATAAGCTGGGGGAATTCTTAAATCTTCTAATCTTAATGCTCGTAAAGCTTTAAAACCAAAAACATTTCCAACAATAGAAGTAAATAAATTTGTAACCGAACCTTCTTCAAAAAGATCTAATGGATATGCCACATAAGCAATATATTGATTGTCTTCACCAGCAACAGGTTCGATATCATAACAACGACCTTTATAACTATCTAAACTTGTTAATCCATCTGTCCAAACAGTTGTCCATGTACCTGTTGATGATTCAGCTGCAACAGCTGCACCAGCTTCTTCAGGCGGTACACCTGGTTGTGGCGTCATTCTAAAAGCAGCTAAAATATCAGTATCTTTCACTTGATAATCTGGTGTATAATATGTTAAACGATAATCTTT
>S196_Coskur_rbcL_J
CCCCACGTAGACATTCATAAACTGCACGACCATAATTTTTTGCGGATAAACCAAGTTTTGGTTTAATAGTACAGCCAAGAAGCGAACGACCGTATTTATTTAACTTATCACGTTCAACTTGGATACCATGTGGTGGGCCTTGAAATGTTTTAACATAAGCTGGGGGAATTCTTAAATCTTCTAATCTTAATGCTCGTAAAGCTTTAAAACCAAAAACATTTCCAACAATAGAAGTAAATAAATTTGTAACCGAACCTTCTTCAAAAAGATCTAATGGATATGCCACATAAGCAATATATTGATTGTCTTCACCAGCAACAGGTTCGATATCATAACAACGACCTTTATAACTATCTAAACTTGTTAATCCATCTGTCCAAACAGTTGTCCATGTACCTGTTGATGATTCAGCTGCAACAGCTGCACCAGCTTCTTCAGGCGGTACACCTGGTTGTGGCGTCATTCTAAAAGCAGCTAAAATATCAGTATCTTTCACTTGATAATCTGGTGTATAATATGTTAAACGATAATCTTT
>S196_Coskur_rbcL_K
CCCCACGTAGACATTCATAAACTGCACGACCATAATTTTTTGCGGATAAACCAAGTTTTGGTTTAATAGTACAGCCAAGAAGCGAACGACCGTATTTATTTAACTTATCACGTTCAACTTGGATACCATGTGGTGGGCCTTGAAATGTTTTAACATAAGCTGGGGGAATTCTTAAATCTTCTAATCTTAATGCTCGTAAAGCTTTAAAACCAAAAACATTTCCAACAATAGAAGTAAATAAATTTGTAACCGAACCTTCTTCAAAAAGATCTAATGGATATGCCACATAAGCAATATATTGATTGTCTTCACCAGCAACAGGTTCGATATCATAACAACGACCTTTATAACTATCTAAACTTGTTAATCCATCTGTCCAAACAGTTGTCCATGTACCTGTTGATGATTCAGCTGCAACAGCTGCACCAGCTTCTTCAGGCGGTACACCTGGTTGTGGCGTCATTCTAAAAGCAGCTAAAATACCAGTATCTTTCACTTGATAATCTGGTGTATAATATGTTAAACGATAATCTTT

Costasiella spec

863 Costasiella spec con

>863_Cosspe_rbcL_con KC479612
TCGTTTAACATATTATACACCAGATTATCAAGTATTAGACACAGATATTCTTGCAGCAKTTAGAATGACACCTCAACCGG
GTGTTCCTCCAGAAGAAGCAGGTGCTGCTGTTGCTGCAGAATCATCAACAGGAACATGGACAACAGTTTGGACGGATGGT
CTAACAAGTTTAGATCGATATAAGGRTCGTTGTTATGATATTGAAGCAATTCCTGGGGAAGAGAATCAATACAYTGCATA
TGTAGCTTATCCTTTAGATTTATTTGAAGAAGGTTCTGTTACTAATTTATTTACTTCAATTGTTGGAAATGTTTTTGGAT
TTAAAGCACTAAGAGCATTACGTCTTGAAGRTTTACGTATTCCGCCATCATACACTAAAACTTTTCAAGGCCCCCCTCAT
GGTATTCAGGTTGAACGTGATAAACTTAATAAATATGGACGTCCTTTCTTAGGTTGTACGATTAAACCTAAATTAGGATT
ATCTGCGAAAAATTACGGTCGMGCGGTTTATGAATGTTTAAGGGGTGGTCTYGACTTTACTAAAGATGATGAGAATGYAA
A
>863_Cosspe_rbcL_A
TCGTTTAACATATTATACACCAGATTATCAAGTATTAGACACAGATATTCTTGCAGCATTTAGAATGACACCTCAACCGG
GTGTTCCTCCAGAAGAAGCAGGTGCTGCTGTTGCTGCAGAATCATCAACAGGAACATGGACAACAGTTTGGACGGATGGT
CTAACAAGTTTAGATCGATATAAGGGTCGTTGTTATGATATTGAAGCAATTCCTGGGGAAGAGAATCAATACATTGCATA
TGTAGCTTATCCTTTAGATTTATTTGAAGAAGGTTCTGTTACTAATTTATTTACTTCAATTGTTGGAAATGTTTTTGGAT
TTAAAGCACTAAGAGCATTACGTCTTGAAGATTTACGTATTCCGCCATCATACACTAAAACTTTTCAAGGCCCCCCTCAT
GGTATTCAGGTTGAACGTGATAAACTTAATAAATATGGACGTCCTTTCTTAGGTTGTACGATTAAACCTAAATTAGGATT
ATCTGCGAAAAATTACGGTCGCGCGGTTTATGAATGTTTAAGGGGTGGTCTTGACTTTACTAAAGATGATGAGAATGCAA
A
>863_Cosspe_rbcL_B
TCGTTTAACATATTATACACCAGATTATCAAGTATTAGACACAGATATTCTTGCAGCATTTAGAATGACACCTCAACCGG
GTGTTCCTCCAGAAGAAGCAGGTGCTGCTGTTGCTGCAGAATCATCAACAGGAACATGGACAACAGTTTGGACGGATGGT
CTAACAAGTTTAGATCGATATAAGGGTCGTTGTTATGATATTGAAGCAATTCCTGGGGAAGAGAATCAATACATTGCATA
TGTAGCTTATCCTTTAGATTTATTTGAAGAAGGTTCTGTTACTAATTTATTTACTTCAATTGTTGGAAATGTTTTTGGAT
TTAAAGCACTAAGAGCATTACGTCTTGAAGGTTTACGTATTCCGCCATCATACACTAAAACTTTTCAAGGCCCCCCTCAT
GGTATTCAGGTTGAACGTGATAAACTTAATAAATATGGACGTCCTTTCTTAGGTTGTACGATTAAACCTAAATTAGGATT
ATCTGCGAAAAATTACGGTCGCGCGGTTTATGAATGTTTAAGGGGTGGTCTCGACTTTACTAAAGATGATGAGAATGTAA
A
>863_Cosspe_rbcL_F
TCGTTTAACATATTATACACCAGATTATCAAGTATTAGACACAGATATTCTTGCAGCATTTAGAATGACACCTCAACCGG
GTGTTCCTCCAGAAGAAGCAGGTGCTGCTGTTGCTGCAGAATCATCAACAGGAACATGGACAACAGTTTGGACGGATGGT
CTAACAAGTTTAGATCGATATAAGGATCGTTGTTATGATATTGAAGCAATTCCTGGGGAAGAGAATCAATACACTGCATA
TGTAGCTTATCCTTTAGATTTATTTGAAGAAGGTTCTGTTACTAATTTATTTACTTCAATTGTTGGAAATGTTTTTGGAT
TTAAAGCACTAAGAGCATTACGTCTTGAAGATTTACGTATTCCGCCATCATACACTAAAACTTTTCAAGGCCCCCCTCAT
GGTATTCAGGTTGAACGTGATAAACTTAATAAATATGGACGTCCTTTCTTAGGTTGTACGATTAAACCTAAATTAGGATT
ATCTGCGAAAAATTACGGTCGCGCGGTTTATGAATGTTTAAGGGGTGGTCTTGACTTTACTAAAGATGATGAGAATGTAA
A
>863_Cosspe_rbcL_H
--------------------------------------------------------------------------------
--------------------------------------------------------------------------------
--------------------------------------------------------------------------------
---------------------------------------------------------------TGGAAATGTTTTTGGAT
TTAAAGCACTAAGAGCATTACGTCTTGAAGATTTACGTATTCCGCCATCATACACTAAAACTTTTCAAGGCCCCCCTCAT
GGTATTCAGGTTGAACGTGATAAACTTAATAAATATGGACGTCCTTTCTTAGGTTGTACGATTAAACCTAAATTAGGATT
ATCTGCGAAAAATTACGGTCGCGCGGTTTATGAATGTTTAAGGGGTGGTCTTGACTTTACTAAAGATGATGAGAATGTAA
A
>863_Cosspe_rbcL_I
TCGTTTAACATATTATACACCAGATTATCAAGTATTAGACACAGATATTCTTGCAGCAGTTAGAATGACACCTCAACCGG
GTGTTCCTCCAGAAGAAGCAGGTGCTGCTGTTGCTGCAGAATCATCAACAGGAACATGGACAACAGTTTGGACGGATGGT
CTAACAAGTTTAGATCGATATAAGGGTCGTTGTTATGATATTGAAGCAATTCCTGGGGAAGAGAATCAATACATTGCATA
TGTAGCTTATCCTTTAGATTTATTTGAAGAAGGTTCTGTTACTAATTTATTTACTTCAATTGTTGGAAATGTTTTTGGAT
TTAAAGCACTAAGAGCATTACGTCTTGAAGATTTACGTATTCCGCCATCATACACTAAAACTTTTCAAGGCCCCCCTCAT
GGTATTCAGGTTGAACGTGATAAACTTAATAAATATGGACGTCCTTTCTTAGGTTGTACGATTAAACCTAAATTAGGATT
ATCTGCGAAAAATTACGGTCGAGCGGTTTATGAATGTTTAAGGGGTGGTCTTGACTTTACTAAAGATGATGAGAATGTAA
A
>863_Cosspe_rbcL K
TCGTTTAACATATTATACACCAGATTATCAAGTATTAGACACAGATATTCTTGCAGCATTTAGAATGACACCTCAACCGG
GTGTTCCTCCAGAAGAAGCAGGTGCTGCTGTTGCTGCAGAATCATCAACAGGAACATGGACAACAGTTTGGACGGATGGT
CTAACAAGTTTAGATCGATATAAGGGTCGTTGTTATGATATTGAAGCAATTCCTGGGGAAGAGAATCAATACATTGCATA
TGTAGCTTATCCTTTAGATTTATTTGAAGAAGGTTCTGTTACTAATTTATTTACTTCAATTGTTGGAAATGTTTTTGGAT
TTAAAGCACTAAGAGCATTACGTCTTGAAGATTTACGTATTCCGCCATCATACACTAAAACTTTTCAAGGCCCCCCTCAT
GGTATTCAGGTTGAACGTGATAAACTTAATAAATATGGACGTCCTTTCTTAGGTTGTACGATTAAACCTAAATTAGGATT
ATCTGCGAAAAATTACGGTCGCGCGGTTTATGAATGTTTAAGGGGTGGTCTTGACTTTACTAAAGATGATGAGAATGTAA
A
>863_Cosspe_rbcL_L
TCGTTTAACATATTATACACCAGATTATCAAGTATTAGACACAGATATTCTTGCAGCATTTAGAATGACACCTCAACCGG
GTGTTCCTCCAGAAGAAGCAGGTGCTGCTGTTGCTGCAGAATCATCAACAGGAACATGGACAACAGTTTGGACGGATGGT
CTAACAAGTTTAGATCGATATAAGGGTCGTTGTTATGATATTGAAGCAATTCCTGGGGAAGAGAATCAATACATTGCATA
TGTAGCTTATCCTTTAGATTTATTTGAAGAAGGTTCTGTTACTAATTTATTTACTTCAATTGTTGGAAATGTTTTTGGAT
TTAAAGCACTAAGAGCATTACGTCTTGAAGATTTACGTATTCCGCCATCATACACTAAAACTTTTCAAGGCCCCCCTCAT
GGTATTCAGGTTGAACGTGATAAACTTAATAAATATGGACGTCCTTTCTTAGGTTGTACGATTAAACCTAAATTAGGATT
ATCTGCGAAAAATTACGGTCGCGCGGTTTATGAATGTTTAAGGGGTGGTCTTGACTTTACTAAAGATGATGAGAATGTAA
A

864 Costasiella spec1 

>864_Cosatsiella_spec_1_rbcL_conA KC479510
TCGTTTAACRTATTATACACCAGATTATCAAGTGAAARATACTGATATTTTAGCTGCTTTTAGAATGACGCCACAACCAG
GTGTACCGCCTGAAGAAGCTGGTGCAGCTGTTGCAGCTGAATCATCAACAGGTACATGGACAACTGTTTGGACAGATGGA
TTAACAAGTTTAGATAGTTATAAAGGTCGTTGTTATGATATCGAACCTGTTGCTGGTGAAGACAATCAATATATTGCTTA
TGTGGCATATCCAYTAGATCTTTTTGAAGAAGGTTCGGTTACAAATTTATTTACTTCTATTGTTGGAAATGTTTTTGGTT
TTAAAGCTTTACGAGCATTAAGATTAGAAGATTTAAGAATTCCCCCAGCTTATGTTAAAACATTTCAAGGCCCACCACAT
GGTATCCAAGTTGAACGTGATAAGTTAAATAAATACGGTCGTTCGCTTCTTGGCTGTACTATTAAACCARAACTTGGTTT
ATCCGCAAAAAATTATGGTCGTGCAGTTTATGAATGTCTACGTGGGGGCTTAGATTTTACAAAAGATGATGAAAACGTCA
A
>864_Cosatsiella_spec_1_rbcL_A
TCGTTTAACATATTATACACCAGATTATCAAGTGAAAGATACTGATATTTTAGCTGCTTTTAGAATGACGCCACAACCAG
GTGTACCGCCTGAAGAAGCTGGTGCAGCTGTTGCAGCTGAATCATCAACAGGTACATGGACAACTGTTTGGACAGATGGA
TTAACAAGTTTAGATAGTTATAAAGGTCGTTGTTATGATATCGAACCTGTTGCTGGTGAAGACAATCAATATATTGCTTA
TGTGGCATATCCACTAGATCTTTTTGAAGAAGGTTCGGTTACAAATTTATTTACTTCTATTGTTGGAAATGTTTTTGGTT
TTAAAGCTTTACGAGCATTAAGATTAGAAGATTTAAGAATTCCCCCAGCTTATGTTAAAACATTTCAAGGCCCACCACAT
GGTATCCAAGTTGAACGTGATAAGTTAAATAAATACGGTCGTTCGCTTCTTGGCTGTACTATTAAACCAAAACTTGGTTT
ATCCGCAAAAAATTATGGTCGTGCAGTTTATGAATGTCTACGTGGGGGCTTAGATTTTACAAAAGATGATGA-AACGTCA
A
>864_Cosatsiella_spec_1_rbcL_C
TCGTTTAACATATTATACACCAGATTATCAAGTGAAAAATACTGATATTTTAGCTGCTTTTAGAATGACGCCACAACCAG
GTGTACCGCCTGAAGAAGCTGGTGCAGCTGTTGCAGCTGAATCATCAACAGGTACATGGACAACTGTTTGGACAGATGGA
TTAACAAGTTTAGATAGTTATAAAGGTCGTTGTTATGATATCGAACCTGTTGCTGGTGAAGACAATCAATATATTGCTTA
TGTGGCATATCCATTAGATCTTTTTGAAGAAGGTTCGGTTACAAATTTATTTACTTCTATTGTTGGAAATGTTTTTGGTT
TTAAAGCTTTACGAGCATTAAGATTAGAAGATTTAAGAATTCCCCCAGCTTATGTTAAAACATTTCAAGGCCCACCACAT
GGTATCCAAGTTGAACGTGATAAGTTAAATAAATACGGTCGTTCGCTTCTTGGCTGTACTATTAAACCAAAACTTGGTTT
ATCCGCAAAAAATTATGGTCGTGCAGTTTATGAATGTCTACGTGGGGGCTTAGATTTTACAAAAGATGATGAAAACGTCA
A
>864_Cosatsiella_spec_1_rbcL_D
TCGTTTAACATATTATACACCAGATTATCAAGTGAAAAATACTGATATTTTAGCTGCTTTTAGAATGACGCCACAACCAG
GTGTACCGCCTGAAGAAGCTGGTGCAGCTGTTGCAGCTGAATCATCAACAGGTACATGGACAACTGTTTGGACAGATGGA
TTAACAAGTTTAGATAGTTATAAAGGTCGTTGTTATGATATCGAACCTGTTGCTGGTGAAGACAATCAATATATTGCTTA
TGTGGCATATCCATTAGATCTTTTTGAAGAAGGTTCGGTTACAAATTTATTTACTTCTATTGTTGGAAATGTTTTTGGTT
TTAAAGCTTTACGAGCATTAAGATTAGAAGATTTAAGAATTCCCCCAGCTTATGTTAAAACATTTCAAGGCCCACCACAT
GGTATCCAAGTTGAACGTGATAAGTTAAATAAATACGGTCGTTCGCTTCTTGGCTGTACTATTAAACCAAAACTTGGTTT
ATCCGCAAAAAATTATGGTCGTGCAGTTTATGAATGTCTACGTGGGGGCTTAGATTTTACAAAAGATGATGAAAACGTCA
A
>864_Cosatsiella_spec_1_rbcL_E
TCGTTTAACATATTATACACCAGATTATCAAGTGAAAGATACTGATATTTTAGCTGCTTTTAGAATGACGCCACAACCAG
GTGTACCGCCTGAAGAAGCTGGTGCAGCTGTTGCAGCTGAATCATCAACAGGTACATGGACAACTGTTTGGACAGATGGA
TTAACAAGTTTAGATAGTTATAAAGGTCGTTGTTATGATATCGAACCTGTTGCTGGTGAAGACAATCAATATATTGCTTA
TGTGGCATATCCATTAGATCTTTTTGAAGAAGGTTCGGTTACAAATTTATTTACTTCTATTGTTGGAAATGTTTTTGGTT
TTAAAGCTTTACGAGCATTAAGATTAGAAGATTTAAGAATTCCCCCAGCTTATGTTAAAACATTTCAAGGCCCACCACAT
GGTATCCAAGTTGAACGTGATAAGTTAAATAAATACGGTCGTTCGCTTCTTGGCTGTACTATTAAACCAGAACTTGGTTT
ATCCGCAAAAAATTATGGTCGTGCAGTTTATGAATGTCTACGTGGGGGCTTAGATTTTACAAAAGATGATGAAAACGTCA
A
>864_Cosatsiella_spec_1_rbcL_J
TCGTTTAACGTATTATACACCAGATTATCAAGTGAAAGATACTGATATTTTAGCTGCTTTTAGAATGACGCCACAACCAG
GTGTACCGCCTGAAGAAGCTGGTGCAGCTGTTGCAGCTGAATCATCAACAGGTACATGGACAACTGTTTGGACAGATGGA
TTAACAAGTTTAGATAGTTATAAAGGTCGTTGTTATGATATCGAACCTGTTGCTGGTGAAGACAATCAATATATTGCTTA
TGTGGCATATCCATTAGATCTTTTTGAAGAAGGTTCGGTTACAAATTTATTTACTTCTATTGTTGGAAATGTTTTTGGTT
TTAAAGCTTTACGAGCATTAAGATTAGAAGATTTAAGAATTCCCCCAGCTTATGTTAAAACATTTCAAGGCCCACCACAT
GGTATCCAAGTTGAACGTGATAAGTTAAATAAATACGGTCGTTCGCTTCTTGGCTGTACTATTAAACCAAAACTTGGTTT
ATCCGCAAAAAATTATGGTCGTGCAGTTTATGAATGTCTACGTGGGGGCTTAGATTTTACAAAAGATGATGAAAACGTCA
A

>864_Cosatsiella_spec_1_rbcL_conB KC479609
TCGTTTAACATATTATACACCAGATTATCAAGTATTAGAAACTGATATTCTTGCAGCTTTTAGAATGACACCACAATCAG
GTGTTCCATCCGAAGAAGCTGGTGCAGCAGTAGCTGCAGAATCTTCAACAGGAACTTGGACAACAGTTTGGACAGATGGA
CTTACAAATCTAGATAAATATAAAGGACGCTGTTAYGATATTGAACCTGTTGCTGGAGARGACAATCAATATATTGCCTA
TGTTGCATATCCAATTGATCTTTTTGAAGAAGGTTCTGTAACAAATTTATTTACTTCAATTGTTGGAAACGTATTTGGAT
TTAAAGCGTTGAGAGCGTTACGTTTAGAWGATTTGCGTATACCTCCAGCATATATTAAAACATTTCAAGGCCCACCGCAT
GGAATTGAAGTGGAACGTGATAAACTTAATAAATATGGGCGTCCTCTTTTAGGTTGTACAATTAAACCAAAATTAGGACT
TTCAGCAAAAAATTATGGACGTGCTGTTTATGWATGTCTACGTGGTGGACTTGATTTTACAARAGATGATGAAAACGTGA
A
>864_Cosatsiella_spec_1_rbcL_E
TCGTTTAACATATTATACACCAGATTATCAAGTATTAGAAACTGATATTCTTGCAGCTTTTAGAATGACACCACAATCAG
GTGTTCCATCCGAAGAAGCTGGTGCAGCAGTAGCTGCAGAATCTTCAACAGGAACTTGGACAACAGTTTGGACAGATGGA
CTTACAAATCTAGATAAATATAAAGGACGCTGTTACGATATTGAACCTGTTGCTGGAGAAGACAATCAATATATTGCCTA
TGTTGCATATCCAATTGATCTTTTTGAAGAAGGTTCTGTAACAAATTTATTTACTTCAATTGTTGGAAACGTATTTGGAT
TTAAAGCGTTGAGAGCGTTACGTTTAGAAGATTTGCGTATACCTCCAGCATATATTAAAACATTTCAAGGCCCACCGCAT
GGAATTGAAGTGGAACGTGATAAACTTAATAAATATGGGCGTCCTCTTTTAGGTTGTACAATTAAACCAAAATTAGGACT
TTCAGCAAAAAATTATGGACGTGCTGTTTATGAATGTCTACGTGGTGGACTTGATTTTACAAAAGATGATGAAAACGTGA
A
>864_Cosatsiella_spec_1_rbcL_G
TCGTTTAACATATTATACACCAGATTATCAAGTATTAGAAACTGATATTCTTGCAGCTTTTAGAATGACACCACAATCAG
GTGTTCCATCCGAAGAAGCTGGTGCAGCAGTAGCTGCAGAATCTTCAACAGGAACTTGGACAACAGTTTGGACAGATGGA
CTTACAAATCTAGATAAATATAAAGGACGCTGTTACGATATTGAACCTGTTGCTGGAGAAGACAATCAATATATTGCCTA
TGTTGCATATCCAATTGATCTTTTTGAAGAAGGTTCTGTAACAAATTTATTTACTTCAATTGTTGGAAACGTATTTGGAT
TTAAAGCGTTGAGAGCGTTACGTTTAGAAGATTTGCGTATACCTCCAGCATATATTAAAACATTTCAAGGCCCACCGCAT
GGAATTGAAGTGGAACGTGATAAACTTAATAAATATGGGCGTCCTCTTTTAGGTTGTACAATTAAACCAAAATTAGGACT
TTCAGCAAAAAATTATGGACGTGCTGTTTATGAATGTCTACGTGGTGGACTTGATTTTACAAGAGATGATGAAAACGTGA
A
>864_Cosatsiella_spec_1_rbcL_K
TCGTTTAACATATTATACACCAGATTATCAAGTATTAGAAACTGATATTCTTGCAGCTTTTAGAATGACACCACAATCAG
GTGTTCCATCCGAAGAAGCTGGTGCAGCAGTAGCTGCAGAATCTTCAACAGGAACTTGGACAACAGTTTGGACAGATGGA
CTTACAAATCTAGATAAATATAAAGGACGCTGTTACGATATTGAACCTGTTGCTGGAGAAGACAATCAATATATTGCCTA
TGTTGCATATCCAATTGATCTTTTTGAAGAAGGTTCTGTAACAAATTTATTTACTTCAATTGTTGGAAACGTATTTGGAT
TTAAAGCGTTGAGAGCGTTACGTTTAGAAGATTTGCGTATACCTCCAGCATATATTAAAACATTTCAAGGCCCACCGCAT
GGAATTGAAGTGGAACGTGATAAACTTAATAAATATGGGCGTCCTCTTTTAGGTTGTACAATTAAACCAAAATTAGGACT
TTCAGCAAAAAATTATGGACGTGCTGTTTATGAATGTCTACGTGGTGGACTTGATTTTACAAAAGATGATGAAAACGTGA
A
>864_Cosatsiella_spec_1_rbcL_L
TCGTTTAACATATTATACACCAGATTATCAAGTATTAGAAACTGATATTCTTGCAGCTTTTAGAATGACACCACAATCAG
GTGTTCCATCCGAAGAAGCTGGTGCAGCAGTAGCTGCAGAATCTTCAACAGGAACTTGGACAACAGTTTGGACAGATGGA
CTTACAAATCTAGATAAATATAAAGGACGCTGTTATGATATTGAACCTGTTGCTGGAGAGGACAATCAATATATTGCCTA
TGTTGCATATCCAATTGATCTTTTTGAAGAAGGTTCTGTAACAAATTTATTTACTTCAATTGTTGGAAACGTATTTGGAT
TTAAAGCGTTGAGAGCGTTACGTTTAGATGATTTGCGTATACCTCCAGCATATATTAAAACATTTCAAGGCCCACCGCAT
GGAATTGAAGTGGAACGTGATAAACTTAATAAATATGGGCGTCCTCTTTTAGGTTGTACAATTAAACCAAAATTAGGACT
TTCAGCAAAAAATTATGGACGTGCTGTTTATGTATGTCTACGTGGTGGACTTGATTTTACAAAAGATGATGAAAACGTGA
A

860 Cyerce nigra

860 Cyerce nigra rbcL conA

>860_Cyenig_rbcL_conA KC479618
TCGTCTAACTTATTACACGCCTGATTACCAAGTAAARGATACAGATATTCTTGCAGCCYTTCGTATGACTCCACAACCTG
GTGTTCCACCAGAAGAGTGTGGTGCCGCTGTTGCAGCAGRATCATCAACAGGTACATGGACTACTGTGTGGACAGATGGT
TTAACAAGTTTAGATCGTTATAAAGGTYGTTGTTATGATTTAGARCCTGTAAAAGGTGAAGAAAATCAGTTTATCGCCTA
TGTTGCATATCCACTTGATTTATTTGAAGAAGGCTCAGTAACAAACTTATTTACATCAATTGTAGGGAAYGTATTTRGTT
TTRRAGCTTTACGAGYACTTCGTTTAGAAGATTTACGTATTTCAGTTGCTTATGCTAAAACATTCCAAGGTCCTCCACAT
GGTATTGAAGTAGAACGTGATAAATTAAATAAATATGGACGCCCATTACTTGGTTGTACAATTAAACCTAAATTAGGTTT
ATCAGCAAAAAACTATGGTCGAGCAGTTTATGAATGTTTACGAGGTRGTCTTGATTTTACCAAAGATGATGAAAACGTAA
A
>860_Cyenig_rbcL_A 
TCGTCTAACTTATTACACGCCTGATTACCAAGTAAAGGATACAGATATTCTTGCAGCCCTTCGTATGACTCCACAACCTG
GTGTTCCACCAGAAGAGTGTGGTGCCGCTGTTGCAGCAGAATCATCAACAGGTACATGGACTACTGTGTGGACAGATGGT
TTAACAAGTTTAGATCGTTATAAAGGTCGTTGTTATGATTTAGAGCCTGTAAAAGGTGAAGAAAATCAGTTTATCGCCTA
TGTTGCATATCCACTTGATTTATTTGAAGAAGGCTCAGTAACAAACTTATTTACATCAATTGTAGGGAACGTATTTAGTT
TTAAAGCTTTACGAGCACTTCGTTTAGAAGATTTACGTATTTCAGTTGCTTATGCTAAAACATTCCAAGGTCCTCCACAT
GGTATTGAAGTAGAACGTGATAAATTAAATAAATATGGACGCCCATTACTTGGTTGTACAATTAAACCTAAATTAGGTTT
ATCAGCAAAAAACTATGGTCGAGCAGTTTATGAATGTTTACGAGGTGGTCTTGATTTTACCAAAGATGATGAAAACGTAA
A
>860_Cyenig_rbcL_F
TCGTCTAACTTATTACACGCCTGATTACCAAGTAAAAGATACAGATATTCTTGCAGCCTTTCGTATGACTCCACAACCTG
GTGTTCCACCAGAAGAGTGTGGTGCCGCTGTTGCAGCAGAATCATCAACAGGTACATGGACTACTGTGTGGACAGATGGT
TTAACAAGTTTAGATCGTTATAAAGGTTGTTGTTATGATTTAGAACCTGTAAAAGGTGAAGAAAATCAGTTTATCGCCTA
TGTTGCATATCCACTTGATTTATTTGAAGAAGGCTCAGTAACAAACTTATTTACATCAATTGTAGGGAACGTATTTGGTT
TTAAAGCTTTACGAGCACTTCGTTTAGAAGATTTACGTATTTCAGTTGCTTATGCTAAAACATTCCAAGGTCCTCCACAT
GGTATTGAAGTAGAACGTGATAAATTAAATAAATATGGACGCCCATTACTTGGTTGTACAATTAAACCTAAATTAGGTTT
ATCAGCAAAAAACTATGGTCGAGCAGTTTATGAATGTTTACGAGGTAGTCTTGATTTTACCAAAGATGATGAAAACGTAA
A
>860_Cyenig_rbcL_I
TCGTCTAACTTATTACACGCCTGATTACCAAGTAAAAGATACAGATATTCTTGCAGCCTTTCGTATGACTCCACAACCTG
GTGTTCCACCAGAAGAGTGTGGTGCCGCTGTTGCAGCAGGATCATCAACAGGTACATGGACTACTGTGTGGACAGATGGT
TTAACAAGTTTAGATCGTTATAAAGGTCGTTGTTATGATTTAGAACCTGTAAAAGGTGAAGAAAATCAGTTTATCGCCTA
TGTTGCATATCCACTTGATTTATTTGAAGAAGGCTCAGTAACAAACTTATTTACATCAATTGTAGGGAACGTATTTGGTT
TTAAAGCTTTACGAGTACTTCGTTTAGAAGATTTACGTATTTCAGTTGCTTATGCTAAAACATTCCAAGGTCCTCCACAT
GGTATTGAAGTAGAACGTGATAAATTAAATAAATATGGACGCCCATTACTTGGTTGTACAATTAAACCTAAATTAGGTTT
ATCAGCAAAAAACTATGGTCGAGCAGTTTATGAATGTTTACGAGGTGGTCTTGATTTTACCAAAGATGATGAAAACGTAA
A
>860_Cyenig_rbcL_J
TCGTCTAACTTATTACACGCCTGATTACCAAGTAAAAGATACAGATATTCTTGCAGCCTTTCGTATGACTCCACAACCTG
GTGTTCCACCAGAAGAGTGTGGTGCCGCTGTTGCAGCAGAATCATCAACAGGTACATGGACTACTGTGTGGACAGATGGT
TTAACAAGTTTAGATCGTTATAAAGGTCGTTGTTATGATTTAGAACCTGTAAAAGGTGAAGAAAATCAGTTTATCGCCTA
TGTTGCATATCCACTTGATTTATTTGAAGAAGGCTCAGTAACAAACTTATTTACATCAATTGTAGGGAACGTATTTGGTT
TTGGAGCTTTACGAGCACTTCGTTTAGAAGATTTACGTATTTCAGTTGCTTATGCTAAAACATTCCAAGGTCCTCCACAT
GGTATTGAAGTAGAACGTGATAAATTAAATAAATATGGACGCCCATTACTTGGTTGTACAATTAAACCTAAATTAGGTTT
ATCAGCAAAAAACTATGGTCGAGCAGTTTATGAATGTTTACGAGGTGGTCTTGATTTTACCAAAGATGATGAAAACGTAA
A
>860_Cyenig_rbcL_L
TCGTCTAACTTATTACACGCCTGATTACCAAGTAAAAGATACAGATATTCTTGCAGCCTTTCGTATGACTCCACAACCTG
GTGTTCCACCAGAAGAGTGTGGTGCCGCTGTTGCAGCAGAATCATCAACAGGTACATGGACTACTGTGTGGACAGATGGT
TTAACAAGTTTAGATCGTTATAAAGGTCGTTGTTATGATTTAGAACCTGTAAAAGGTGAAGAAAATCAGTTTATCGCCTA
TGTTGCATATCCACTTGATTTATTTGAAGAAGGCTCAGTAACAAACTTATTTACATCAATTGTAGGGAATGTATTTGGTT
TTAAAGCTTTACGAGCACTTCGTTTAGAAGATTTACGTATTTCAGTTGCTTATGCTAAAACATTCCAAGGTCCTCCACAT
GGTATTGAAGTAGAACGTGATAAATTAAATAAATATGGACGCCCATTACTTGGTTGTACAATTAAACCTAAATTAGGTTT
ATCAGCAAAAAACTATGGTCGAGCAGTTTATGAATGTTTACGAGGTGGTCTTGATTTTACCAAAGATGATGAAAACGTAA
A

860 Cyerce nigraa rbcL conB

>860_Cyenig_rbcL_conB KC479617
TTCACATTTTCGTCGTCTTTTGTAAAATCTAGACCTCCTCGTAAACATTCATAACAAGCACGACCATAATTTTTCGCTGA
AAGTCCTAATTTTGGTTTAATTGTACAACCTAAGAAAGGACGGCCATATTTATTCAGTTTATCRCGTTCAACTTGAAYCC
CATGTGGAGGACCTTGGAAAGTTTTAACATAGGATTTAGGAATACGTAAATCTTCTAGACGYAAAGCTCTTAAAGCTTTA
AATCCAAAAACATTTCCTMCAATTGAAGTAAATAAATTGGTTACTGAACCTTCTTCAAATAAATCTAATGGATRRGCAAC
ATAAGCTATATATTGATTTTCTTCGCCAGCAACAGGTTCAATATCATAACAACGGCCTTTATAGCTATCTAAACTTGTTA
GACCATCTGTCCAAACCGTTGTCCATGTTCCTRTAGAAGATTCGGCGGCTACGGCTGCCCCTGCTTCTTCTGGAGGAACC
CCTGGCTGTGGTGTCATTCGAAATGCTGCCAGAATATCTGTATCTGATACTTGATATTCTGGTGTATAATACGTTAATTT
>860_Cyenig_rbcL_F
TTCACATTTTCGTCGTCTTTTGTAAAATCTAGACCTCCTCGTAAACATTCATAACAAGCACGACCATAATTTTTCGCTGA
AAGTCCTAATTTTGGTTTAATTGTACAACCTAAGAAAGGACGGCCATATTTATTCAGTTTATCGCGTTCAACTTGAATCC
CATGTGGAGGACCTTGGAAAGTTTTAACATAGGATTTAGGAATACGTAAATCTTCTAGACGCAAAGCTCTTAAAGCTTTA
AATCCAAAAACATTTCCTACAATTGAAGTAAATAAATTGGTTACTGAACCTTCTTCAAATAAATCTAATGGATAAGCAAC
ATAAGCTATATATTGATTTTCTTCGCCAGCAACAGGTTCAATATCATAACAACGGCCTTTATAGCTATCTAAACTTGTTA
GACCATCTGTCCAAACCGTTGTCCATGTTCCTGTAGAAGATTCGGCGGCTACGGCTGCCCCTGCTTCTTCTGGAGGAACC
CCTGGCTGTGGTGTCATTCGAAATGCTGCCAGAATATCTGTATCTGATACTTGATATTCTGGTGTATAATACGTTAATTT
>860_Cyenig_rbcL_B
TTCACATTTTCGTCGTCTTTTGTAAAATCTAGACCTCCTCGTAAACATTCATAACAAGCACGACCATAATTTTTCGCTGA
AAGTCCTAATTTTGGTTTAATTGTACAACCTAAGAAAGGACGGCCATATTTATTCAGTTTATCACGTTCAACTTGAATCC
CATGTGGAGGACCTTGGAAAGTTTTAACATAGGATTTAGGAATACGTAAATCTTCTAGACGTAAAGCTCTTAAAGCTTTA
AATCCAAAAACATTTCCTACAATTGAAGTAAATAAATTGGTTACTGAACCTTCTTCAAATAAATCTAATGGATGGGCAAC
ATAAGCTATATATTGATTTTCTTCGCCAGCAACAGGTTCAATATCATAACAACGGCCTTTATAGCTATCTAAACTTGTTA
GACCATCTGTCCAAACCGTTGTCCATGTTCCTGTAGAAGATTCGGCGGCTACGGCTGCCCCTGCTTCTTCTGGAGGAACC
CCTGGCTGTGGTGTCATTCGAAATGCTGCCAGAATATCTGTATCTGATACTTGATATTCTGGTGTATAATACGTTAATTT
>860_Cyenig_rbcL_C
TTCACATTTTCGTCGTCTTTTGTAAAATCTAGACCTCCTCGTAAACATTCATAACAAGCACGACCATAATTTTTCGCTGA
AAGTCCTAATTTTGGTTTAATTGTACAACCTAAGAAAGGACGGCCATATTTATTCAGTTTATCACGTTCAACTTGAACCC
CATGTGGAGGACCTTGGAAAGTTTTAACATAGGATTTAGGAATACGTAAATCTTCTAGACGTAAAGCTCTTAAAGCTTTA
AATCCAAAAACATTTCCTACAATTGAAGTAAATAAATTGGTTACTGAACCTTCTTCAAATAAATCTAATGGATAAGCAAC
ATAAGCTATATATTGATTTTCTTCGCCAGCAACAGGTTCAATATCATAACAACGGCCTTTATAGCTATCTAAACTTGTTA
GACCATCTGTCCAAACCGTTGTCCATGTTCCTATAGAAGATTCGGCGGCTACGGCTGCCCCTGCTTCTTCTGGAGGAACC
CCTGGCTGTGGTGTCATTCGAAATGCTGCCAGAATATCTGTATCTGATACTTGATATTCTGGTGTATAATACGTTAATTT

860 Cyerce nigra rbcL conC

>860_Cyenig_rbcL_conC
TCGTTTAACGTATTACACACCTGATTACCAAGTAAAAGATACAGATATTCTTGCAGCTTTCCGTATGACTCCACAACCTG
GTGTCCCACCGGAAGAATGTGGAGCAGCTGTTGCAGCAGAATCTTCAACAGGGACATGGACTACAGTATGGACAGATGGT
TTAACAAGTTTAGATCGTTATAAAGGTCGTTGTTATGATTTAGAACCTGTAAAAGGGGAAGAAAATCAGTATATCGCCTA
TGTTGCATATCCACTTGATTTATTTGAAGAAGGCTCAATAACAAACTTATTTACATCAATTGTTGGAAATGTATTTGGTT
CTAAAGCTTTACGAGCATTAAGATTAGAAGATTTAAGAATTCCCCCAGCTTACGTTAAAACATTTCAAGGCCCACCACAT
GGTATCCAAGTTGAACGTGATAAGTTAAATAAATACGGTCGTTCGCTTCTTGGCTGTACTATTAAACCAAAACTTGGTTT
ATCCGCAAAAAATTATGGTCGTGCAGTTTATGAATGTCTACGTGGGGGCTTAGATTTTACAAAAGATGATGAAAACGTCA
A
>860_Cyenig_rbcL_H
TCGTTTAACGTATTACACACCTGATTACCAAGTAAAAGATACAGATATTCTTGCAGCTTTCCGTATGACTCCACAACCTG
GTGTCCCACCGGAAGAATGTGGAGCAGCTGTTGCAGCAGAATCTTCAACAGGGACATGGACTACAGTATGGACAGATGGT
TTAACAAGTTTAGATCGTTATAAAGGTCGTTGTTATGATTTAGAACCTGTAAAAGGGGAAGAAAATCAGTATATCGCCTA
TGTTGCATATCCACTTGATTTATTTGAAGAAGGCTCAATAACAAACTTATTTACATCAATTGTTGGAAATGTATTTGGTT
CTAAAGCTTTACGAGCATTAAGATTAGAAGATTTAAGAATTCCCCCAGCTTACGTTAAAACATTTCAAGGCCCACCACAT
GGTATCCAAGTTGAACGTGATAAGTTAAATAAATACGGTCGTTCGCTTCTTGGCTGTACTATTAAACCAAAACTTGGTTT
ATCCGCAAAAAATTATGGTCGTGCAGTTTATGAATGTCTACGTGGGGGCTTAGATTTTACAAAAGATGATGAAAACGTCA
A
>860_Cyenig_rbcL_K
TCGTTTAACGTATTACACACCTGATTACCAAGTAAAAGATACAGATATTCTTGCAGCTTTCCGTATGACTCCACAACCTG
GTGTCCCACCGGAAGAATGTGGAGCAGCTGTTGCAGCAGAATCTTCAACAGGGACATGGACTACAGTATGGACAGATGGT
TTAACAAGTTTAGATCGTTATAAAGGTCGTTGTTATGATTTAGAACCTGTAAAAGGGGAAGAAAATCAGTATATCGCCTA
TGTTGCATATCCACTTGATTTATTTGAAGAAGGCTCAATAACAAACTTATTTACATCAATTGTTGGAAATGTATTTGGTT
CTAAAGCTTTACGAGCATTAAGATTAGAAGATTTAAGAATTCCCCCAGCTTACGTTAAAACATTTCAAGGCCCACCACAT
GGTATCCAAGTTGAACGTGATAAGTTAAATAAATACGGTCGTTCGCTTCTTGGCTGTACTATTAAACCAAAACTTGGTTT
ATCCGCAAAAAATTATGGTCGTGCAGTTTATGAATGTCTACGTGGGGGCTTAGATTTTACAAAAGATGATGAAAACGTCA
A

703 Elysia amakusana

703 Eysia amakusana rbcL con

>703_Elyama_rbcL_conC479631
TTTACATTTTCATCATCTTTTGTGAAATCTAAACCACCTCTTAAACCTYCATAAACAGCACGTCCATAATTCYTAGCTGA
AAGACCTAATTTTGGCTTAATTGTACAACCTAAAAAAGGACGTCCATATTTATTCAATTTGTCACGTTCTACTTGAATAC
CATGAGGTGGACCTTGGAATGTTTTTACAYAAGATGKAGGAATACGTAAATCTTCAAGACGCAATGCTCTTAATGCTTTA
AATCCGAAAACATTTCCAACAATTGAAGTAAATAAATTTGTTACAGAACCTTCYTCGAAAAGATCTAATGGATATGCTAC
ATAAGCAATATATTGATTTTCTTCACCAGCTACTGCTTCAATATCATAGCAACGACCTTTGTATCTGTCTAAACTTRTTA
ATCCATCTGTCCAAACTGTTGTCCAYGYTCCCGTTGACGATTCAGCAGCTACTGCAGCACCCGCCTCTTCAGGTGGAACA
CCTGGTTRAGGTGTCATTCGAAAAGCTGCAAGAATGTCYGTATCTAATAYTTGATATTCTGGTGTATAATATGTTAAACG
A
>703_Elyama_rbcL_A
--------------------------------ACCACCTCTTAAACCTTCATAAACAGCACGTCCATAATTCTTAGCTGA
AAGACCTAATTTTGGCTTAATTGTACAACCTAAAAAAGGACGTCCATATTTATTCAATTTGTCACGTTCTACTTGAATAC
CATGAGGTGGACCTTGGAATGTTTTTACATAAGATGGAGGAATACGTAAATCTTCAAGACGCAATGCTCTTAATGCTTTA
AATCCGAAAACATTTCCAACAATTGAAGTAAATAAATTTGTTACAGAACCTTCTTCGAAAAGATCTAATGGATATGCTAC
ATAAGCAATATATTGATTTTCTTCACCAGCTACTGCTTCAATATCATAGCAACGACCTTTGTATCTGTCTAAACTTGTTA
ATCCATCTGTCCAAACTGTTGTCCACGTTCCCGTTGACGATTCAGCAGCTACTGCAGCACCCGCCTCTTCAGGTGGAACA
CCTGGTTGAGGTGTCATTCGAAAAGCTGCAAGAATGTCTGTATCTAATACTTGATATTCTGGTGTATAATATGTTAAACG
A
>703_Elyama_rbcL_B
--------------------------------ACCACCTCTTAAACCTTCATAAACAGCACGTCCATAATTCTTAGCTGA
AAGACCTAATTTTGGCTTAATTGTACAACCTAAAAAAGGACGTCCATATTTATTCAATTTGTCACGTTCTACTTGAATAC
CATGAGGTGGACCTTGGAATGTTTTTACATAAGATGGAGGAATACGTAAATCTTCAAGACGCAATGCTCTTAATGCTTTA
AATCCGAAAACATTTCCAACAATTGAAGTAAATAAATTTGTTACAGA
-
>703_Elyama_rbcL_D
--------------------------------ACCACCTCTTAAACCTCCATAAACAGCACGTCCATAATTCTTAGCTGA
AAGACCTAATTTTGGCTTAATTGTACAACCTAAAAAAGGACGTCCATATTTATTCAATTTGTCACGTTCTACTTGAATAC
CATGAGGTGGACCTTGGAATGTTTTTACATAAGATGGAGGAATACGTAAATCTTCAAGACGCAATGCTCTTAATGCTTTA
AATCCGAAAACATTTCCAACAATTGAAGTAAATAAATTTGTTACAGAACCTTCTTCGAAAAGATCTAATGGATATGCTAC
ATAAGCAATATATTGATTTTCTTCACCAGCTACTGCTTCAATATCATAGCAACGACCTTTGTATCTGTCTAAACTTGTTA
ATCCATCTGTCCAAACTGTTGTCCATGTTCCCGTTGACGATTCAGCAGCTACTGCAGCACCCGCCTCTTCAGGTGGAACA
CCTGGTTGAGGTGTCATTCGAAAAGCTGCAAGAATGTCTGTATCTAATACTTGATATTCTGGTGTATAATATGTTAAACG
A
>703_Elyama_rbcL_C
TTTACATTTTCATCATCTTTTGTGAAATCTAAACCACCTCTTAAACCTTCATAAACAGCACGTCCATAATTCTTAGCTGA
AAGACCTAATTTTGGCTTAATTGTACAACCTAAAAAAGGACGTCCATATTTATTCAATTTGTCACGTTCTACTTGAATAC
CATGAGGTGGACCTTGGAATGTTTTTACATAAGATGGAGGAATACGTAAATCTTCAAGACGCAATGCTCTTAATGCTTTA
AATCCGAAAACATTTCCAACAATTGAAGTAAATAAATTTGTTACAGAACCTTCCTCGAAAAGATCTAATGGATATGCTAC
ATAAGCAATATATTGATTTTCTTCACCAGCTACTGCTTCAATATCATAGCAACGACCTTTGTATCTGTCTAAACTTGTTA
ATCCATCTGTCCAAACTGTTGTCCATGCTCCCGTTGACGATTCAGCAGCTACTGCAGCACCCGCCTCTTCAGGTGGAACA
CCTGGTTGAGGTGTCATTCGAAAAGCTGCAAGAATGTCTGTATCTAATACTTGATATTCTGGTGTATAATATGTTAAACG
A
>703_Elyama_rbcL_E
--------------------------------ACCACCTCTTAAACCTTCATAAACAGCACGTCCATAATTCTTAGCTGA
AAGACCTAATTTTGGCTTAATTGTACAACCTAAAAAAGGACGTCCATATTTATTCAATTTGTCACGTTCTACTTGAATAC
CATGAGGTGGACCTTGGAATGTTTTTACATAAGATGGAGGAATACGTAAATCTTCAAGACGCAATGCTCTTAATGCTTTA
AATCCGAAAACATTTCCAACAATTGAAGTAAATAAATTTGTTACAGAACCTTCTTCGAAAAGATCTAATGGATATGCTAC
ATAAGCAATATATTGATTTTCTTCACCAGCTACTGCTTCAATATCATAGCAACGACCTTTGTATCTGTCTAAACTTATTA
ATCCATCTGTCCAAACTGTTGTCCATGTTCCCGTTGACGATTCAGCAGCTACTGCAGCACCCGCCTCTTCAGGTGGAACA
CCTGGTTGAGGTGTCATTCGAAAAGCTGCAAGAATGTCTGTATCTAATACTTGATATTCTGGTGTATAATATGTTAAACG
A
>703_Elyama_rbcL_F
TTTACATTTTCATCATCTTTTGTGAAATCTAAACCACCTCTTAAACCTTCATAAACAGCACGTCCATAATTCCTAGCTGA
AAGACCTAATTTTGGCTTAATTGTACAACCTAAAAAAGGACGTCCATATTTATTCAATTTGTCACGTTCTACTTGAATAC
CATGAGGTGGACCTTGGAATGTTTTTACATAAGATGTAGGAATACGTAAATCTTCAAGACGCAATGCTCTTAATGCTTTA
AATCCGAAAACATTTCCAACAATTGAAGTAAATAAATTTGTTACAGAACCTTCTTCGAAAAGATCTAATGGATATGCTAC
ATAAGCAATATATTGATTTTCTTCACCAGCTACTGCTTCAATATCATAGCAACGACCTTTGTATCTGTCTAAACTTGTTA
ATCCATCTGTCCAAACTGTTGTCCATGTTCCCGTTGACGATTCAGCAGCTACTGCAGCACCCGCCTCTTCAGGTGGAACA
CCTGGTTGAGGTGTCATTCGAAAAGCTGCAAGAATGTCTGTATCTAATACTTGATATTCTGGTGTATAATATGTTAAACG
A
>703_Elyama_rbcL_G
TTTACATTTTCATCATCTTTTGTGAAATCTAAACCACCTCTTAAACCTTCATAAACAGCACGTCCATAATTCTTAGCTGA
AAGACCTAATTTTGGCTTAATTGTACAACCTAAAAAAGGACGTCCATATTTATTCAATTTGTCACGTTCTACTTGAATAC
CATGAGGTGGACCTTGGAATGTTTTTACACAAGATGGAGGAATACGTAAATCTTCAAGACGCAATGCTCTTAATGCTTTA
AATCCGAAAACATTTCCAACAATTGAAGTAAATAAATTTGTTACAGAACCTTCTTCGAAAAGATCTAATGGATATGCTAC
ATAAGCAATATATTGATTTTCTTCACCAGCTACTGCTTCAATATCATAGCAACGACCTTTGTATCTGTCTAAACTTGTTA
ATCCATCTGTCCAAACTGTTGTCCATGTTCCCGTTGACGATTCAGCAGCTACTGCAGCACCCGCCTCTTCAGGTGGAACA
CCTGGTTGAGGTGTCATTCGAAAAGCTGCAAGAATGTCCGTATCTAATACTTGATATTCTGGTGTATAATATGTTAAACG
A
>703_Elyama_rbcL_H
TTTACATTTTCATCATCTTTTGTGAAATCTAAACCACCTCTTAAACCTTCATAAACAGCACGTCCATAATTCTTAGCTGA
AAGACCTAATTTTGGCTTAATTGTACAACCTAAAAAAGGACGTCCATATTTATTCAATTTGTCACGTTCTACTTGAATAC
CATGAGGTGGACCTTGGAATGTTTTTACATAAGATGGAGGAATACGTAAATCTTCAAGACGCAATGCTCTTAATGCTTTA
AATCCGAAAACATTTCCAACAATTGAAGTAAATAAATTTGTTACAGAACCTTCTTCGAAAAGATCTAATGGATATGCTAC
ATAAGCAATATATTGATTTTCTTCACCAGCTACTGCTTCAATATCATAGCAACGACCTTTGTATCTGTCTAAACTTGTTA
ATCCATCTGTCCAAACTGTTGTCCATGTTCCCGTTGACGATTCAGCAGCTACTGCAGCACCCGCCTCTTCAGGTGGAACA
CCTGGTTGAGGTGTCATTCGAAAAGCTGCAAGAATGTCTGTATCTAATACTTGATATTCTGGTGTATAATATGTTAAACG
A
>703_Elyama_rbcL_I
TTTACATTTTCATCATCTTTTGTGAAATCTAAACCACCTCTTAAACCTTCATAAACAGCACGTCCATAATTCTTAGCTGA
AAGACCTAATTTTGGCTTAATTGTACAACCTAAAAAAGGACGTCCATATTTATTCAATTTGTCACGTTCTACTTGAATAC
CATGAGGTGGACCTTGGAATGTTTTTACATAAGATGGAGGAATACGTAAATCTTCAAGACGCAATGCTCTTAATGCTTTA
AATCCGAAAACATTTCCAACAATTGAAGTAAATAAATTTGTTACAGAACCTTCTTCGAAAAGATCTAATGGATATGCTAC
ATAAGCAATATATTGATTTTCTTCACCAGCTACTGCTTCAATATCATAGCAACGACCTTTGTATCTGTCTAAACTTGTTA
ATCCATCTGTCCAAACTGTTGTCCATGTTCCCGTTGACGATTCAGCAGCTACTGCAGCACCCGCCTCTTCAGGTGGAACA
CCTGGTTGAGGTGTCATTCGAAAAGCTGCAAGAATGTCTGTATCTAATATTTGATATTCTGGTGTATAATATGTTAAACG
A
>703_Elyama_rbcL_J
TTTACATTTTCATCATCTTTTGTGAAATCTAAACCACCTCTTAAACCTTCATAAACAGCACGTCCATAATTCTTAGCTGA
AAGACCTAATTTTGGCTTAATTGTACAACCTAAAAAAGGACGTCCATATTTATTCAATTTGTCACGTTCTACTTGAATAC
CATGAGGTGGACCTTGGAATGTTTTTACATAAGATGGAGGAATACGTAAATCTTCAAGACGCAATGCTCTTAATGCTTTA
AATCCGAAAACATTTCCAACAATTGAAGTAAATAAATTTGTTACAGAACCTTCTTCGAAAAGATCTAATGGATATGCTAC
ATAAGCAATATATTGATTTTCTTCACCAGCTACTGCTTCAATATCATAGCAACGACCTTTGTATCTGTCTAAACTTGTTA
ATCCATCTGTCCAAACTGTTGTCCATGTTCCCGTTGACGATTCAGCAGCTACTGCAGCACCCGCCTCTTCAGGTGGAACA
CCTGGTTAAGGTGTCATTCGAAAAGCTGCAAGAATGTCTGTATCTAATACTTGATATTCTGGTGTATAATATGTTAAACG
A
>703_Elyama_rbcL_K
TTTACATTTTCATCATCTTTTGTGAAATCTAAACCACCTCTTAAACCTTCATAAACAGCACGTCCATAATTCTTAGCTGA
AAGACCTAATTTTGGCTTAATTGTACAACCTAAAAAAGGACGTCCATATTTATTCAATTTGTCACGTTCTACTTGAATAC
CATGAGGTGGACCTTGGAATGTTTTTACATAAGATGGAGGAATACGTAAATCTTCAAGACGCAATGCTCTTAATGCTTTA
AATCCGAAAACATTTCCAACAATTGAAGTAAATAAATTTGTTACAGAACCTTCTTCGAAAAGATCTAATGGATATGCTAC
ATAAGCAATATATTGATTTTCTTCACCAGCTACTGCTTCAATATCATAGCAACGACCTTTGTATCTGTCTAAACTTGTTA
ATCCATCTGTCCAAACTGTTGTCCATGTTCCCGTTGACGATTCAGCAGCTACTGCAGCACCCGCCTCTTCAGGTGGAACA
CCTGGTTGAGGTGTCATTCGAAAAGCTGCAAGAATGTCTGTATCTAATACTTGATATTCTGGTGTATAATATGTTAAACG
A
>703_Elyama_rbcL_L
TTTACATTTTCATCATCTTTTGTGAAATCTAAACCACCTCTTAAACCTTCATAAACAGCACGTCCATAATTCTTAGCTGA
AAGACCTAATTTTGGCTTAATTGTACAACCTAAAAAAGGACGTCCATATTTATTCAATTTGTCACGTTCTACTTGAATAC
CATGAGGTGGACCTTGGAATGTTTTTACATAAGATGGAGGAATACGTAAATCTTCAAGACGCAATGCTCTTAATGCTTTA
AATCCGAAAACATTTCCAACAATTGAAGTAAATAAATTTGTTACAGAACCTTCTTCGAAAAGATCTAATGGATATGCTAC
ATAAGCAATATATTGATTTTCTTCACCAGCTACTGCTTCAATATCATAGCAACGACCTTTGTATCTGTCTAAACTTGTTA
ATCCATCTGTCCAAACTGTTGTCCATGTTCCCGTTGACGATTCAGCAGCTACTGCAGCACCCGCCTCTTCAGGTGGAACA
CCTGGTTGAGGTGTCATTCGAAAAGCTGCAAGAATGTCTGTATCTAATACTTGATATTCTGGTGTATAATATGTTAAACG
A

S280 Elysia asbecki

S280 Elysia asbecki conA

>S280_Elyasb_rbcL_conA
TCGTTTAACATATTATACMCCTGAATATAAAGTTTCAGATACRGATATTCTTGCTGCATTTCGTATGACACCTCAACCAG
GTGTTCCTCCTGAAGAAGCTGGAGCAGCTGTAGCTGCAGAATCTTCTACTGGGACATGGACGACAGTGTGGACAGATGGA
CTTACTAGTTTAGATCGATATAAGGGACGATGTTATGATATAGAAGCAGTTGCTGGAGAGGAAAATCAGTATATTGCATA
CGTTGCTTATCCTTTAKATCTTTTTGAAGAGGGGTCTGTAACAAATYTATTCACTTCAATTGTTGGAAATGTTTTTGGAT
TTAAAGCTCTTCGTGCATTACGTCTTGAAGATCTACGTATCCCACCTYCTTATGTAAAAACTTTTCAAGGACCTCCTCAT
GGTATTCAAGTTGAACGTGATAAATTAAATAAATATGGTCGTTCTYTTTTAGGTTGTACAATTAAACCTAAATTAGGTTT
ATCCGCAAAAAATTATGGTCGTGCTGTTTATGAATGCTTAAGAGGTGGTCTTGATTTTACAAAAGACGATGAAAA
>S280_Elyasb_rbcL_A
TCGTTTAACATATTATACCCCTGAATATAAAGTTTCAGATACAGATATTCTTGCTGCATTTCGTATGACACCTCAACCAG
GTGTTCCTCCTGAAGAAGCTGGAGCAGCTGTAGCTGCAGAATCTTCTACTGGGACATGGACGACAGTGTGGACAGATGGA
CTTACTAGTTTAGATCGATATAAGGGACGATGTTATGATATAGAAGCAGTTGCTGGAGAGGAAAATCAGTATATTGCATA
CGTTGCTTATCCTTTAGATCTTTTTGAAGAGGGGTCTGTAACAAATTTATTCACTTCAATTGTTGGAAATGTTTTTGGAT
TTAAAGCTCTTCGTGCATTACGTCTTGAAGATCTACGTATCCCACCTTCTTATGTAAAAACTTTTCAAGGACCTCCTCAT
GGTATTCAAGTTGAACGTGATAAATTAAATAAATATGGTCGTTCTCTTTTAGGTTGTACAATTAAACCTAAATTAGGTTT
ATCCGCAAAAAATTATGGTCGTGCTGTTTATGAATGCTTAAGAGGTGGTCTTGATTTTACAAAAGACGATGAAAA
>S280_Elyasb_rbcL_B
-------------------CCTGAATATAAAGTTTCAGATACGGATATTCTTGCTGCATTTCGTATGACACCTCAACCAG
GTGTTCCTCCTGAAGAAGCTGGAGCAGCTGTAGCTGCAGAATCTTCTACTGGGACATGGACGACAGTGTGGACAGATGGA
CTTACTAGTTTAGATCGATATAAGGGACGATGTTATGATATAGAAGCAGTTGCTGGAGAGGAAAATCAGTATATTGCATA
CGTTGCTTATCCTTTATATCTTTTTGAAGAGGGGTCTGTAACAAATCTATTCACTTCAATTGTTGGAAATGTTTTTGGAT
TTAAAGCTCTTCGTGCATTACGTCTTGAAGATCTACGTATCCCACCTTCTTATGTAAAAACTTTTCAAGGACCTCCTCAT
GGTATTCAAGTTGAACGTGATAAATTAAATAAATATGGTCGTTCTCTTTTAGGTTGTACAATTAAACCTAAATTAGGTTT
ATCCGCAAAAAATTATGGTCGTGCTGTTTATGAATGCTTAAGAGGTGGTCTTGATTTT?????????????????
>S280_Elyasb_rbcL_C
TCGTTTAACATATTATACACCTGAATATAAAGTTTCAGATACAGATATTCTTGCTGCATTTCGTATGACACCTCAACCAG
GTGTTCCTCCTGAAGAAGCTGGAGCAGCTGTAGCTGCAGAATCTTCTACTGGGACATGGACGACAGTGTGGACAGATGGA
CTTACTAGTTTAGATCGATATAAGGGACGATGTTATGATATAGAAGCAGTTGCTGGAGAGGAAAATCAGTATATTGCATA
CGTTGCTTATCCTTTAGATCTTTTTGAAGAGGGGTCTGTAACAAATCTATTCACTTCAATTGTTGGAAATGTTTTTGGAT
TTAAAGCTCTTCGTGCATTACGTCTTGAAGATCTACGTATCCCACCTCCTTATGTAAAAACTTTTCAAGGACCTCCTCAT
GGTATTCAAGTTGAACGTGATAAATTAAATAAATATGGTCGTTCTTTTTTAGGTTGTACAATTAAACCTAAATTAGGTTT
ATCCGCAAAAAATTATGGTCGTGCTGTTTATGAATGCTTAAGAGGTGGTCTTGATTTTACAAAAGACGATGAAAA
>S280_Elyasb_rbcL_D
TCGTTTAACATATTATACACCTGAATATAAAGTTTCAGATACAGATATTCTTGCTGCATTTCGTATGACACCTCAACCAG
GTGTTCCTCCTGAAGAAGCTGGAGCAGCTGTAGCTGCAGAATCTTCTACTGGGACATGGACGACAGTGTGGACAGATGGA
CTTACTAGTTTAGATCGATATAAGGGACGATGTTATGATATAGAAGCAGTTGCTGGAGAGGAAAATCAGTATATTGCATA
CGTTGCTTATCCTTTAGATCTTTTTGAAGAGGGGTCTGTAACAAATCTATTCACTTCAATTGTTGGAAATGTTTTTGGAT
TTAAAGCTCTTCGTGCATTACGTCTTGAAGATCTACGTATCCCACCTTCTTATGTAAAAACTTTTCAAGGACCTCCTCAT
GGTATTCAAGTTGAACGTGATAAATTAAATAAATATGGTCGTTCTCTTTTAGGTTGTACAATTAAACCTAAATTAGGTTT
ATCCGCAAAAAATTATGGTCGTGCTGTTTATGAATGCTTAAGAGGTGGTCTTGATTTTACAAAAGACGATGAAAA

S280 Elysia asbecki conB

>S280_Elyasb_rbcL_conB KC479590
TAAATTAACTTATTATACACCAGACTATCAAGTTTTRGATACAGATATTCTAGCGGCATTTCGAGTGACACCGCAGCCAG
GGGTTCCTCCAGAAGAAGCTGGAGCAGCCGTAGCAGCCGAATCTTCAACAGGAACATGGACAACTGTTTGGACAGATGGA
CTAACAAGTTTAGATCGATATAAAGGACGTTGTTATGATATTGAACCTGTTGTTGGAGAAGAAGAGCAATATATTTRTTA
TGTCGCTTATCCGTTAGATTTATTTGAAGAAGGGTCCGTAACAAATTTATTTACTYCAATCGTAGGAAATGYTTTTGGAT
TCAAAGCTTTAAGAGCCTTACGACTTGAAGATTTACGGATTCCTCCATCTTATGTGAAAACATTTCAAGGTCCTCCACAT
GGYATTGAAGTTGAACGGGATAAACTGAATAAATATGGACGTCCTTATTTAGGTTGTACGATTAAACCAAAATTAGGTCT
TTCRGCCAAAAATTATGGGCGTGCTTGTTATGAAGGTTTAAGAGGGRGTCTTGATTTTACAAAAGATGACGAGAATGTCA
A
>S280_Elyasb_rbcL_E
TAAATTAACTTATTATACACCAGACTATCAAGTTTTAGATACAGATATTCTAGCGGCATTTCGAGTGACACCGCAGCCAG
GGGTTCCTCCAGAAGAAGCTGGAGCAGCCGTAGCAGCCGAATCTTCAACAGGAACATGGACAACTGTTTGGACAGATGGA
CTAACAAGTTTAGATCGATATAAAGGACGTTGTTATGATATTGAACCTGTTGTTGGAGAAGAAGAGCAATATATTTGTTA
TGTCGCTTATCCGTTAGATTTATTTGAAGAAGGGTCCGTAACAAATTTATTTACTTCAATCGTAGGAAATGTTTTTGGAT
TCAAAGCTTTAAGAGCCTTACGACTTGAAGATTTACGGATTCCTCCATCTTATGTGAAAACATTTCAAGGTCCTCCACAT
GGTATTGAAGTTGAACGGGATAAACTGAATAAATATGGACGTCCTTATTTAGGTTGTACGATTAAACCAAAATTAGGTCT
TTCGGCCAAAAATTATGGGCGTGCTTGTTATGAAGGTTTAAGAGGGGGTCTTGATTTTACAAAAGATGACGAGAATGTCA
A
>S280_Elyasb_rbcL_F
TAAATTAACTTATTATACACCAGACTATCAAGTTTTAGATACAGATATTCTAGCGGCATTTCGAGTGACACCGCAGCCAG
GGGTTCCTCCAGAAGAAGCTGGAGCAGCCGTAGCAGCCGAATCTTCAACAGGAACATGGACAACTGTTTGGACAGATGGA
CTAACAAGTTTAGATCGATATAAAGGACGTTGTTATGATATTGAACCTGTTGTTGGAGAAGAAGAGCAATATATTTATTA
TGTCGCTTATCCGTTAGATTTATTTGAAGAAGGGTCCGTAACAAATTTATTTACTTCAATCGTAGGAAATGTTTTTGGAT
TCAAAGCTTTAAGAGCCTTACGACTTGAAGATTTACGGATTCCTCCATCTTATGTGAAAACATTTCAAGGTCCTCCACAT
GGTATTGAAGTTGAACGGGATAAACTGAATAAATATGGACGTCCTTATTTAGGTTGTACGATTAAACCAAAATTAGGTCT
TTCAGCCAAAAATTATGGGCGTGCTTGTTATGAAGGTTTAAGAGGGGGTCTTGATTTTACAAAAGATGACGAGAATGTCA
A
>S280_Elyasb_rbcL_G
TAAATTAACTTATTATACACCAGACTATCAAGTTTTGGATACAGATATTCTAGCGGCATTTCGAGTGACACCGCAGCCAG
GGGTTCCTCCAGAAGAAGCTGGAGCAGCCGTAGCAGCCGAATCTTCAACAGGAACATGGACAACTGTTTGGACAGATGGA
CTAACAAGTTTAGATCGATATAAAGGACGTTGTTATGATATTGAACCTGTTGTTGGAGAAGAAGAGCAATATATTTGTTA
TGTCGCTTATCCGTTAGATTTATTTGAAGAAGGGTCCGTAACAAATTTATTTACTCCAATCGTAGGAAATGCTTTTGGAT
TCAAAGCTTTAAGAGCCTTACGACTTGAAGATTTACGGATTCCTCCATCTTATGTGAAAACATTTCAAGGTCCTCCACAT
GGTATTGAAGTTGAACGGGATAAACTGAATAAATATGGACGTCCTTATTTAGGTTGTACGATTAAACCAAAATTAGGTCT
TTCAGCCAAAAATTATGGGCGTGCTTGTTATGAAGGTTTAAGAGGGGGTCTTGATTTTACAAAAGATGACGAGAATGTCA
A
>S280_Elyasb_rbcL_H
TAAATTAACTTATTATACACCAGACTATCAAGTTTTAGATACAGATATTCTAGCGGCATTTCGAGTGACACCGCAGCCAG
GGGTTCCTCCAGAAGAAGCTGGAGCAGCCGTAGCAGCCGAATCTTCAACAGGAACATGGACAACTGTTTGGACAGATGGA
CTAACAAGTTTAGATCGATATAAAGGACGTTGTTATGATATTGAACCTGTTGTTGGAGAAGAAGAGCAATATATTTGTTA
TGTCGCTTATCCGTTAGATTTATTTGAAGAAGGGTCCGTAACAAATTTATTTACTTCAATCGTAGGAAATGTTTTTGGAT
TCAAAGCTTTAAGAGCCTTACGACTTGAAGATTTACGGATTCCTCCATCTTATGTGAAAACATTTCAAGGTCCTCCACAT
GGTATTGAAGTTGAACGGGATAAACTGAATAAATATGGACGTCCTTATTTAGGTTGTACGATTAAACCAAAATTAGGTCT
TTCAGCCAAAAATTATGGGCGTGCTTGTTATGAAGGTTTAAGAGGGAGTCTTGATTTTACAAAAGATGACGAGAATGTCA
A
>S280_Elyasb_rbcL_I
TAAATTAACTTATTATACACCAGACTATCAAGTTTTAGATACAGATATTCTAGCGGCATTTCGAGTGACACCGCAGCCAG
GGGTTCCTCCAGAAGAAGCTGGAGCAGCCGTAGCAGCCGAATCTTCAACAGGAACATGGACAACTGTTTGGACAGATGGA
CTAACAAGTTTAGATCGATATAAAGGACGTTGTTATGATATTGAACCTGTTGTTGGAGAAGAAGAGCAATATATTTGTTA
TGTCGCTTATCCGTTAGATTTATTTGAAGAAGGGTCCGTAACAAATTTATTTACTTCAATCGTAGGAAATGTTTTTGGAT
TCAAAGCTTTAAGAGCCTTACGACTTGAAGATTTACGGATTCCTCCATCTTATGTGAAAACATTTCAAGGTCCTCCACAT
GGCATTGAAGTTGAACGGGATAAACTGAATAAATATGGACGTCCTTATTTAGGTTGT

S107 Elysia benettae 

S107 Elysia benettae conA

>S107_Elyben_rbcL_conA KC479606
ATCGTTTAACATATTATACACCAGAKTACCAAGTATTAGAKACAGATATTCTTGCTGCATTTAGAATGACRCCGCAACCA
GGTGTTCCTGAAGAAGAAGCGGGTGCGGCAGTTGCGGCAGAATCRTCAACTGGAACTTGGACAACAGTATGGACTGATGG
ACTCACTAATTTAGATAAATATAAAGGGCGTTGTTATGATATTGAACCGGTTGTTGGTGAAGATAATCAATTTATCGCTT
ATGTAGCTTATCCTCTAGATCTTTTTGAAGAAGGTTCAGTAACGAATTTATTTACTTCAATCGTTGGGAATGTTTTTGGT
TTTAAAGCTTTAAGAGCATTACGTCTTGAAGATTTAAGAATTCCGCCTTCATATATTAAATCTTTCTWCGGACCTCCTAA
TGGAATTCAAGTTGAACGTGATAAACTTAATAAATATGGTCGTCCTTTTTTAGGCTGTACGATTAAACCTAAATTAGGTC
TTTCAGCAAAAAACTATGGCCGTGCATGTTATGAGTGTTTAAGAGGTGGCTTAGATTTTACAAAAGATGATGAAAACGTA
A
>S107_Elyben_rbcL_E
ATCGTTTAACATATTATACACCAGATTACCAAGTATTAGAGACAGATATTCTTGCTGCATTTAGAATGACGCCGCAACCA
GGTGTTCCTGAAGAAGAAGCGGGTGCGGCAGTTGCGGCAGAATCGTCAACTGGAACTTGGACAACAGTATGGACTGATGG
ACTCACTAATTTAGATAAATATAAAGGGCGTTGTTATGATATTGAACCGGTTGTTGGTGAAGATAATCAATTTATCGCTT
ATGTAGCTTATCCTCTAGATCTTTTTGAAGAAGGTTCAGTAACGAATTTATTTACTTCAATCGTTGGGAATGTTTTTGGT
TTTAAAGCTTTAAGAGCATTACGTCTTGAAGATTTAAGAATTCCGCCTTCATATATTAAATCTTTCTACGGACCTCCTAA
TGGAATTCAAGTTGAACGTGATAAACTTAATAAATATGGTCGTCCTTTTTTAGGCTGTACGATTAAACCTAAATTAGGTC
TTTCAGCAAAAAACTATGGCCGTGCATGTTATGAGTGTTTAAGAGGTGGCTTAGATTTTACAAAAGATGATGAAAACGTA
A
>S107_Elyben_rbcL_F
ATCGTTTAACATATTATACACCAGAGTACCAAGTATTAGATACAGATATTCTTGCTGCATTTAGAATGACACCGCAACCA
GGTGTTCCTGAAGAAGAAGCGGGTGCGGCAGTTGCGGCAGAATCATCAACTGGAACTTGGACAACAGTATGGACTGATGG
ACTCACTAATTTAGATAAATATAAAGGGCGTTGTTATGATATTGAACCGGTTGTTGGTGAAGATAATCAATTTATCGCTT
ATGTAGCTTATCCTCTAGATCTTTTTGAAGAAGGTTCAGTAACGAATTTATTTACTTCAATCGTTGGGAATGTTTTTGGT
TTTAAAGCTTTAAGAGCATTACGTCTTGAAGATTTAAGAATTCCGCCTTCATATATTAAATCTTTCTTCGGACCTCCTAA
TGGAATTCAAGTTGAACGTGATAAACTTAATAAATATGGTCGTCCTTTTTTAGGCTGTACGATTAAACCTAAATTAGGTC
TTTCAGCAAAAAACTATGGCCGTGCATGTTATGAGTGTTTAAGAGGTGGCTTAGATTTTACAAAAGATGATGAAAACGTA
A

S107 Elysia benettae conB

>S107_Elyben_rbcL_conB KC479605
ATCGTTTAACGTATTATACACCAGACTATCAAGTATTAGATACRGATATTCTTGCAGCCTTTCGAATGACACCTCAACCA
GGTGTGCCTCCTGAAGAAGCTGGTGCTGCAGTAGCTGCAGAATCATCAACAGGAACATGGACAACAGTTTGGACAGATGG
ATTAACAAGTTTAGATAGTTACAAAGGACGTTGCTATGATATTGAAGCARTAGCTGGTGRAGAAAACCAATATATTGCTT
ATGTAGCATATCCTTTAGATCTTTTCGAAGAAGGTTCTGTAACTAATTTATTTACTTCAATTGTTGGAAATGTTTTTGGG
TTTAAAGCATTAAGAGCATTACGWCTGGAAGATTTACGTATTCCGCCATCTTATGTARAAACATTTCAAGGGCCACCTCA
CGGTATTCAAGTAGAACGTGATAAACTTAATAAATATGGGCGTCCTTTTTTAGGTTGTACAATTAAACCAAAATTAGGTC
TTTCAGCAAAAAATTATGGACGTGCTGTTTATGAAGGTTTAAGAGGCGGACTAGATTTTACAAAAGACGATGAGAATGTA
A
>S107_Elyben_rbcL_A
ATCGTTTAACGTATTATACACCAGACTATCAAGTATTAGATACAGATATTCTTGCAGCCTTTCGAATGACACCTCAACCA
GGTGTGCCTCCTGAAGAAGCTGGTGCTGCAGTAGCTGCAGAATCATCAACAGGAACATGGACAACAGTTTGGACAGATGG
ATTAACAAGTTTAGATAGTTACAAAGGACGTTGCTATGATATTGAAGCAGTAGCTGGTGAAGAAAACCAATATATTGCTT
ATGTAGCATATCCTTTAGATCTTTTCGAAGAAGGTTCTGTAACTAATTTATTTACTTCAATTGTTGGAAATGTTTTTGGG
TTTAAAGCATTAAGAGCATTACGTCTGGAAGATTTACGTATTCCGCCATCTTATGTAAAAACATTTCAAGGGCCACCTCA
CGGTATTCAAGTAGAACGTGATAAACTTAATAAATATGGGCGTCCTTTTTTAGGTTGTACAATTAAACCAAAATTAGGTC
TTTCAGCAAAAAATTATGGACGTGCTGTTTATGAAGGTTTAAGAGGCGGACTAGATTTTACAAAAGACGATGAGAATGTA
A
>S107_Elyben_rbcL_B
ATCGTTTAACGTATTATACACCAGACTATCAAGTATTAGATACAGATATTCTTGCAGCCTTTCGAATGACACCTCAACCA
GGTGTGCCTCCTGAAGAAGCTGGTGCTGCAGTAGCTGCAGAATCATCAACAGGAACATGGACAACAGTTTGGACAGATGG
ATTAACAAGTTTAGATAGTTACAAAGGACGTTGCTATGATATTGAAGCAGTAGCTGGTGAAGAAAACCAATATATTGCTT
ATGTAGCATATCCTTTAGATCTTTTCGAAGAAGGTTCTGTAACTAATTTATTTACTTCAATTGTTGGAAATGTTTTTGGG
TTTAAAGCATTAAGAGCATTACGTCTGGAAGATTTACGTATTCCGCCATCTTATGTAAAAACATTTCAAGGGCCACCTCA
CGGTATTCAAGTAGAACGTGATAAACTTAATAAATATGGGCGTCCTTTTTTAGGTTGTACAATTAAACCAAAATTAGGTC
TTTCAGCAAAAAATTATGGACGTGCTGTTTATGAAGGTTTAAGAGGCGGACTAGATTTTACAAAAGACGATGAGAATGTA
A
>S107_Elyben_rbcL_C
ATCGTTTAACGTATTATACACCAGACTATCAAGTATTAGATACGGATATTCTTGCAGCCTTTCGAATGACACCTCAACCA
GGTGTGCCTCCTGAAGAAGCTGGTGCTGCAGTAGCTGCAGAATCATCAACAGGAACATGGACAACAGTTTGGACAGATGG
ATTAACAAGTTTAGATAGTTACAAAGGACGTTGCTATGATATTGAAGCAGTAGCTGGTGAAGAAAACCAATATATTGCTT
ATGTAGCATATCCTTTAGATCTTTTCGAAGAAGGTTCTGTAACTAATTTATTTACTTCAATTGTTGGAAATGTTTTTGGG
TTTAAAGCATTAAGAGCATTACGACTGGAAGATTTACGTATTCCGCCATCTTATGTAAAAACATTTCAAGGGCCACCTCA
CGGTATTCAAGTAGAACGTGATAAACTTAATAAATATGGGCGTCCTTTTTTAGGTTGTACAATTAAACCAAAATTAGGTC
TTTCAGCAAAAAATTATGGACGTGCTGTTTATGAAGGTTTAAGAGGCGGACTAGATTTTACAAAAGACGATGAGAATGTA
A
>S107_Elyben_rbcL_D
ATCGTTTAACGTATTATACACCAGACTATCAAGTATTAGATACAGATATTCTTGCAGCCTTTCGAATGACACCTCAACCA
GGTGTGCCTCCTGAAGAAGCTGGTGCTGCAGTAGCTGCAGAATCATCAACAGGAACATGGACAACAGTTTGGACAGATGG
ATTAACAAGTTTAGATAGTTACAAAGGACGTTGCTATGATATTGAAGCAGTAGCTGGTGAAGAAAACCAATATATTGCTT
ATGTAGCATATCCTTTAGATCTTTTCGAAGAAGGTTCTGTAACTAATTTATTTACTTCAATTGTTGGAAATGTTTTTGGG
TTTAAAGCATTAAGAGCATTACGTCTGGAAGATTTACGTATTCCGCCATCTTATGTAGAAACATTTCAAGGGCCACCTCA
CGGTATTCAAGTAGAACGTGATAAACTTAATAAATATGGGCGTCCTTTTTTAGGTTGTACAATTAAACCAAAATTAGGTC
TTTCAGCAAAAAATTATGGACGTGCTGTTTATGAAGGTTTAAGAGGCGGACTAGATTTTACAAAAGACGATGAGAATGTA
A
>S107_Elyben_rbcL_G
ATCGTTTAACGTATTATACACCAGACTATCAAGTATTAGATACAGATATTCTTGCAGCCTTTCGAATGACACCTCAACCA
GGTGTGCCTCCTGAAGAAGCTGGTGCTGCAGTAGCTGCAGAATCATCAACAGGAACATGGACAACAGTTTGGACAGATGG
ATTAACAAGTTTAGATAGTTACAAAGGACGTTGCTATGATATTGAAGCAGTAGCTGGTGAAGAAAACCAATATATTGCTT
ATGTAGCATATCCTTTAGATCTTTTCGAAGAAGGTTCTGTAACTAATTTATTTACTTCAATTGTTGGAAATGTTTTTGGG
TTTAAAGCATTAAGAGCATTACGTCTGGAAGATTTACGTATTCCGCCATCTTATGTAAAAACATTTCAAGGGCCACCTCA
CGGTATTCAAGTAGAACGTGATAAACTTAATAAATATGGGCGTCCTTTTTTAGGTTGTACAATTAAACCAAAATTAGGTC
TTTCAGCAAAAAATTATGGACGTGCTGTTTATGAAGGTTTAAGAGGCGGACTAGATTTTACAAAAGACGATGAGAATGTA
A
>S107_Elyben_rbcL_H
ATCGTTTAACGTATTATACACCAGACTATCAAGTATTAGATACAGATATTCTTGCAGCCTTTCGAATGACACCTCAACCA
GGTGTGCCTCCTGAAGAAGCTGGTGCTGCAGTAGCTGCAGAATCATCAACAGGAACATGGACAACAGTTTGGACAGATGG
ATTAACAAGTTTAGATAGTTACAAAGGACGTTGCTATGATATTGAAGCAATAGCTGGTGGAGAAAACCAATATATTGCTT
ATGTAGCATATCCTTTAGATCTTTTCGAAGAAGGTTCTGTAACTAATTTATTTACTTCAATTGTTGGAAATGTTTTTGGG
TTTAAAGCATTAAGAGCATTACGTCTGGAAGATTTACGTATTCCGCCATCTTATGTAAAAACATTTCAAGGGCCACCTCA
CGGTATTCAAGTAGAACGTGATAAACTTAATAAATATGGGCGTCCTTTTTTAGGTTGTACAATTAAACCAAAATTAGGTC
TTTCAGCAAAAAATTATGGACGTGCTGTTTATGAAGGTTTAAGAGGCGGACTAGATTTTACAAAAGACGATGAGAATGTA
A
>S107_Elyben_rbcL_I
ATCGTTTAACGTATTATACACCAGACTATCAAGTATTAGATACAGATATTCTTGCAGCCTTTCGAATGACACCTCAACCA
GGTGTGCCTCCTGAAGAAGCTGGTGCTGCAGTAGCTGCAGAATCATCAACAGGAACATGGACAACAGTTTGGACAGATGG
ATTAACAAGTTTAGATAGTTACAAAGGACGTTGCTATGATATTGAAGCAGTAGCTGGTGAAGAAAACCAATATATTGCTT
ATGTAGCATATCCTTTAGATCTTTTCGAAGAAGGTTCTGTAACTAATTTATTTACTTCAATTGTTGGAAATGTTTTTGGG
TTTAAAGCATTAAGAGCATTACGTCTGGAAGATTTACGTATTCCGCCATCTTATGTAAAAACATTTCAAGGGCCACCTCA
CGGTATTCAAGTAGAACGTGATAAACTTAATAAATATGGGCGTCCTTTTTTAGGTTGTACAATTAAACCAAAATTAGGTC
TTTCAGCAAAAAATTATGGACGTGCTGTTTATGAAGGTTTAAGAGGCGGACTAGATTTTACAAAAGACGATGAGAATGTA
A
>S107_Elyben_rbcL_J
ATCGTTTAACGTATTATACACCAGACTATCAAGTATTAGATACAGATATTCTTGCAGCCTTTCGAATGACACCTCAACCA
GGTGTGCCTCCTGAAGAAGCTGGTGCTGCAGTAGCTGCAGAATCATCAACAGGAACATGGACAACAGTTTGGACAGATGG
ATTAACAAGTTTAGATAGTTACAAAGGACGTTGCTATGATATTGAAGCAGTAGCTGGTGAAGAAAACCAATATATTGCTT
ATGTAGCATATCCTTTAGATCTTTTCGAAGAAGGTTCTGTAACTAATTTATTTACTTCAATTGTTGGAAATGTTTTTGGG
TTTAAAGCATTAAGAGCATTACGTCTGGAAGATTTACGTATTCCGCCATCTTATGTAAAAACATTTCAAGGGCCACCTCA
CGGTATTCAAGTAGAACGTGATAAACTTAATAAATATGGGCGTCCTTTTTTAGGTTGTACAATTAAACCAAAATTAGGTC
TTTCAGCAAAAAATTATGGACGTGCTGTTTATGAAGGTTTAAGAGGCGGACTAGATTTTACAAAAGACGATGAGAATGTA
A
>S107_Elyben_rbcL_K
ATCGTTTAACGTATTATACACCAGACTATCAAGTATTAGATACAGATATTCTTGCAGCCTTTCGAATGACACCTCAACCA
GGTGTGCCTCCTGAAGAAGCTGGTGCTGCAGTAGCTGCAGAATCATCAACAGGAACATGGACAACAGTTTGGACAGATGG
ATTAACAAGTTTAGATAGTTACAAAGGACGTTGCTATGATATTGAAGCAGTAGCTGGTGAAGAAAACCAATATATTGCTT
ATGTAGCATATCCTTTAGATCTTTTCGAAGAAGGTTCTGTAACTAATTTATTTACTTCAATTGTTGGAAATGTTTTTGGG
TTTAAAGCATTAAGAGCATTACGTCTGGAAGATTTACGTATTCCGCCATCTTATGTAAAAACATTTCAAGGGCCACCTCA
CGGTATTCAAGTAGAACGTGATAAACTTAATAAATATGGGCGTCCTTTTTTAGGTTGTACAATTAAACCAAAATTAGGTC
TTTCAGCAAAAAATTATGGACGTGCTGTTTATGAAGGTTTAAGAGGCGGACTAGATTTTACAAAAGACGATGAGAATGTA
A
>S107_Elyben_rbcL_L
ATCGTTTAACGTATTATACACCAGACTATCAAGTATTAGATACAGATATTCTTGCAGCCTTTCGAATGACACCTCAACCA
GGTGTGCCTCCTGAAGAAGCTGGTGCTGCAGTAGCTGCAGAATCATCAACAGGAACATGGACAACAGTTTGGACAGATGG
ATTAACAAGTTTAGATAGTTACAAAGGACGTTGCTATGATATTGAAGCAGTAGCTGGTGAAGAAAACCAATATATTGCTT
ATGTAGCATATCCTTTAGATCTTTTCGAAGAAGGTTCTGTAACTAATTTATTTACTTCAATTGTTGGAAATGTTTTTGGG
TTTAAAGCATTAAGAGCATTACGTCTGGAAGATTTACGTATTCCGCCATCTTATGTAAAAACATTTCAAGGGCCACCTCA
CGGTATTCAAGTAGAACGTGATAAACTTAATAAATATGGGCGTCCTTTTTTAGGTTGTACAATTAAACCAAAATTAGGTC
TTTCAGCAAAAAATTATGGACGTGCTGTTTATGAAGGTTTAAGAGGCGGACTAGATTTTACAAAAGACGATGAGAATGTA
A

Elysia optusa

778 Elysia optusa rbcL con

>778_Elyopt_rbcL_con
TCGTTTAACGTACTAYACGCCAGATTATCAAGTACAAGATACAGATGTTTTAGCGGCATTTCGAATGACGCCGCAGCCAG
GAGTTCCAGCGGAAGAATGTGMTGCTGCCGTTGCTGCTGAATCTTCAACAGGTACTTGGACAACTGTATGGACAGATGGA
TTAACTTCTCTTGAYCGTTAYAAAGGTCGTTGCTATGATGTTGAACCAGTTCCAGGAGRAGAAAACCAATATATTGCATA
TGTAGCTTATCCTCTTCCTTTATTTGAAGAAGGATCGGTAACTAATYTATTTACATCAATTGTTGGTAACGTTTTTGGAT
TYAAAGCTCTTCGTGCTCTTCGTTTAGAAGATCTTCGTATTCCACAATCTTTTGTTTCGACTTTCTTAGGGCCGCCTCAT
GGTATCCAAGTTGAACGTGATAAATTAAACAAATATGGTCGTAGTTTATTAGGTTGTACAATCAAACCAAAACTTGGACT
TTCAGCTAAAAACTATGGACGTGCTTGTTATGAATGTTTACGTGGTGGTCTTGATTTTACGAAAGATGAYGAAAACGTAA
A
>778_Elyopt_rbcL_A
TCGTTTAACGTACTACACGCCAGATTATCAAGTACAAGATACAGATGTTTTAGCGGCATTTCGAATGACGCCGCAGCCAG
GAGTTCCAGCGGAAGAATGTGCTGCTGCCGTTGCTGCTGAATCTTCAACAGGTACTTGGACAACTGTATGGACAGATGGA
TTAACTTCTCTTGATCGTTACAAAGGTCGTTGCTATGATGTTGAACCAGTTCCAGGAGGAGAAAACCAATATATTGCATA
TGTAGCTTATCCTCTTCCTTTATTTGAAGAAGGATCGGTAACTAATCTATTTACATCAATTGTTGGTAACGTTTTTGGAT
TTAAAGCTCTTCGTGCTCTTCGTTTAGAAGATCTTCGTATTCCACAATCTTTTGTTTCGACTTTCTTAGGGCCGCCTCAT
GGTATCCAAGTTGAACGTGATAAATTAAACAAATATGGTCGTAGTTTATTAGGTTGTACAATCAAACCAAAACTTGGACT
TTCAGCTAAAAACTATGGACGTGCTTGTTATGAATGTTTACGTGGTGGTCTTGATTTTACGAAAGATGATGAAAACGTAA
A
>778_Elyopt_rbcL_E
TCGTTTAACGTACTACACGCCAGATTATCAAGTACAAGATACAGATGTTTTAGCGGCATTTCGAATGACGCCGCAGCCAG
GAGTTCCAGCGGAAGAATGTGATGCTGCCGTTGCTGCTGAATCTTCAACAGGTACTTGGACAACTGTATGGACAGATGGA
TTAACTTCTCTTGATCGTTACAAAGGTCGTTGCTATGATGTTGAACCAGTTCCAGGAGAAGAAAACCAATATATTGCATA
TGTAGCTTATCCTCTTCCTTTATTTGAAGAAGGATCGGTAACTAATCTATTTACATCAATTGTTGGTAACGTTTTTGGAT
TTAAAGCTCTTCGTGCTCTTCGTTTAGAAGATCTTCGTATTCCACAATCTTTTGTTTCGACTTTCTTAGGGCCGCCTCAT
GGTATCCAAGTTGAACGTGATAAATTAAACAAATATGGTCGTAGTTTATTAGGTTGTACAATCAAACCAAAACTTGGACT
TTCAGCTAAAAACTATGGACGTGCTTGTTATGAATGTTTACGTGGTGGTCTTGATTTTACGAAAGATGATGAAAACGTAA
A
>778_Elyopt_rbcL_G
TCGTTTAACGTACTACACGCCAGATTATCAAGTACAAGATACAGATGTTTTAGCGGCATTTCGAATGACGCCGCAGCCAG
GAGTTCCAGCGGAAGAATGTGCTGCTGCCGTTGCTGCTGAATCTTCAACAGGTACTTGGACAACTGTATGGACAGATGGA
TTAACTTCTCTTGATCGTTACAAAGGTCGTTGCTATGATGTTGAACCAGTTCCAGGAGAAGAAAACCAATATATTGCATA
TGTAGCTTATCCTCTTCCTTTATTTGAAGAAGGATCGGTAACTAATCTATTTACATCAATTGTTGGTAACGTTTTTGGAT
TTAAAGCTCTTCGTGCTCTTCGTTTAGAAGATCTTCGTATTCCACAATCTTTTGTTTCGACTTTCTTAGGGCCGCCTCAT
GGTATCCAAGTTGAACGTGATAAATTAAACAAATATGGTCGTAGTTTATTAGGTTGTACAATCAAACCAAAACTTGGACT
TTCAGCTAAAAACTATGGACGTGCTTGTTATGAATGTTTACGTGGTGGTCTTGATTTTACGAAAGATGATGAAAACGTAA
A
>778_Elyopt_rbcL_H
TCGTTTAACGTACTATACGCCAGATTATCAAGTACAAGATACAGATGTTTTAGCGGCATTTCGAATGACGCCGCAGCCAG
GAGTTCCAGCGGAAGAATGTGCTGCTGCCGTTGCTGCTGAATCTTCAACAGGTACTTGGACAACTGTATGGACAGATGGA
TTAACTTCTCTTGACCGTTATAAAGGTCGTTGCTATGATGTTGAACCAGTTCCAGGAGAAGAAAACCAATATATTGCATA
TGTAGCTTATCCTCTTCCTTTATTTGAAGAAGGATCGGTAACTAATTTATTTACATCAATTGTTGGTAACGTTTTTGGAT
TCAAAGCTCTTCGTGCTCTTCGTTTAGAAGATCTTCGTATTCCACAATCTTTTGTTTCGACTTTCTTAGGGCCGCCTCAT
GGTATCCAAGTTGAACGTGATAAATTAAACAAATATGGTCGTAGTTTATTAGGTTGTACAATCAAACCAAAACTTGGACT
TTCAGCTAAAAACTATGGACGTGCTTGTTATGAATGTTTACGTGGTGGTCTTGATTTTACGAAAGATGACGAAAACGTAA
A
>778_Elyopt_rbcL_I
TCGTTTAACGTACTATACGCCAGATTATCAAGTACAAGATACAGATGTTTTAGCGGCATTTCGAATGACGCCGCAGCCAG
GAGTTCCAGCGGAAGAATGTGCTGCTGCCGTTGCTGCTGAATCTTCAACAGGTACTTGGACAACTGTATGGACAGATGGA
TTAACTTCTCTTGACCGTTATAAAGGTCGTTGCTATGATGTTGAACCAGTTCCAGGAGAAGAAAACCAATATATTGCATA
TGTAGCTTATCCTCTTCCTTTATTTGAAGAAGGATCGGTAACTAATTTATTTACATCAATTGTTGGTAACGTTTTTGGAT
TCAAAGCTCTTCGTGCTCTTCGTTTAGAAGATCTTCGTATTCCACAATCTTTTGTTTCGACTTTCTTAGGGCCGCCTCAT
GGTATCCAAGTTGAACGTGATAAATTAAACAAATATGGTCGTAGTTTATTAGGTTGTACAATCAAACCAAAACTTGGACT
TTCAGCTAAAAACTATGGACGTGCTTGTTATGAATGTTTACGTGGTGGTCTTGATTTTACGAAAGATGATGAAAACGTAA
A
>778_Elyopt_rbcL_J
TCGTTTAACGTACTATACGCCAGATTATCAAGTACAAGATACAGATGTTTTAGCGGCATTTCGAATGACGCCGCAGCCAG
GAGTTCCAGCGGAAGAATGTGCTGCTGCCGTTGCTGCTGAATCTTCAACAGGTACTTGGACAACTGTATGGACAGATGGA
TTAACTTCTCTTGACCGTTATAAAGGTCGTTGCTATGATGTTGAACCAGTTCCAGGAGAAGAAAACCAATATATTGCATA
TGTAGCTTATCCTCTTCCTTTATTTGAAGAAGGATCGGTAACTAATTTATTTACATCAATTGTTGGTAACGTTTTTGGAT
TCAAAGCTCTTCGTGCTCTTCGTTTAGAAGATCTTCGTATTCCACAATCTTTTGTTTCGACTTTCTTAGGGCCGCCTCAT
GGTATCCAAGTTGAACGTGATAAATTAAACAAATATGGTCGTAGTTTATTAGGTTGTACAATCAAACCAAAACTTGGACT
TTCAGCTAAAAACTATGGACGTGCTTGTTATGAATGTTTACGTGGTGGTCTTGATTTTACGAAAGATGATGAAAACGTAA
A
>778_Elyopt_rbcL_L
TCGTTTAACGTACTACACGCCAGATTATCAAGTACAAGATACAGATGTTTTAGCGGCATTTCGAATGACGCCGCAGCCAG
GAGTTCCAGCGGAAGAATGTGATGCTGCCGTTGCTGCTGAATCTTCAACAGGTACTTGGACAACTGTATGGACAGATGGA
TTAACTTCTCTTGATCGTTACAAAGGTCGTTGCTATGATGTTGAACCAGTTCCAGGAGAAGAAAACCAATATATTGCATA
TGTAGCTTATCCTCTTCCTTTATTTGAAGAAGGATCGGTAACTAATCTATTTACATCAATTGTTGGTAACGTTTTTGGAT
TTAAAGCTCTTCGTGCTCTTCGTTTAGAAGATCTTCGTATTCCACAATCTTTTGTTTCGACTTTCTTAGGGCCGCCTCAT
GGTATCCAAGTTGAACGTGATAAATTAAACAAATATGGTCGTAGTTTATTAGGTTGTACAATCAAACCAAAACTTGGACT
TTCAGCTAAAAACTATGGACGTGCTTGTTATGAATGTTTACGTGGTGGTCTTGATTTTACGAAAGATGATGAAAACGTAA
A

Elysia ornata

S123 Elysia ornata con

>S123_Elyorn_rbcL_con KC479596
GACCACCTCGTAAACATTCATAAACTGCTCGACCATAGTTTTTAGCGGATAAACCTAATTTAGGTTTAATTGTACAACCAAGTAATGGACGACCATATTTATTTAATTTATCMCGCTCAACTTCTATACCATGTGGAGGACCTTGGAATGTTTTAGCATAAGCAACTGARATTCGTAAATCTTCTAAACGAAGTGCTCGTAAAGCTTTAAAACCAAAAACGTTTCCAACAATTGATGTAAATAAGTTTGTAACYGATCCTTCTTCAAATAAATCAAGTGGATATGCTACATAAGCTATATATTGATTTTCTTCACCTTTCACAGGTTCTAAATCATAACAACGACYTTTATAACGATCTAAACTTGTTAACCCATCTGTCCATACAGTAGTCCATGTTCCTGTTGATGATTCTGCTGCAAYAGCTGCCCCACACTCTTCTGGTGGAACACCAGGTTGTGGAGTCATACGAARGGCTGCAAGAATRTCCGTATCTTTTACTTGGTAATCYGGTGTGTAATAAGTTAAACGATAATCTTT
>S123_Elyorn_rbcL_A
GACCACCTCGTAAACATTCATAAACTGCTCGACCATAGTTTTTAGCGGATAAACCTAATTTAGGTTTAATTGTACAACCAAGTAATGGACGACCATATTTATTTAATTTATCCCGCTCAACTTCTATACCATGTGGAGGACCTTGGAATGTTTTAGCATAAGCAACTGAAATTCGTAAATCTTCTAAACGAAGTGCTCGTAAAGCTTTAAAACCAAAAACGTTTCCAACAATTGATGTAAATAAGTTTGTAACCGATCCTTCTTCAAATAAATCAAGTGGATATGCTACATAAGCTATATATTGATTTTCTTCACCTTTCACAGGTTCTAAATCATAACAACGACCTTTATAACGATCTAAACTTGTTAACCCATCTGTCCATACAGTAGTCCATGTTCCTGTTGATGATTCTGCTGCAACAGCTGCCCCACACTCTTCTGGTGGAACACCAGGTTGTGGAGTCATACGAAAGGCTGCAAGAATATCCGTATCTTTTACTTGGTAATCCGGTGTGTAATAAGTTAAACGATAATCTTT
>S123_Elyorn_rbcL_B
GACCACCTCGTAAACATTCATAAACTGCTCGACCATAGTTTTTAGCGGATAAACCTAATTTAGGTTTAATTGTACAACCAAGTAATGGACGACCATATTTATTTAATTTATCACGCTCAACTTCTATACCATGTGGAGGACCTTGGAATGTTTTAGCATAAGCAACTGAAATTCGTAAATCTTCTAAACGAAGTGCTCGTAAAGCTTTAAAACCAAAAACGTTTCCAACAATTGATGTAAATAAGTTTGTAACCGATCCTTCTTCAAATAAATCAAGTGGATATGCTACATAAGCTATATATTGATTTTCTTCACCTTTCACAGGTTCTAAATCATAACAACGACCTTTATAACGATCTAAACTTGTTAACCCATCTGTCCATACAGTAGTCCATGTTCCTGTTGATGATTCTGCTGCAATAGCTGCCCCACACTCTTCTGGTGGAACACCAGGTTGTGGAGTCATACGAAAGGCTGCAAGAATATCCGTATCTTTTACTTGGTAATCTGGTGTGTAATAAGTTAAACGATAATCTTT
>S123_Elyorn_rbcL_C
GACCACCTCGTAAACATTCATAAACTGCTCGACCATAGTTTTTAGCGGATAAACCTAATTTAGGTTTAATTGTACAACCAAGTAATGGACGACCATATTTATTTAATTTATCACGCTCAACTTCTATACCATGTGGAGGACCTTGGAATGTTTTAGCATAAGCAACTGAGATTCGTAAATCTTCTAAACGAAGTGCTCGTAAAGCTTTAAAACCAAAAACGTTTCCAACAATTGATGTAAATAAGTTTGTAACTGATCCTTCTTCAAATAAATCAAGTGGATATGCTACATAAGCTATATATTGATTTTCTTCACCTTTCACAGGTTCTAAATCATAACAACGACTTTTATAACGATCTAAACTTGTTAACCCATCTGTCCATACAGTAGTCCATGTTCCTGTTGATGATTCTGCTGCAACAGCTGCCCCACACTCTTCTGGTGGAACACCAGGTTGTGGAGTCATACGAAGGGCTGCAAGAATATCCGTATCTTTTACTTGGTAATCCGGTGTGTAATAAGTTAAACGATAATCTTT
>S123_Elyorn_rbcL_D
GACCACCTCGTAAACATTCATAAACTGCTCGACCATAGTTTTTAGCGGATAAACCTAATTTAGGTTTAATTGTACAACCAAGTAATGGACGACCATATTTATTTAATTTATCACGCTCAACTTCTATACCATGTGGAGGACCTTGGAATGTTTTAGCATAAGCAACTGAGATTCGTAAATCTTCTAAACGAAGTGCTCGTAAAGCTTTAAAACCAAAAACGTTTCCAACAATTGATGTAAATAAGTTTGTAACCGATCCTTCTTCAAATAAATCAAGTGGATATGCTACATAAGCTATATATTGATTTTCTTCACCTTTCACAGGTTCTAAATCATAACAACGACCTTTATAACGATCTAAACTTGTTAACCCATCTGTCCATACAGTAGTCCATGTTCCTGTTGATGATTCTGCTGCAACAGCTGCCCCACACTCTTCTGGTGGAACACCAGGTTGTGGAGTCATACGAAAGGCTGCAAGAATATCCGTATCTTTTACTTGGTAATCCGGTGTGTAATAAGTTAAACGATAATCTTT
>S123_Elyorn_rbcL_E
GACCACCTCGTAAACATTCATAAACTGCTCGACCATAGTTTTTAGCGGATAAACCTAATTTAGGTTTAATTGTACAACCAAGTAATGGACGACCATATTTATTTAATTTATCACGCTCAACTTCTATACCATGTGGAGGACCTTGGAATGTTTTAGCATAAGCAACTGAGATTCGTAAATCTTCTAAACGAAGTGCTCGTAAAGCTTTAAAACCAAAAACGTTTCCAACAATTGATGTAAATAAGTTTGTAACCGATCCTTCTTCAAATAAATCAAGTGGATATGCTACATAAGCTATATATTGATTTTCTTCACCTTTCACAGGTTCTAAATCATAACAACGACCTTTATAACGATCTAAACTTGTTAACCCATCTGTCCATACAGTAGTCCATGTTCCTGTTGATGATTCTGCTGCAACAGCTGCCCCACACTCTTCTGGTGGAACACCAGGTTGTGGAGTCATACGAAAGGCTGCAAGAATGTCCGTATCTTTTACTTGGTAATCCGGTGTGTAATAAGTTAAACGATAATCTTT
>S123_Elyorn_rbcL_F
GACCACCTCGTAAACATTCATAAACTGCTCGACCATAGTTTTTAGCGGATAAACCTAATTTAGGTTTAATTGTACAACCAAGTAATGGACGACCATATTTATTTAATTTATCACGCTCAACTTCTATACCATGTGGAGGACCTTGGAATGTTTTAGCATAAGCAACTGAGATTCGTAAATCTTCTAAACGAAGTGCTCGTAAAGCTTTAAAACCAAAAACGTTTCCAACAATTGATGTAAATAAGTTTGTAACCGATCCTTCTTCAAATAAATCAAGTGGATATGCTACATAAGCTATATATTGATTTTCTTCACCTTTCACAGGTTCTAAATCATAACAACGACCTTTATAACGATCTAAACTTGTTAACCCATCTGTCCATACAGTAGTCCATGTTCCTGTTGATGATTCTGCTGCAACAGCTGCCCCACACTCTTCTGGTGGAACACCAGGTTGTGGAGTCATACGAAAGGCTGCAAGAATATCCGTATCTTTTACTTGGTAATCCGGTGTGTAATAAGTTAAACGATAATCTTT
>S123_Elyorn_rbcL_G
GACCACCTCGTAAACATTCATAAACTGCTCGACCATAGTTTTTAGCGGATAAACCTAATTTAGGTTTAATTGTACAACCAAGTAATGGACGACCATATTTATTTAATTTATCACGCTCAACTTCTATACCATGTGGAGGACCTTGGAATGTTTTAGCATAAGCAACTGAGATTCGTAAATCTTCTAAACGAAGTGCTCGTAAAGCTTTAAAACCAAAAACGTTTCCAACAATTGATGTAAATAAGTTTGTAACTGATCCTTCTTCAAATAAATCAAGTGGATATGCTACATAAGCTATATATTGATTTTCTTCACCTTTCACAGGTTCTAAATCATAACAACGACCTTTATAACGATCTAAACTTGTTAACCCATCTGTCCATACAGTAGTCCATGTTCCTGTTGATGATTCTGCTGCAACAGCTGCCCCACACTCTTCTGGTGGAACACCAGGTTGTGGAGTCATACGAAAGGCTGCAAGAATATCCGTATCTTTTACTTGGTAATCCGGTGTGTAATAAGTTAAACGATAATCTTT
>S123_Elyorn_rbcL_I
GACCACCTCGTAAACATTCATAAACTGCTCGACCATAGTTTTTAGCGGATAAACCTAATTTAGGTTTAATTGTACAACCAAGTAATGGACGACCATATTTATTTAATTTATCACGCTCAACTTCTATACCATGTGGAGGACCTTGGAATGTTTTAGCATAAGCAACTGAGATTCGTAAATCTTCTAAACGAAGTGCTCGTAAAGCTTTAAAACCAAAAACGTTTCCAACAATTGATGTAAATAAGTTTGTAACTGATCCTTCTTCAAATAAATCAAGTGGATATGCTACATAAGCTATATATTGATTTTCTTCACCTTTCACAGGTTCTAAATCATAACAACGACCTTTATAACGATCTAAACTTGTTAACCCATCTGTCCATACAGTAGTCCATGTTCCTGTTGATGATTCTGCTGCAACAGCTGCCCCACACTCTTCTGGTGGAACACCAGGTTGTGGAGTCATACGAAAGGCTGCAAGAATATCCGTATCTTTTACTTGGTAATCCGGTGTGTAATAAGTTAAACGATAATCTTT

Elysia spec

871 Elysia spec con

>871_Elyspec_rbcL_con KC479607
TCGTTTAACGTATTMTMCACCAGACTATCAAGTATTAGATACAGATATTCTTGCAGCCTTTCGAATGACACCTCAACCAG
GTGTGCCTCCTGAAGAAGCTGGTGCTGCAGTAGCTGCAGAATCATCAACAGGAACATGGACAACAGTTTGGACAGATGGA
TTAACAAGTTTAKATAGTTACAAAGGACGTTGCTATGATATTGAAGCRGTAGCTGGTGAAGAAAACCAATATATTGCTTA
TGTAGCATATCCTTTAGATCTTTTCGAAGAAGGTTCTGTAACTAATTTATTTACTTCAATTGTTGGAAATGTTTTTGGGT
TTAAAGCATTAAGAGCATTACGCCTGGAAGATTTACGTATTCCGCCATCTTATGTAAAAACATTTCAAGGGCCACCTCAC
GGTATTCAAGTAGAACGTGATAAACTTAATAAATATGGGCGTCCTTTTTTAGGTTGTACAATTAAACCAAAATTAGGTCT
TTCAGCAAARAATTaTGGACGTGCTGTTTATGAAGGTTTAAGAGGCGGACTAGATTTTACAAAAGACGAKGARAABGTAA
>871_Elyspec_rbcL_A
TCGTTTAACGTATTATACACCAGACTATCAAGTATTAGATACAGATATTCTTGCAGCCTTTCGAATGACACCTCAACCAG
GTGTGCCTCCTGAAGAAGCTGGTGCTGCAGTAGCTGCAGAATCATCAACAGGAACATGGACAACAGTTTGGACAGATGGA
TTAACAAGTTTAGATAGTTACAAAGGACGTTGCTATGATATTGAAGCAGTAGCTGGTGAAGAAAACCAATATATTGCTTA
TGTAGCATATCCTTTAGATCTTTTCGAAGAAGGTTCTGTAACTAATTTATTTACTTCAATTGTTGGAAATGTTTTTGGGT
TTAAAGCATTAAGAGCATTACGCCTGGAAGATTTACGTATTCCGCCATCTTATGTAAAAACATTTCAAGGGCCACCTCAC
GGTATTCAAGTAGAACGTGATAAACTTAATAAATATGGGCGTCCTTTTTTAGGTTGTACAATTAAACCAAAATTAGGTCT
TTCAGCAAAAAATTATGGACGTGCTGTTTATGAAGGTTTAAGAGGCGGACTAGATTTTACAAAAGACGATGAGAATGTAA

>871_Elyspec_rbcL_D
TCGTTTAACGTATTATACACCAGACTATCAAGTATTAGATACAGATATTCTTGCAGCCTTTCGAATGACACCTCAACCAG
GTGTGCCTCCTGAAGAAGCTGGTGCTGCAGTAGCTGCAGAATCATCAACAGGAACATGGACAACAGTTTGGACAGATGGA
TTAACAAGTTTAGATAGTTACAAAGGACGTTGCTATGATATTGAAGCAGTAGCTGGTGAAGAAAACCAATATATTGCTTA
TGTAGCATATCCTTTAGATCTTTTCGAAGAAGGTTCTGTAACTAATTTATTTACTTCAATTGTTGGAAATGTTTTTGGGT
TTAAAGCATTAAGAGCATTACGCCTGGAAGATTTACGTATTCCGCCATCTTATGTAAAAACATTTCAAGGGCCACCTCAC
GGTATTCAAGTAGAACGTGATAAACTTAATAAATATGGGCGTCCTTTTTTAGGTTGTACAATTAAACCAAAATTAGGTCT
TTCAGCAAAAAATTATGGACGTGCTGTTTATGAAGGTTTAAGAGGCGGACTAGATTTTACAAAAGACGATGAGAATGTAA

>871_Elyspec_rbcL_E
TCGTTTAACGTATTCTCCACCAGACTATCAAGTATTAGATACAGATATTCTTGCAGCCTTTCGAATGACACCTCAACCAG
GTGTGCCTCCTGAAGAAGCTGGTGCTGCAGTAGCTGCAGAATCATCAACAGGAACATGGACAACAGTTTGGACAGATGGA
TTAACAAGTTTAGATAGTTACAAAGGACGTTGCTATGATATTGAAGCAGTAGCTGGTGAAGAAAACCAATATATTGCTTA
TGTAGCATATCCTTTAGATCTTTTCGAAGAAGGTTCTGTAACTAATTTATTTACTTCAATTGTTGGAAATGTTTTTGGGT
TTAAAGCATTAAGAGCATTACGCCTGGAAGATTTACGTATTCCGCCATCTTATGTAAAAACATTTCAAGGGCCACCTCAC
GGTATTCAAGTAGAACGTGATAAACTTAATAAATATGGGCGTCCTTTTTTAGGTTGTACAATTAAACCAAAATTAGGTCT
TTCAGCAAAGAATTATGGACGTGCTGTTTATGAAGGTTTAAGAGGCGGACTAGATTTTACAAAAGACGATGAGAATGTAA

>871_Elyspec_rbcL_F
--------------------------------------------------------------------------------
--------------------------------------------------------------------------------
--------------------------------------------------------------------------------
---------------------------AGAAGGTTCTGTAACTAATTTATTTACTTCAATTGTTGGAAATGTTTTTGGGT
TTAAAGCATTAAGAGCATTACGCCTGGAAGATTTACGTATTCCGCCATCTTATGTAAAAACATTTCAAGGGCCACCTCAC
GGTATTCAAGTAGAACGTGATAAACTTAATAAATATGGGCGTCCTTTTTTAGGTTGTACAATTAAACCAAAATTAGGTCT
TTCAGCAAAAAATTATGGACGTGCTGTTTATGAAGGTTTAAGAGGCGGACTAGATTTTACAAAAGACGAGGAGAATGTAA

>871_Elyspec_rbcL_G
TCGTTTAACGTATTATACACCAGACTATCAAGTATTAGATACAGATATTCTTGCAGCCTTTCGAATGACACCTCAACCAG
GTGTGCCTCCTGAAGAAGCTGGTGCTGCAGTAGCTGCAGAATCATCAACAGGAACATGGACAACAGTTTGGACAGATGGA
TTAACAAGTTTAGATAGTTACAAAGGACGTTGCTATGATATTGAAGCAGTAGCTGGTGAAGAAAACCAATATATTGCTTA
TGTAGCATATCCTTTAGATCTTTTCGAAGAAGGTTCTGTAACTAATTTATTTACTTCAATTGTTGGAAATGTTTTTGGGT
TTAAAGCATTAAGAGCATTACGCCTGGAAGATTTACGTATTCCGCCATCTTATGTAAAAACATTTCAAGGGCCACCTCAC
GGTATTCAAGTAGAACGTGATAAACTTAATAAATATGGGCGTCCTTTTTTAGGTTGTACAATTAAACCAAAATTAGGTCT
TTCAGCAAAAAATTATGGACGTGCTGTTTATGAAGGTTTAAGAGGCGGACTAGATTTTACAAAAGACGAGGAGAATGTAA

>871_Elyspec_rbcL_H
TCGTTTAACGTATTCTCCACCAGACTATCAAGTATTAGATACAGATATTCTTGCAGCCTTTCGAATGACACCTCAACCAG
GTGTGCCTCCTGAAGAAGCTGGTGCTGCAGTAGCTGCAGAATCATCAACAGGAACATGGACAACAGTTTGGACAGATGGA
TTAACAAGTTTAGATAGTTACAAAGGACGTTGCTATGATATTGAAGCAGTAGCTGGTGAAGAAAACCAATATATTGCTTA
TGTAGCATATCCTTTAGATCTTTTCGAAGAAGGTTCTGTAACTAATTTATTTACTTCAATTGTTGGAAATGTTTTTGGGT
TTAAAGCATTAAGAGCATTACGCCTGGAAGATTTACGTATTCCGCCATCTTATGTAAAAACATTTCAAGGGCCACCTCAC
GGTATTCAAGTAGAACGTGATAAACTTAATAAATATGGGCGTCCTTTTTTAGGTTGTACAATTAAACCAAAATTAGGTCT
TTCAGCAAAAAATTATGGACGTGCTGTTTATGAAGGTTTAAGAGGCGGACTAGATTTTACAAAAGACGATGAGAACGTAA

>871_Elyspec_rbcL_J
????????????????????????????????????????????????????????????????????????????????
????????????????????????????????????????????????????????TGGACAACAGTTTGGACAGATGGA
TTAACAAGTTTATATAGTTACAAAGGACGTTGCTATGATATTGAAGCGGTAGCTGGTGAAGAAAACCAATATATTGCTTA
TGTAGCATATCCTTTAGATCTTTTCGAAGAAGGTTCTGTAACTAATTTATTTACTTCAATTGTTGGAAATGTTTTTGGGT
TTAAAGCATTAAGAGCATTACGCCTGGAAGATTTACGTATTCCGCCATCTTATGTAAAAACATTTCAAGGGCCACCTCAC
GGTATTCAAGTAGAACGTGATAAACTTAATAAATATGGGCGTCCTTTTTTAGGTTGTACAATTAAACCAAAATTAGGTCT
TTCAGCAAAAAATTATGGACGTGCTGTTTATGAAGGTTTAAGAGGCGGACTAGATTTTACAAAAGACGATGAGAATGTAA

>871_Elyspec_rbcL_K
TCGTTTAACGTATTATACACCAGACTATCAAGTATTAGATACAGATATTCTTGCAGCCTTTCGAATGACACCTCAACCAG
GTGTGCCTCCTGAAGAAGCTGGTGCTGCAGTAGCTGCAGAATCATCAACAGGAACATGGACAACAGTTTGGACAGATGGA
TTAACAAGTTTAGATAGTTACAAAGGACGTTGCTATGATATTGAAGCAGTAGCTGGTGAAGAAAACCAATATATTGCTTA
TGTAGCATATCCTTTAGATCTTTTCGAAGAAGGTTCTGTAACTAATTTATTTACTTCAATTGTTGGAAATGTTTTTGGGT
TTAAAGCATTAAGAGCATTACGCCTGGAAGATTTACGTATTCCGCCATCTTATGTAAAAACATTTCAAGGGCCACCTCAC
GGTATTCAAGTAGAACGTGATAAACTTAATAAATATGGGCGTCCTTTTTTAGGTTGTACAATTAAACCAAAATTAGGTCT
TTCAGCAAAGAATTATGGACGTGCTGTTTATGAAGGTTTAAGAGGCGGACTAGATTTTACAAAAGACGATGAGAATGTAA

>871_Elyspec_rbcL_L
TCGTTTAACGTATTATACACCAGACTATCAAGTATTAGATACAGATATTCTTGCAGCCTTTCGAATGACACCTCAACCAG
GTGTGCCTCCTGAAGAAGCTGGTGCTGCAGTAGCTGCAGAATCATCAACAGGAACATGGACAACAGTTTGGACAGATGGA
TTAACAAGTTTAGATAGTTACAAAGGACGTTGCTATGATATTGAAGCAGTAGCTGGTGAAGAAAACCAATATATTGCTTA
TGTAGCATATCCTTTAGATCTTTTCGAAGAAGGTTCTGTAACTAATTTATTTACTTCAATTGTTGGAAATGTTTTTGGGT
TTAAAGCATTAAGAGCATTACGCCTGGAAGATTTACGTATTCCGCCATCTTATGTAAAAACATTTCAAGGGCCACCTCAC
GGTATTCAAGTAGAACGTGATAAACTTAATAAATATGGGCGTCCTTTTTTAGGTTGTACAATTAAACCAAAATTAGGTCT
TTCAGCAAAAAATTATGGACGTGCTGTTTATGAAGGTTTAAGAGGCGGACTAGATTTTACAAAAGACGATGAAAAGGTAA

Elysia spec

841 Elysia spec

841 Elysia spec con A

>841_Elyspec_rbcL_conA KC479624
TATCGTTTAACATACTATACACCGGATTATCAAGTGTTGGATACTGATATTCTTGCAGCYTTTAGAATGACACCACAACC
AGGTGTTCCTTCTGAAGAAGCTGGTGCTGCGGTAGCGGCAGAATCTTCAACAGGAACTTGGACAACAGTTTGGACAGATG
GACTTACAAATCTAGACAAATACAAAGGACGTTGTTACGATATTGAACCCGTTGCTGGAGAAGACAATCAATATATCGCT
TATGTTGCATATCCAATTGATCTTTTTGAAGAAGGTTCTGTAACAAACTTGTTTACTTCAATTGTTGGAAACGTATTTGG
ATTTAAAGCGTTAAGAGCATTGCGTTTGGAAGATTTACGTATACCTCCAGCGTATGTTAAAACGTTTCAAGGACCTCCRC
ACGGAATTCAAGTTGAACGTGATAAACTTAATAAATATGGACGTCCACTTTTAGGTTGTACAATCAAACCTAAATTAGGA
CTTTCCGCAAAAAATTATGGACGTGCTGTTTACGAATGTCTACGTGGTGGACTTGATTTYACAAAAGATGACGAAAACGT
A
>841_Elyspec_rbcL_D
TATCGTTTAACATACTATACACCGGATTATCAAGTGTTGGATACTGATATTCTTGCAGCTTTTAGAATGACACCACAACC
AGGTGTTCCTTCTGAAGAAGCTGGTGCTGCGGTAGCGGCAGAATCTTCAACAGGAACTTGGACAACAGTTTGGACAGATG
GACTTACAAATCTAGACAAATACAAAGGACGTTGTTACGATATTGAACCCGTTGCTGGAGAAGACAATCAATATATCGCT
TATGTTGCATATCCAATTGATCTTTTTGAAGAAGGTTCTGTAACAAACTTGTTTACTTCAATTGTTGGAAACGTATTTGG
ATTTAAAGCGTTAAGAGCATTGCGTTTGGAAGATTTACGTATACCTCCAGCGTATGTTAAAACGTTTCAAGGACCTCCAC
ACGGAATTCAAGTTGAACGTGATAAACTTAATAAATATGGACGTCCACTTTTAGGTTGTACAATCAAACCTAAATTAGGA
CTTTCCGCAAAAAATTATGGACGTGCTGTTTACGAATGTCTACGTGGTGGACTTGATTTTACAAAAGATGACGAAAACGT
A
>841_Elyspec_rbcL_I
TATCGTTTAACATACTATACACCGGATTATCAAGTGTTGGATACTGATATTCTTGCAGCCTTTAGAATGACACCACAACC
AGGTGTTCCTTCTGAAGAAGCTGGTGCTGCGGTAGCGGCAGAATCTTCAACAGGAACTTGGACAACAGTTTGGACAGATG
GACTTACAAATCTAGACAAATACAAAGGACGTTGTTACGATATTGAACCCGTTGCTGGAGAAGACAATCAATATATCGCT
TATGTTGCATATCCAATTGATCTTTTTGAAGAAGGTTCTGTAACAAACTTGTTTACTTCAATTGTTGGAAACGTATTTGG
ATTTAAAGCGTTAAGAGCATTGCGTTTGGAAGATTTACGTATACCTCCAGCGTATGTTAAAACGTTTCAAGGACCTCCAC
ACGGAATTCAAGTTGAACGTGATAAACTTAATAAATATGGACGTCCACTTTTAGGTTGTACAATCAAACCTAAATTAGGA
CTTTCCGCAAAAAATTATGGACGTGCTGTTTACGAATGTCTACGTGGTGGACTTGATTTCACAAAAGATGACGAAAACGT
A
>841_Elyspec_rbcL_L
TATCGTTTAACATACTATACACCGGATTATCAAGTGTTGGATACTGATATTCTTGCAGCTTTTAGAATGACACCACAACC
AGGTGTTCCTTCTGAAGAAGCTGGTGCTGCGGTAGCGGCAGAATCTTCAACAGGAACTTGGACAACAGTTTGGACAGATG
GACTTACAAATCTAGACAAATACAAAGGACGTTGTTACGATATTGAACCCGTTGCTGGAGAAGACAATCAATATATCGCT
TATGTTGCATATCCAATTGATCTTTTTGAAGAAGGTTCTGTAACAAACTTGTTTACTTCAATTGTTGGAAACGTATTTGG
ATTTAAAGCGTTAAGAGCATTGCGTTTGGAAGATTTACGTATACCTCCAGCGTATGTTAAAACGTTTCAAGGACCTCCGC
ACGGAATTCAAGTTGAACGTGATAAACTTAATAAATATGGACGTCCACTTTTAGGTTGTACAATCAAACCTAAATTAGGA
CTTTCCGCAAAAAATTATGGACGTGCTGTTTACGAATGTCTACGTGGTGGACTTGATTTTACAAAAGATGACGAAAACGT
A

841 Elysia spec con B

>841_Elyspec_rbcL_conB KC479623
TATAAATTAACGTATTATACACCAGAATATCAAGTMYCAGATACAGATATTCTGGCAGCATTTCGAATGACACCACAGCC
AGGGGTTCCTCCAGAAGAAGCAGGGGCAGCCGTAGCCGCCGAATCYTCTACAGGAACATGGACAACGGTTTGGACAGATG
GTCTAACAAGTTTAGATAGCTATAAARGCCGTTGTTATGATATTGAACCTGTTGCTGGCGAAGAAAATCAATATATAGCT
TATGTTGCTTATCCATTAGATTTATTTGAAGAAGGTTCAGTAACCAATTTATTTACTTCAATTGTAGGAAATGTTTTTGG
ATTTAARGCTTTAAGAGCTTTACGTCTAGARGATTTACGTATTCCTAAATCYTATGTTAAAACTTTCCAAGGTCCTCCAC
ATGGGRTTCAAGTTGAACGTGATAAACTGAATAAATATGGCCGTCCTTTCTTAGGTTGTACAATTAAACCAAAATTAGGA
CTTTCAGCGAAAAATTATGGTCGTGCTTGTTATGAATGTTTACGAGGAGGTCTAGATTTTACAAAAGACGACGAAMATGT
G
>841_Elysia_spec_rbcL_B
TATAAATTAACGTATTATACACCAGAATATCAAGTCTCAGATACAGATATTCTGGCAGCATTTCGAATGACACCACAGCC
AGGGGTTCCTCCAGAAGAAGCAGGGGCAGCCGTAGCCGCCGAATCTTCTACAGGAACATGGACAACGGTTTGGACAGATG
GTCTAACAAGTTTAGATAGCTATAAAGGCCGTTGTTATGATATTGAACCTGTTGCTGGCGAAGAAAATCAATATATAGCT
TATGTTGCTTATCCATTAGATTTATTTGAAGAAGGTTCAGTAACCAATTTATTTACTTCAATTGTAGGAAATGTTTTTGG
ATTTAAAGCTTTAAGAGCTTTACGTCTAGAAGATTTACGTATTCCTAAATCTTATGTTAAAACTTTCCAAGGTCCTCCAC
ATGGGATTCAAGTTGAACGTGATAAACTGAATAAATATGGCCGTCCTTTCTTAGGTTGTACAATTAAACCAAAATTAGGA
CTTTCAGCGAAAAATTATGGTCGTGCTTGTTATGAATGTTTACGAGGAGGTCTAGATTTTACAAAAGACGACGAAAATGT
G
>841_Elysia_spec_rbcL_C
TATAAATTAACGTATTATACACCAGAATATCAAGTCTCAGATACAGATATTCTGGCAGCATTTCGAATGACACCACAGCC
AGGGGTTCCTCCAGAAGAAGCAGGGGCAGCCGTAGCCGCCGAATCTTCTACAGGAACATGGACAACGGTTTGGACAGATG
GTCTAACAAGTTTAGATAGCTATAAAGGCCGTTGTTATGATATTGAACCTGTTGCTGGCGAAGAAAATCAATATATAGCT
TATGTTGCTTATCCATTAGATTTATTTGAAGAAGGTTCAGTAACCAATTTATTTACTTCAATTGTAGGAAATGTTTTTGG
ATTTAAAGCTTTAAGAGCTTTACGTCTAGAAGATTTACGTATTCCTAAATCTTATGTTAAAACTTTCCAAGGTCCTCCAC
ATGGGATTCAAGTTGAACGTGATAAACTGAATAAATATGGCCGTCCTTTCTTAGGTTGTACAATTAAACCAAAATTAGGA
CTTTCAGCGAAAAATTATGGTCGTGCTTGTTATGAATGTTTACGAGGAGGTCTAGATTTTACAAAAGACGACGAAAATGT
G
>841_Elysia_spec_rbcL_E
TATAAATTAACGTATTATACACCAGAATATCAAGTCTCAGATACAGATATTCTGGCAGCATTTCGAATGACACCACAGCC
AGGGGTTCCTCCAGAAGAAGCAGGGGCAGCCGTAGCCGCCGAATCTTCTACAGGAACATGGACAACGGTTTGGACAGATG
GTCTAACAAGTTTAGATAGCTATAAAGGCCGTTGTTATGATATTGAACCTGTTGCTGGCGAAGAAAATCAATATATAGCT
TATGTTGCTTATCCATTAGATTTATTTGAAGAAGGTTCAGTAACCAATTTATTTACTTCAATTGTAGGAAATGTTTTTGG
ATTTAAAGCTTTAAGAGCTTTACGTCTAGAAGATTTACGTATTCCTAAATCTTATGTTAAAACTTTCCAAGGTCCTCCAC
ATGGGGTTCAAGTTGAACGTGATAAACTGAATAAATATGGCCGTCCTTTCTTAGGTTGTACAATTAAACCAAAATTAGGA
CTTTCAGCGAAAAATTATGGTCGTGCTTGTTATGAATGTTTACGAGGAGGTCTAGATTTTACAAAAGACGACGAACATGT
G
>841_Elysia_spec_rbcL_F
TATAAATTAACGTATTATACACCAGAATATCAAGTCTCAGATACAGATATTCTGGCAGCATTTCGAATGACACCACAGCC
AGGGGTTCCTCCAGAAGAAGCAGGGGCAGCCGTAGCCGCCGAATCTTCTACAGGAACATGGACAACGGTTTGGACAGATG
GTCTAACAAGTTTAGATAGCTATAAAGGCCGTTGTTATGATATTGAACCTGTTGCTGGCGAAGAAAATCAATATATAGCT
TATGTTGCTTATCCATTAGATTTATTTGAAGAAGGTTCAGTAACCAATTTATTTACTTCAATTGTAGGAAATGTTTTTGG
ATTTAAGGCTTTAAGAGCTTTACGTCTAGAAGATTTACGTATTCCTAAATCTTATGTTAAAACTTTCCAAGGTCCTCCAC
ATGGGATTCAAGTTGAACGTGATAAACTGAATAAATATGGCCGTCCTTTCTTAGGTTGTACAATTAAACCAAAATTAGGA
CTTTCAGCGAAAAATTATGGTCGTGCTTGTTATGAATGTTTACGAGGAGGTCTAGATTTTACAAAAGACGACGAAAATGT
G
>841_Elysia_spec_rbcL_G
TATAAATTAACGTATTATACACCAGAATATCAAGTCTCAGATACAGATATTCTGGCAGCATTTCGAATGACACCACAGCC
AGGGGTTCCTCCAGAAGAAGCAGGGGCAGCCGTAGCCGCCGAATCTTCTACAGGAACATGGACAACGGTTTGGACAGATG
GTCTAACAAGTTTAGATAGCTATAAAGGCCGTTGTTATGATATTGAACCTGTTGCTGGCGAAGAAAATCAATATATAGCT
TATGTTGCTTATCCATTAGATTTATTTGAAGAAGGTTCAGTAACCAATTTATTTACTTCAATTGTAGGAAATGTTTTTGG
ATTTAAAGCTTTAAGAGCTTTACGTCTAGAGGATTTACGTATTCCTAAATCTTATGTTAAAACTTTCCAAGGTCCTCCAC
ATGGGATTCAAGTTGAACGTGATAAACTGAATAAATATGGCCGTCCTTTCTTAGGTTGTACAATTAAACCAAAATTAGGA
CTTTCAGCGAAAAATTATGGTCGTGCTTGTTATGAATGTTTACGAGGAGGTCTAGATTTTACAAAAGACGACGAAAATGT
G
>841_Elysia_spec_rbcL_H
TATAAATTAACGTATTATACACCAGAATATCAAGTATCAGATACAGATATTCTGGCAGCATTTCGAATGACACCACAGCC
AGGGGTTCCTCCAGAAGAAGCAGGGGCAGCCGTAGCCGCCGAATCTTCTACAGGAACATGGACAACGGTTTGGACAGATG
GTCTAACAAGTTTAGATAGCTATAAAGGCCGTTGTTATGATATTGAACCTGTTGCTGGCGAAGAAAATCAATATATAGCT
TATGTTGCTTATCCATTAGATTTATTTGAAGAAGGTTCAGTAACCAATTTATTTACTTCAATTGTAGGAAATGTTTTTGG
ATTTAAAGCTTTAAGAGCTTTACGTCTAGAAGATTTACGTATTCCTAAATCCTATGTTAAAACTTTCCAAGGTCCTCCAC
ATGGGATTCAAGTTGAACGTGATAAACTGAATAAATATGGCCGTCCTTTCTTAGGTTGTACAATTAAACCAAAATTAGGA
CTTTCAGCGAAAAATTATGGTCGTGCTTGTTATGAATGTTTACGAGGAGGTCTAGATTTTACAAAAGACGACGAAAATGT
G
>841_Elysia_spec_rbcL_J
TATAAATTAACGTATTATACACCAGAATATCAAGTCTCAGATACAGATATTCTGGCAGCATTTCGAATGACACCACAGCC
AGGGGTTCCTCCAGAAGAAGCAGGGGCAGCCGTAGCCGCCGAATCTTCTACAGGAACATGGACAACGGTTTGGACAGATG
GTCTAACAAGTTTAGATAGCTATAAAAGCCGTTGTTATGATATTGAACCTGTTGCTGGCGAAGAAAATCAATATATAGCT
TATGTTGCTTATCCATTAGATTTATTTGAAGAAGGTTCAGTAACCAATTTATTTACTTCAATTGTAGGAAATGTTTTTGG
ATTTAAAGCTTTAAGAGCTTTACGTCTAGAAGATTTACGTATTCCTAAATCTTATGTTAAAACTTTCCAAGGTCCTCCAC
ATGGGATTCAAGTTGAACGTGATAAACTGAATAAATATGGCCGTCCTTTCTTAGGTTGTACAATTAAACCAAAATTAGGA
CTTTCAGCGAAAAATTATGGTCGTGCTTGTTATGAATGTTTACGAGGAGGTCTAGATTTTACAAAAGACGACGAAAATGT
G
>841_Elysia_spec_rbcL_K
TATAAATTAACGTATTATACACCAGAATATCAAGTCCCAGATACAGATATTCTGGCAGCATTTCGAATGACACCACAGCC
AGGGGTTCCTCCAGAAGAAGCAGGGGCAGCCGTAGCCGCCGAATCCTCTACAGGAACATGGACAACGGTTTGGACAGATG
GTCTAACAAGTTTAGATAGCTATAAAGGCCGTTGTTATGATATTGAACCTGTTGCTGGCGAAGAAAATCAATATATAGCT
TATGTTGCTTATCCATTAGATTTATTTGAAGAAGGTTCAGTAACCAATTTATTTACTTCAATTGTAGGAAATGTTTTTGG
ATTTAAAGCTTTAAGAGCTTTACGTCTAGAAGATTTACGTATTCCTAAATCTTATGTTAAAACTTTCCAAGGTCCTCCAC
ATGGGATTCAAGTTGAACGTGATAAACTGAATAAATATGGCCGTCCTTTCTTAGGTTGTACAATTAAACCAAAATTAGGA
CTTTCAGCGAAAAATTATGGTCGTGCTTGTTATGAATGTTTACGAGGAGGTCTAGATTTTACAAAAGACGACGAAAATGT
G

743 Elysia timida con

>743_Elytim_rbcL_conC479582
TCGTCTAACGTACTATACGCCAGACTATCAAGTACTAGATACAGATGTTTTAGCGGCATTTCGAATGACGCCGCARCCAG
GAGTTCCAGCRGAAGAATGTGCTGCTGCCGTTGCTGCAGAATCTTCAACAGGTACTTGGACAACTGTATGGACAGATGGA
TTAACTTCTCTTGATCGTTATAAAGGTCGMTGTTATGACGTTGRACCAGTTCCAGGAGAAGAAAACCAATATATTGCATA
TGTAGCTTAYCCTCTTCCTTTATTTGAAGAAGGATCAGTAACTAATTTATTTACATCAATTGTTGGTAACGTTTTTGGAT
TTAAAGCTCTTCGTGCTCTTCGTTTAGAAGATCTTCGTATTCCACAATCSYTCGTAACRACATTCTTAGGTCCTCCTCAT
GGTATCCAAGTTGAACGTGATAAATTAAACAAATATGGTCGTAGTTTATTAGGTTGTACAATCAAACCAAAACTTGGACT
TTCAGCTAAAAACTATGGACGTGCTTGTTATGAATGTTTACGTGGTGGTCTTGATTTTACAAAAGATGATGAAAATGTAA
A
>743_Elytim_rbcL_A
TCGTCTAACGTACTATACGCCAGACTATCAAGTACTAGATACAGATGTTTTAGCGGCATTTCGAATGACGCCGCAGCCAG
GAGTTCCAGCGGAAGAATGTGCTGCTGCCGTTGCTGCAGAATCTTCAACAGGTACTTGGACAACTGTATGGACAGATGGA
TTAACTTCTCTTGATCGTTATAAAGGTCGATGTTATGACGTTGAACCAGTTCCAGGAGAAGAAAACCAATATATTGCATA
TGTAGCTTATCCTCTTCCTTTATTTGAAGAAGGATCAGTAACTAATTTATTTACATCAATTGTTGGTAACGTTTTTGGAT
TTAAAGCTCTTCGTGCTCTTCGTTTAGAAGATCTTCGTATTCCACAATCCCTCGTAACAACATTCTTAGGTCCTCCTCAT
GGTATCCAAGTTGAACGTGATAAATTAAACAAATATGGTCGTAGTTTATTAGGTTGTACAATCAAACCAAAACTTGGACT
TTCAGCTAAAAACTATGGACGTGCTTGTTATGAATGTTTACGTGGTGGTCTTGATTTTACAAAA
>743_Elytim_rbcL_B
TCGTCTAACGTACTATACGCCAGACTATCAAGTACTAGATACAGATGTTTTAGCGGCATTTCGAATGACGCCGCAGCCAG
GAGTTCCAGCAGAAGAATGTGCTGCTGCCGTTGCTGCAGAATCTTCAACAGGTACTTGGACAACTGTATGGACAGATGGA
TTAACTTCTCTTGATCGTTATAAAGGTCGCTGTTATGACGTTGAACCAGTTCCAGGAGAAGAAAACCAATATATTGCATA
TGTAGCTTATCCTCTTCCTTTATTTGAAGAAGGATCAGTAACTAATTTATTTACATCAATTGTTGGTAACGTTTTTGGAT
TTAAAGCTCTTCGTGCTCTTCGTTTAGAAGATCTTCGTATTCCACAATCGTTCGTAACGACATTCTTAGGTCCTCCTCAT
GGTATCCAAGTTGAACGTGATAAATTAAACAAATATGGTCGTAGTTTATTAGGTTGTACAATCAAACCAAAACTTGGACT
TTCAGCTAAAAACTATGGACGTGCTTGTTATGAATGTTTACGTGGTGGTCTTGATTTTACAAAA
>743_Elytim_rbcL_C
TCGTCTAACGTACTATACGCCAGACTATCAAGTACTAGATACAGATGTTTTAGCGGCATTTCGAATGACGCCGCAGCCAG
GAGTTCCAGCGGAAGAATGTGCTGCTGCCGTTGCTGCAGAATCTTCAACAGGTACTTGGACAACTGTATGGACAGATGGA
TTAACTTCTCTTGATCGTTATAAAGGTCGATGTTATGACGTTGAACCAGTTCCAGGAGAAGAAAACCAATATATTGCATA
TGTAGCTTATCCTCTTCCTTTATTTGAAGAAGGATCAGTAACTAATTTATTTACATCAATTGTTGGTAACGTTTTTGGAT
TTAAAGCTCTTCGTGCTCTTCGTTTAGAAGATCTTCGTATTCCACAATCCTTCGTAACAACATTCTTAGGTCCTCCTCAT
GGTATCCAAGTTGAACGTGATAAATTAAACAAATATGGTCGTAGTTTATTAGGTTGTACAATCAAACCAAAACTTGGACT
TTCAGCTAAAAACTATGGACGTGCTTGTTATGAATGTTTACGTGGTGGTCTTGATTTTACAAAA
>743_Elytim_rbcL_D
TCGTCTAACGTACTATACGCCAGACTATCAAGTACTAGATACAGATGTTTTAGCGGCATTTCGAATGACGCCGCAGCCAG
GAGTTCCAGCGGAAGAATGTGCTGCTGCCGTTGCTGCAGAATCTTCAACAGGTACTTGGACAACTGTATGGACAGATGGA
TTAACTTCTCTTGATCGTTATAAAGGTCGATGTTATGACGTTGGACCAGTTCCAGGAGAAGAAAACCAATATATTGCATA
TGTAGCTTATCCTCTTCCTTTATTTGAAGAAGGATCAGTAACTAATTTATTTACATCAATTGTTGGTAACGTTTTTGGAT
TTAAAGCTCTTCGTGCTCTTCGTTTAGAAGATCTTCGTATTCCACAATCCTTCGTAACAACATTCTTAGGTCCTCCTCAT
GGTATCCAAGTTGAACGTGATAAATTAAACAAATATGGTCGTAGTTTATTAGGTTGTACAATCAAACCAAAACTTGGACT
TTCAGCTAAAAACTATGGACGTGCTTGTTATGAATGTTTACGTGGTGGTCTTGATTTTACAAAA
>743_Elytim_rbcL_E
TCGTCTAACGTACTATACGCCAGACTATCAAGTACTAGATACAGATGTTTTAGCGGCATTTCGAATGACGCCGCAGCCAG
GAGTTCCAGCGGAAGAATGTGCTGCTGCCGTTGCTGCAGAATCTTCAACAGGTACTTGGACAACTGTATGGACAGATGGA
TTAACTTCTCTTGATCGTTATAAAGGTCGATGTTATGACGTTGAACCAGTTCCAGGAGAAGAAAACCAATATATTGCATA
TGTAGCTTATCCTCTTCCTTTATTTGAAGAAGGATCAGTAACTAATTTATTTACATCAATTGTTGGTAACGTTTTTGGAT
TTAAAGCTCTTCGTGCTCTTCGTTTAGAAGATCTTCGTATTCCACAATCCTTCGTAACAACATTCTTAGGTCCTCCTCAT
GGTATCCAAGTTGAACGTGATAAATTAAACAAATATGGTCGTAGTTTATTAGGTTGTACAATCAAACCAAAACTTGGACT
TTCAGCTAAAAACTATGGACGTGCTTGTTATGAATGTTTACGTGGTGGTCTTGATTTTACAAAA
>743_Elytim_rbcL_F
TCGTCTAACGTACTATACGCCAGACTATCAAGTACTAGATACAGATGTTTTAGCGGCATTTCGAATGACGCCGCAGCCAG
GAGTTCCAGCGGAAGAATGTGCTGCTGCCGTTGCTGCAGAATCTTCAACAGGTACTTGGACAACTGTATGGACAGATGGA
TTAACTTCTCTTGATCGTTATAAAGGTCGATGTTATGACGTTGAACCAGTTCCAGGAGAAGAAAACCAATATATTGCATA
TGTAGCTTATCCTCTTCCTTTATTTGAAGAAGGATCAGTAACTAATTTATTTACATCAATTGTTGGTAACGTTTTTGGAT
TTAAAGCTCTTCGTGCTCTTCGTTTAGAAGATCTTCGTATTCCACAATCCTTCGTAACAACATTCTTAGGTCCTCCTCAT
GGTATCCAAGTTGAACGTGATAAATTAAACAAATATGGTCGTAGTTTATTAGGTTGTACAATCAAACCAAAACTTGGACT
TTCAGCTAAAAACTATGGACGTGCTTGTTATGAATGTTTACGTGGTGGTCTTGATTTTACAAAA
>743_Elytim_rbcL_G
TCGTCTAACGTACTATACGCCAGACTATCAAGTACTAGATACAGATGTTTTAGCGGCATTTCGAATGACGCCGCAGCCAG
GAGTTCCAGCGGAAGAATGTGCTGCTGCCGTTGCTGCAGAATCTTCAACAGGTACTTGGACAACTGTATGGACAGATGGA
TTAACTTCTCTTGATCGTTATAAAGGTCGATGTTATGACGTTGAACCAGTTCCAGGAGAAGAAAACCAATATATTGCATA
TGTAGCTTATCCTCTTCCTTTATTTGAAGAAGGATCAGTAACTAATTTATTTACATCAATTGTTGGTAACGTTTTTGGAT
TTAAAGCTCTTCGTGCTCTTCGTTTAGAAGATCTTCGTATTCCACAATCCTTCGTAACAACATTCTTAGGTCCTCCTCAT
GGTATCCAAGTTGAACGTGATAAATTAAACAAATATGGTCGTAGTTTATTAGGTTGTACAATCAAACCAAAACTTGGACT
TTCAGCTAAAAACTATGGACGTGCTTGTTATGAATGTTTACGTGGTGGTCTTGATTTTACAAAAGATGATGAAAATGTAA
A
>743_Elytim_rbcL_H
TCGTCTAACGTACTATACGCCAGACTATCAAGTACTAGATACAGATGTTTTAGCGGCATTTCGAATGACGCCGCAGCCAG
GAGTTCCAGCGGAAGAATGTGCTGCTGCCGTTGCTGCAGAATCTTCAACAGGTACTTGGACAACTGTATGGACAGATGGA
TTAACTTCTCTTGATCGTTATAAAGGTCGATGTTATGACGTTGAACCAGTTCCAGGAGAAGAAAACCAATATATTGCATA
TGTAGCTTATCCTCTTCCTTTATTTGAAGAAGGATCAGTAACTAATTTATTTACATCAATTGTTGGTAACGTTTTTGGAT
TTAAAGCTCTTCGTGCTCTTCGTTTAGAAGATCTTCGTATTCCACAATCCTTCGTAACAACATTCTTAGGTCCTCCTCAT
GGTATCCAAGTTGAACGTGATAAATTAAACAAATATGGTCGTAGTTTATTAGGTTGTACAATCAAACCAAAACTTGGACT
TTCAGCTAAAAACTATGGACGTGCTTGTTATGAATGTTTACGTGGTGGTCTTGATTTTACAAAAGATGATGAAAATGTAA
A
>743_Elytim_rbcL_I
TCGTCTAACGTACTATACGCCAGACTATCAAGTACTAGATACAGATGTTTTAGCGGCATTTCGAATGACGCCGCAACCAG
GAGTTCCAGCGGAAGAATGTGCTGCTGCCGTTGCTGCAGAATCTTCAACAGGTACTTGGACAACTGTATGGACAGATGGA
TTAACTTCTCTTGATCGTTATAAAGGTCGATGTTATGACGTTGAACCAGTTCCAGGAGAAGAAAACCAATATATTGCATA
TGTAGCTTATCCTCTTCCTTTATTTGAAGAAGGATCAGTAACTAATTTATTTACATCAATTGTTGGTAACGTTTTTGGAT
TTAAAGCTCTTCGTGCTCTTCGTTTAGAAGATCTTCGTATTCCACAATCCTTCGTAACAACATTCTTAGGTCCTCCTCAT
GGTATCCAAGTTGAACGTGATAAATTAAACAAATATGGTCGTAGTTTATTAGGTTGTACAATCAAACCAAAACTTGGACT
TTCAGCTAAAAACTATGGACGTGCTTGTTATGAATGTTTACGTGGTGGTCTTGATTTTACAAAAGATGATGAAAATGTAA
A
>743_Elytim_rbcL_J
TCGTCTAACGTACTATACGCCAGACTATCAAGTACTAGATACAGATGTTTTAGCGGCATTTCGAATGACGCCGCAGCCAG
GAGTTCCAGCGGAAGAATGTGCTGCTGCCGTTGCTGCAGAATCTTCAACAGGTACTTGGACAACTGTATGGACAGATGGA
TTAACTTCTCTTGATCGTTATAAAGGTCGATGTTATGACGTTGAACCAGTTCCAGGAGAAGAAAACCAATATATTGCATA
TGTAGCTTACCCTCTTCCTTTATTTGAAGAAGGATCAGTAACTAATTTATTTACATCAATTGTTGGTAACGTTTTTGGAT
TTAAAGCTCTTCGTGCTCTTCGTTTAGAAGATCTTCGTATTCCACAATCCTTCGTAACAACATTCTTAGGTCCTCCTCAT
GGTATCCAAGTTGAACGTGATAAATTAAACAAATATGGTCGTAGTTTATTAGGTTGTACAATCAAACCAAAACTTGGACT
TTCAGCTAAAAACTATGGACGTGCTTGTTATGAATGTTTACGTGGTGGTCTTGATTTTACAAAAGATGATGAAAATGTAA
A
>743_Elytim_rbcL_K
TCGTCTAACGTACTATACGCCAGACTATCAAGTACTAGATACAGATGTTTTAGCGGCATTTCGAATGACGCCGCAGCCAG
GAGTTCCAGCGGAAGAATGTGCTGCTGCCGTTGCTGCAGAATCTTCAACAGGTACTTGGACAACTGTATGGACAGATGGA
TTAACTTCTCTTGATCGTTATAAAGGTCGATGTTATGACGTTGAACCAGTTCCAGGAGAAGAAAACCAATATATTGCATA
TGTAGCTTATCCTCTTCCTTTATTTGAAGAAGGATCAGTAACTAATTTATTTACATCAATTGTTGGTAACGTTTTTGGAT
TTAAAGCTCTTCGTGCTCTTCGTTTAGAAGATCTTCGTATTCCACAATCCTTCGTAACAACATTCTTAGGTCCTCCTCAT
GGTATCCAAGTTGAACGTGATAAATTAAACAAATATGGTCGTAGTTTATTAGGTTGTACAATCAAACCAAAACTTGGACT
TTCAGCTAAAAACTATGGACGTGCTTGTTATGAATGTTTACGTGGTGGTCTTGATTTTACAAAAGATGATGAAAATGTAA
A
>743_Elytim_rbcL_L
TCGTCTAACGTACTATACGCCAGACTATCAAGTACTAGATACAGATGTTTTAGCGGCATTTCGAATGACGCCGCAGCCAG
GAGTTCCAGCGGAAGAATGTGCTGCTGCCGTTGCTGCAGAATCTTCAACAGGTACTTGGACAACTGTATGGACAGATGGA
TTAACTTCTCTTGATCGTTATAAAGGTCGATGTTATGACGTTGAACCAGTTCCAGGAGAAGAAAACCAATATATTGCATA
TGTAGCTTATCCTCTTCCTTTATTTGAAGAAGGATCAGTAACTAATTTATTTACATCAATTGTTGGTAACGTTTTTGGAT
TTAAAGCTCTTCGTGCTCTTCGTTTAGAAGATCTTCGTATTCCACAATCCTTCGTAACAACATTCTTAGGTCCTCCTCAT
GGTATCCAAGTTGAACGTGATAAATTAAACAAATATGGTCGTAGTTTATTAGGTTGTACAATCAAACCAAAACTTGGACT
TTCAGCTAAAAACTATGGACGTGCTTGTTATGAATGTTTACGTGGTGGTCTTGATTTTACAAAAGATGATGAAAATGTAA
A

Elysia translucens

845 Elysia translucens con

>845_Elytra_rbcL_conC479622
TCGTCTAACTTATTACACACCTGATTACCAAGTAAAAGATACAGATATTCTTGCAGCCTTTCGTATGACACCCCAACCTG
GTGTTCCGCCAGAAGAGTGTGGGGCAGCTGTTGCAGCAGAATCTTCAACAGGGACATGGACTACTGTATGGACAGATGGT
TTAACAAGTTTAGATCGTTATAAAGGTCGTTGTTATGATTTAGAACCAGTAAAAGGTGAAGACAATCAGTATATCGCCTA
TGTTGCATATCCACTTGATTTATTCGAAGAAGGCTCAGTAACAAACTTATTTACATCAATTGTTGGAAACGTATTCGGTT
TTAAAGCCTTACGAGCACTTCGTTTGGAAGATTTACGTATTTCAGTTGCTTATGCTAAAACATTCCAAGGCCCACCACAT
GGTATTGAAGTTGAACGTGATAAATTAAATAAATATGGACGTCCATTACTTGGTTGTACAATTAAACCTRAATTAGGTTT
ATCGGCTAAAAATTATGGTCGAGCAGTTTATGAATGTTTACGAGGTGGTCTTGATTTCACTAAAGATGATGAAAACGTAA
A
>845_Elytra_rbcL_B
TCGTCTAACTTATTACACACCTGATTACCAAGTAAAAGATACAGATATTCTTGCAGCCTTTCGTATGACACCCCAACCTG
GTGTTCCGCCAGAAGAGTGTGGGGCAGCTGTTGCAGCAGAATCTTCAACAGGGACATGGACTACTGTATGGACAGATGGT
TTAACAAGTTTAGATCGTTATAAAGGTCGTTGTTATGATTTAGAACCAGTAAAAGGTGAAGACAATCAGTATATCGCCTA
TGTTGCATATCCACTTGATTTATTCGAAGAAGGCTCAGTAACAAACTTATTTACATCAATTGTTGGAAACGTATTCGGTT
TTAAAGCCTTACGAGCACTTCGTTTGGAAGATTTACGTATTTCAGTTGCTTATGCTAAAACATTCCAAGGCCCACCACAT
GGTATTGAAGTTGAACGTGATAAATTAAATAAATATGGACGTCCATTACTTGGTTGTACAATTAAACCTAAATTAGGTTT
ATCGGCTAAAAATTATGGTCGAGCAGTTTATGAATGTTTACGAGGTGGTCTTGATTTCACTAAAGATGATGAAAACGTAA
A
>845_Elytra_rbcL_C
TCGTCTAACTTATTACACACCTGATTACCAAGTAAAAGATACAGATATTCTTGCAGCCTTTCGTATGACACCCCAACCTG
GTGTTCCGCCAGAAGAGTGTGGGGCAGCTGTTGCAGCAGAATCTTCAACAGGGACATGGACTACTGTATGGACAGATGGT
TTAACAAGTTTAGATCGTTATAAAGGTCGTTGTTATGATTTAGAACCAGTAAAAGGTGAAGACAATCAGTATATCGCCTA
TGTTGCATATCCACTTGATTTATTCGAAGAAGGCTCAGTAACAAACTTATTTACATCAATTGTTGGAAACGTATTCGGTT
TTAAAGCCTTACGAGCACTTCGTTTGGAAGATTTACGTATTTCAGTTGCTTATGCTAAAACATTCCAAGGCCCACCACAT
GGTATTGAAGTTGAACGTGATAAATTAAATAAATATGGACGTCCATTACTTGGTTGTACAATTAAACCTAAATTAGGTTT
ATCGGCTAAAAATTATGGTCGAGCAGTTTATGAATGTTTACGAGGTGGTCTTGATTTCACTAAAGATGATGAAAACGTAA
A
>845_Elytra_rbcL_D
TCGTCTAACTTATTACACACCTGATTACCAAGTAAAAGATACAGATATTCTTGCAGCCTTTCGTATGACACCCCAACCTG
GTGTTCCGCCAGAAGAGTGTGGGGCAGCTGTTGCAGCAGAATCTTCAACAGGGACATGGACTACTGTATGGACAGATGGT
TTAACAAGTTTAGATCGTTATAAAGGTCGTTGTTATGATTTAGAACCAGTAAAAGGTGAAGACAATCAGTATATCGCCTA
TGTTGCATATCCACTTGATTTATTCGAAGAAGGCTCAGTAACAAACTTATTTACATCAATTGTTGGAAACGTATTCGGTT
TTAAAGCCTTACGAGCACTTCGTTTGGAAGATTTACGTATTTCAGTTGCTTATGCTAAAACATTCCAAGGCCCACCACAT
GGTATTGAAGTTGAACGTGATAAATTAAATAAATATGGACGTCCATTACTTGGTTGTACAATTAAACCTAAATTAGGTTT
ATCGGCTAAAAATTATGGTCGAGCAGTTTATGAATGTTTACGAGGTGGTCTTGATTTCACTAAAGATGATGAAAACGTAA
A
>845_Elytra_rbcL_G
TCGTCTAACTTATTACACACCTGATTACCAAGTAAAAGATACAGATATTCTTGCAGCCTTTCGTATGACACCCCAACCTG
GTGTTCCGCCAGAAGAGTGTGGGGCAGCTGTTGCAGCAGAATCTTCAACAGGGACATGGACTACTGTATGGACAGATGGT
TTAACAAGTTTAGATCGTTATAAAGGTCGTTGTTATGATTTAGAACCAGTAAAAGGTGAAGACAATCAGTATATCGCCTA
TGTTGCATATCCACTTGATTTATTCGAAGAAGGCTCAGTAACAAACTTATTTACATCAATTGTTGGAAACGTATTCGGTT
TTAAAGCCTTACGAGCACTTCGTTTGGAAGATTTACGTATTTCAGTTGCTTATGCTAAAACATTCCAAGGCCCACCACAT
GGTATTGAAGTTGAACGTGATAAATTAAATAAATATGGACGTCCATTACTTGGTTGTACAATTAAACCTAAATTAGGTTT
ATCGGCTAAAAATTATGGTCGAGCAGTTTATGAATGTTTACGAGGTGGTCTTGATTTCACTAAAGATGATGAAAACGTAA
A
>845_Elytra_rbcL_H
TCGTCTAACTTATTACACACCTGATTACCAAGTAAAAGATACAGATATTCTTGCAGCCTTTCGTATGACACCCCAACCTG
GTGTTCCGCCAGAAGAGTGTGGGGCAGCTGTTGCAGCAGAATCTTCAACAGGGACATGGACTACTGTATGGACAGATGGT
TTAACAAGTTTAGATCGTTATAAAGGTCGTTGTTATGATTTAGAACCAGTAAAAGGTGAAGACAATCAGTATATCGCCTA
TGTTGCATATCCACTTGATTTATTCGAAGAAGGCTCAGTAACAAACTTATTTACATCAATTGTTGGAAACGTATTCGGTT
TTAAAGCCTTACGAGCACTTCGTTTGGAAGATTTACGTATTTCAGTTGCTTATGCTAAAACATTCCAAGGCCCACCACAT
GGTATTGAAGTTGAACGTGATAAATTAAATAAATATGGACGTCCATTACTTGGTTGTACAATTAAACCTAAATTAGGTTT
ATCGGCTAAAAATTATGGTCGAGCAGTTTATGAATGTTTACGAGGTGGTCTTGATTTCACTAAAGATGATGAAAACGTAA
A
>845_Elytra_rbcL_J
TCGTCTAACTTATTACACACCTGATTACCAAGTAAAAGATACAGATATTCTTGCAGCCTTTCGTATGACACCCCAACCTG
GTGTTCCGCCAGAAGAGTGTGGGGCAGCTGTTGCAGCAGAATCTTCAACAGGGACATGGACTACTGTATGGACAGATGGT
TTAACAAGTTTAGATCGTTATAAAGGTCGTTGTTATGATTTAGAACCAGTAAAAGGTGAAGACAATCAGTATATCGCCTA
TGTTGCATATCCACTTGATTTATTCGAAGAAGGCTCAGTAACAAACTTATTTACATCAATTGTTGGAAACGTATTCGGTT
TTAAAGCCTTACGAGCACTTCGTTTGGAAGATTTACGTATTTCAGTTGCTTATGCTAAAACATTCCAAGGCCCACCACAT
GGTATTGAAGTTGAACGTGATAAATTAAATAAATATGGACGTCCATTACTTGGTTGTACAATTAAACCTAAATTAGGTTT
ATCGGCTAAAAATTATGGTCGAGCAGTTTATGAATGTTTACGAGGTGGTCTTGATTTCACTAAAGATGATGAAAACGTAA
A
>845_Elytra_rbcL_K
TCGTCTAACTTATTACACACCTGATTACCAAGTAAAAGATACAGATATTCTTGCAGCCTTTCGTATGACACCCCAACCTG
GTGTTCCGCCAGAAGAGTGTGGGGCAGCTGTTGCAGCAGAATCTTCAACAGGGACATGGACTACTGTATGGACAGATGGT
TTAACAAGTTTAGATCGTTATAAAGGTCGTTGTTATGATTTAGAACCAGTAAAAGGTGAAGACAATCAGTATATCGCCTA
TGTTGCATATCCACTTGATTTATTCGAAGAAGGCTCAGTAACAAACTTATTTACATCAATTGTTGGAAACGTATTCGGTT
TTAAAGCCTTACGAGCACTTCGTTTGGAAGATTTACGTATTTCAGTTGCTTATGCTAAAACATTCCAAGGCCCACCACAT
GGTATTGAAGTTGAACGTGATAAATTAAATAAATATGGACGTCCATTACTTGGTTGTACAATTAAACCTGAATTAGGTTT
ATCGGCTAAAAATTATGGTCGAGCAGTTTATGAATGTTTACGAGGTGGTCTTGATTTCACTAAAGATGATGAAAACGTAA
A
>845_Elytra_rbcL_L
TCGTCTAACTTATTACACACCTGATTACCAAGTAAAAGATACAGATATTCTTGCAGCCTTTCGTATGACACCCCAACCTG
GTGTTCCGCCAGAAGAGTGTGGGGCAGCTGTTGCAGCAGAATCTTCAACAGGGACATGGACTACTGTATGGACAGATGGT
TTAACAAGTTTAGATCGTTATAAAGGTCGTTGTTATGATTTAGAACCAGTAAAAGGTGAAGACAATCAGTATATCGCCTA
TGTTGCATATCCACTTGATTTATTCGAAGAAGGCTCAGTAACAAACTTATTTACATCAATTGTTGGAAACGTATTCGGTT
TTAAAGCCTTACGAGCACTTCGTTTGGAAGATTTACGTATTTCAGTTGCTTATGCTAAAACATTCCAAGGCCCACCACAT
GGTATTGAAGTTGAACGTGATAAATTAAATAAATATGGACGTCCATTACTTGGTTGTACAATTAAACCTAAATTAGGTTT
ATCGGCTAAAAATTATGGTCGAGCAGTTTATGAATGTTTACGAGGTGGTCTTGATTTCACTAAAGATGATGAAAACGTAA
A
>845_Elytra_rbcL_I
TCGTCTAACTTATTACACACCTGATTACCAAGTAAAAGATACAGATATTCTTGCAGCCTTTCGTATGACACCCCAACCTG
GTGTTCCGCCAGAAGAGTGTGGGGCAGCTGTTGCAGCAGAATCTTCAACAGGGACATGGACTACTGTATGGACAGATGGT
TTAACAAGTTTAGATCGTTATAAAGGTCGTTGTTATGATTTAGAACCAGTAAAAGGTGAAGACAATCAGTATATCGCCTA
TGTTGCATATCCACTTGATTTATTCGAAGAAGGCTCAGTAACAAACTTATTTACATCAATTGTTGGAAACGTATTCGGTT
TTAAAGCCTTACGAGCACTTCGTTTGGAAGATTTACGTATTTCAGTTGCTTATGCTAAAACATTCCAAGGCCCACCACAT
GGTATTGAAGTTGAACGTGATAAATTAAATAAATATGGACGTCCATTACTTGGTTGTACAATTAAACCTAAATTAGGTTT
ATCGGCTAAAAATTATGGTCGAGCAGTTTATGAATGTTTACGAGGTGGTCTTGATTTCACTA
>845_Elytra_rbcL_J
TCGTCTAACTTATTACACACCTGATTACCAAGTAAAAGATACAGATATTCTTGCAGCCTTTCGTATGACACCCCAACCTG
GTGTTCCGCCAGAAGAGTGTGGGGCAGCTGTTGCAGCAGAATCTTCAACAGGGACATGGACTACTGTATGGACAGATGGT
TTAACAAGTTTAGATCGTTATAAAGGTCGTTGTTATGATTTAGAACCAGTAAAAGGTGAAGACAATCAGTATATCGCCTA
TGTTGCATATCCACTTGATTTATTCGAAGAAGGCTCAGTAACAAACTTATTTACATCAATTGTTGGAAACGTATTCGGTT
TTAAAGCCTTACGAGCACTTCGTTTGGAAGATTTACGTATTTCAGTTGCTTATGCTAAAACATTCCAAGGCCCACCACAT
GGTATTGAAGTTGAACGTGATAAATTAAATAAATATGGACGTCCATTACTTGGTTGTACAATTAAACCTAAATTAGGTTT
ATCGGCTAAAAATTATGGTCGAGCAGTTTATGAATGTTTACGAGGTGGTCTTGATTTCACTA
>845_Elytra_rbcL_K
------------------------------------------------------------------GACACCCCAACCTG
GTGTTCCGCCAGAAGAGTGTGGGGCAGCTGTTGCAGCAGAATCTTCAACAGGGACATGGACTACTGTATGGACAGATGGT
TTAACAAGTTTAGATCGTTATAAAGGTCGTTGTTATGATTTAGAACCAGTAAAAGGTGAAGACAATCAGTATATCGCCTA
TGTTGCATATCCACTTGATTTATTCGAAGAAGGCTCAGTAACAAACTTATTTACATCAATTGTTGGAAACGTATTCGGTT
TTAAAGCCTTACGAGCACTTCGTTTGGAAGATTTACGTATTTCAGTTGCTTATGCTAAAACATTCCAAGGCCCACCACAT
GGTATTGAAGTTGAACGTGATAAATTAAATAAATATGGACGTCCATTACTTGGTTGTACAATTAAACCTAAATTAGGTTT
ATCGGCTAAAAATTATGGTCGAGCAGTTTATGAATGTTTACGAGGTGGTCTTGATTTCACTA

Thuridilla albopustulosa

782 Thuridilla albopustulosa con

>782_Thualb_rbcL_con KC479626
TCGTTTAACATACTATACACCAGAGTATCAAGTATTAGATACAGATGTTCTTGCAGCTTTTAGAATGACACCTCAACCAG
GTGTTCCTGCGGAAGAAGCGGGTGCTGCAGTAGCTGCAGAATCCTCAACAGGAACATGGACAACAGTGTGGACTGATGGA
CTCACAAATTTAGATAAATATAAAGGACGTTGTTATGATATCGAACCTGTTGCTGGYGAAGATAATCAATATATCGCCTA
TGTAGCGTAWCCGCTGGATCTTTTTGAAGAAGGTTCTGTAACTAATTTATTTACTTCAATCGTTGGTAATGTTTTTGGTT
TTAAAGCTTTAAGAGCATTACGTCTTGAAGATTTAAGAATTCCAAAGTCTTATATTAAATCCYTTATYGGACCTCCACAT
GGAATYYAAGTTGAACGCGATAAACTTAACAAATATGGTCGTCCTTTTTTAGGCTGTACTATCAAACCTAAATTAGGTCT
TTCTGCTAAAAATTATGGCCGTGCAGTTTATGAGTGTTTAAGAGGTGGCTTAGATTTTACAAAAGATGATGAARACGTAA
A 
>782_Thualb_rbcL_B
TCGTTTAACATACTATACACCAGAGTATCAAGTATTAGATACAGATGTTCTTGCAGCTTTTAGAATGACACCTCAACCAG
GTGTTCCTGCGGAAGAAGCGGGTGCTGCAGTAGCTGCAGAATCCTCAACAGGAACATGGACAACAGTGTGGACTGATGGA
CTCACAAATTTAGATAAATATAAAGGACGTTGTTATGATATCGAACCTGTTGCTGGTGAAGATAATCAATATATCGCCTA
TGTAGCGTATCCGCTGGATCTTTTTGAAGAAGGTTCTGTAACTAATTTATTTACTTCAATCGTTGGTAATGTTTTTGGTT
TTAAAGCTTTAAGAGCATTACGTCTTGAAGATTTAAGAATTCCAAAGTCTTATATTAAATCCTTTATTGGACCTCCACAT
GGAATCTAAGTTGAACGCGATAAACTTAACAAATATGGTCGTCCTTTTTTAGGCTGTACTATCAAACCTAAATTAGGTCT
TTCTGCTAAAAATTATGGCCGTGCAGTTTATGAGTGTTTAAGAGGTGGCTTAGATTTTACAAAAGATGATGAAAACGTAA
A
>782_Thualb_rbcL_C
TCGTTTAACATACTATACACCAGAGTATCAAGTATTAGATACAGATGTTCTTGCAGCTTTTAGAATGACACCTCAACCAG
GTGTTCCTGCGGAAGAAGCGGGTGCTGCAGTAGCTGCAGAATCCTCAACAGGAACATGGACAACAGTGTGGACTGATGGA
CTCACAAATTTAGATAAATATAAAGGACGTTGTTATGATATCGAACCTGTTGCTGGTGAAGATAATCAATATATCGCCTA
TGTAGCGTATCCGCTGGATCTTTTTGAAGAAGGTTCTGTAACTAATTTATTTACTTCAATCGTTGGTAATGTTTTTGGTT
TTAAAGCTTTAAGAGCATTACGTCTTGAAGATTTAAGAATTCCAAAGTCTTATATTAAATCCTTTATTGGACCTCCACAT
GGAATTCAAGTTGAACGCGATAAACTTAACAAATATGGTCGTCCTTTTTTAGGCTGTACTATCAAACCTAAATTAGGTCT
TTCTGCTAAAAATTATGGCCGTGCAGTTTATGAGTGTTTAAGAGGTGGCTTAGATTTTACAAAAGATGATGAAAACGTAA
A
>782_Thualb_rbcL_D
TCGTTTAACATACTATACACCAGAGTATCAAGTATTAGATACAGATGTTCTTGCAGCTTTTAGAATGACACCTCAACCAG
GTGTTCCTGCGGAAGAAGCGGGTGCTGCAGTAGCTGCAGAATCCTCAACAGGAACATGGACAACAGTGTGGACTGATGGA
CTCACAAATTTAGATAAATATAAAGGACGTTGTTATGATATCGAACCTGTTGCTGGTGAAGATAATCAATATATCGCCTA
TGTAGCGTATCCGCTGGATCTTTTTGAAGAAGGTTCTGTAACTAATTTATTTACTTCAATCGTTGGTAATGTTTTTGGTT
TTAAAGCTTTAAGAGCATTACGTCTTGAAGATTTAAGAATTCCAAAGTCTTATATTAAATCCTTTATTGGACCTCCACAT
GGAATTCAAGTTGAACGCGATAAACTTAACAAATATGGTCGTCCTTTTTTAGGCTGTACTATCAAACCTAAATTAGGTCT
TTCTGCTAAAAATTATGGCCGTGCAGTTTATGAGTGTTTAAGAGGTGGCTTAGATTTTACAAAAGATGATGAAAACGTAA
A
>782_Thualb_rbcL_E
TCGTTTAACATACTATACACCAGAGTATCAAGTATTAGATACAGATGTTCTTGCAGCTTTTAGAATGACACCTCAACCAG
GTGTTCCTGCGGAAGAAGCGGGTGCTGCAGTAGCTGCAGAATCCTCAACAGGAACATGGACAACAGTGTGGACTGATGGA
CTCACAAATTTAGATAAATATAAAGGACGTTGTTATGATATCGAACCTGTTGCTGGTGAAGATAATCAATATATCGCCTA
TGTAGCGTATCCGCTGGATCTTTTTGAAGAAGGTTCTGTAACTAATTTATTTACTTCAATCGTTGGTAATGTTTTTGGTT
TTAAAGCTTTAAGAGCATTACGTCTTGAAGATTTAAGAATTCCAAAGTCTTATATTAAATCCTTTATTGGACCTCCACAT
GGAATTCAAGTTGAACGCGATAAACTTAACAAATATGGTCGTCCTTTTTTAGGCTGTACTATCAAACCTAAATTAGGTCT
TTCTGCTAAAAATTATGGCCGTGCAGTTTATGAGTGTTTAAGAGGTGGCTTAGATTTTACAAAAGATGATGAAAACGTAA
A
>782_Thualb_rbcL_H
TCGTTTAACATACTATACACCAGAGTATCAAGTATTAGATACAGATGTTCTTGCAGCTTTTAGAATGACACCTCAACCAG
GTGTTCCTGCGGAAGAAGCGGGTGCTGCAGTAGCTGCAGAATCCTCAACAGGAACATGGACAACAGTGTGGACTGATGGA
CTCACAAATTTAGATAAATATAAAGGACGTTGTTATGATATCGAACCTGTTGCTGGTGAAGATAATCAATATATCGCCTA
TGTAGCGTAACCGCTGGATCTTTTTGAAGAAGGTTCTGTAACTAATTTATTTACTTCAATCGTTGGTAATGTTTTTGGTT
TTAAAGCTTTAAGAGCATTACGTCTTGAAGATTTAAGAATTCCAAAGTCTTATATTAAATCCTTTATTGGACCTCCACAT
GGAATTCAAGTTGAACGCGATAAACTTAACAAATATGGTCGTCCTTTTTTAGGCTGTACTATCAAACCTAAATTAGGTCT
TTCTGCTAAAAATTATGGCCGTGCAGTTTATGAGTGTTTAAGAGGTGGCTTAGATTTTACAAAAGATGATGAAGACGTAA
A
>782_Thualb_rbcL_I
TCGTTTAACATACTATACACCAGAGTATCAAGTATTAGATACAGATGTTCTTGCAGCTTTTAGAATGACACCTCAACCAG
GTGTTCCTGCGGAAGAAGCGGGTGCTGCAGTAGCTGCAGAATCCTCAACAGGAACATGGACAACAGTGTGGACTGATGGA
CTCACAAATTTAGATAAATATAAAGGACGTTGTTATGATATCGAACCTGTTGCTGGTGAAGATAATCAATATATCGCCTA
TGTAGCGTATCCGCTGGATCTTTTTGAAGAAGGTTCTGTAACTAATTTATTTACTTCAATCGTTGGTAATGTTTTTGGTT
TTAAAGCTTTAAGAGCATTACGTCTTGAAGATTTAAGAATTCCAAAGTCTTATATTAAATCCCTTATTGGACCTCCACAT
GGAATTCAAGTTGAACGCGATAAACTTAACAAATATGGTCGTCCTTTTTTAGGCTGTACTATCAAACCTAAATTAGGTCT
TTCTGCTAAAAATTATGGCCGTGCAGTTTATGAGTGTTTAAGAGGTGGCTTAGATTTTACAAAAGATGATGAAAACGTAA
A
>782_Thualb_rbcL_J
TCGTTTAACATACTATACACCAGAGTATCAAGTATTAGATACAGATGTTCTTGCAGCTTTTAGAATGACACCTCAACCAG
GTGTTCCTGCGGAAGAAGCGGGTGCTGCAGTAGCTGCAGAATCCTCAACAGGAACATGGACAACAGTGTGGACTGATGGA
CTCACAAATTTAGATAAATATAAAGGACGTTGTTATGATATCGAACCTGTTGCTGGTGAAGATAATCAATATATCGCCTA
TGTAGCGTATCCGCTGGATCTTTTTGAAGAAGGTTCTGTAACTAATTTATTTACTTCAATCGTTGGTAATGTTTTTGGTT
TTAAAGCTTTAAGAGCATTACGTCTTGAAGATTTAAGAATTCCAAAGTCTTATATTAAATCCTTTATTGGACCTCCACAT
GGAATTCAAGTTGAACGCGATAAACTTAACAAATATGGTCGTCCTTTTTTAGGCTGTACTATCAAACCTAAATTAGGTCT
TTCTGCTAAAAATTATGGCCGTGCAGTTTATGAGTGTTTAAGAGGTGGCTTAGATTTTACAAAAGATGATGAAAACGTAA
A
>782_Thualb_rbcL_K
TCGTTTAACATACTATACACCAGAGTATCAAGTATTAGATACAGATGTTCTTGCAGCTTTTAGAATGACACCTCAACCAG
GTGTTCCTGCGGAAGAAGCGGGTGCTGCAGTAGCTGCAGAATCCTCAACAGGAACATGGACAACAGTGTGGACTGATGGA
CTCACAAATTTAGATAAATATAAAGGACGTTGTTATGATATCGAACCTGTTGCTGGCGAAGATAATCAATATATCGCCTA
TGTAGCGTATCCGCTGGATCTTTTTGAAGAAGGTTCTGTAACTAATTTATTTACTTCAATCGTTGGTAATGTTTTTGGTT
TTAAAGCTTTAAGAGCATTACGTCTTGAAGATTTAAGAATTCCAAAGTCTTATATTAAATCCTTTATCGGACCTCCACAT
GGAATTCAAGTTGAACGCGATAAACTTAACAAATATGGTCGTCCTTTTTTAGGCTGTACTATCAAACCTAAATTAGGTCT
TTCTGCTAAAAATTATGGCCGTGCAGTTTATGAGTGTTTAAGAGGTGGCTTAGATTTTACAAAAGATGATGAAAACGTAA
A
>782_Thualb_rbcL_L
TCGTTTAACATACTATACACCAGAGTATCAAGTATTAGATACAGATGTTCTTGCAGCTTTTAGAATGACACCTCAACCAG
GTGTTCCTGCGGAAGAAGCGGGTGCTGCAGTAGCTGCAGAATCCTCAACAGGAACATGGACAACAGTGTGGACTGATGGA
CTCACAAATTTAGATAAATATAAAGGACGTTGTTATGATATCGAACCTGTTGCTGGTGAAGATAATCAATATATCGCCTA
TGTAGCGTATCCGCTGGATCTTTTTGAAGAAGGTTCTGTAACTAATTTATTTACTTCAATCGTTGGTAATGTTTTTGGTT
TTAAAGCTTTAAGAGCATTACGTCTTGAAGATTTAAGAATTCCAAAGTCTTATATTAAATCCCTTATTGGACCTCCACAT
GGAATTCAAGTTGAACGCGATAAACTTAACAAATATGGTCGTCCTTTTTTAGGCTGTACTATCAAACCTAAATTAGGTCT
TTCTGCTAAAAATTATGGCCGTGCAGTTTATGAGTGTTTAAGAGGTGGCTTAGATTTTACAAAAGATGATGAAAACGTAA
A

Thuridilla bayeri

725 Thuridilla bayeri

725 Thuridilla bayeri rbcL con

>725_Thubay_rbcL_con KC479628
YCGTTTAACATACTATACACCAGATTATCAAGTATTAGATACAGATATTCTTGCTGCATTTAGAATGACACCGCAAYCAG
GTGTTCCTGCAGAAGAAGCGGGTGCGGCAGTTGCAGCAGAATCTTCAACTGGAACTTGGACAACAGTATGGACGGATGGA
CTCACTAATTTAGATAAATATAAAGGACGTTGTTATGATATTGAACCGGTTGCTGGTGAAGAAAATCAATATATCGCTTA
TGTCGCTTAYCCTCTAGATCTTTTTGAAGAAGGTTCGGTAACGAATTTATTTACTTCAATCGTTGGGAACGTTTTTGGAT
TTAAAGYGTTAAGAGCATTACGTCTTGAAGATTTAAGAATTTCTACATCCTATATTAAATCTTTCYTAGGACCTYCTAAT
GGAATTCAAGTTGAACGTGATARACTTAATAAATATGGTCGTCCTTTTTTAGGCTGTACTATTAAACCTAAATTAGGTCT
TTCAGCAAAAAACTATGGCCGTGCATGTTATGAGTGTTTAAGAGGTGGCTTAGATTTTACAAAAGATGRTGAAAACGTAA
A
>725_Thubay_rbcL_K
CCGTTTAACATACTATACACCAGATTATCAAGTATTAGATACAGATATTCTTGCTGCATTTAGAATGACACCGCAACCAG
GTGTTCCTGCAGAAGAAGCGGGTGCGGCAGTTGCAGCAGAATCTTCAACTGGAACTTGGACAACAGTATGGACGGATGGA
CTCACTAATTTAGATAAATATAAAGGACGTTGTTATGATATTGAACCGGTTGCTGGTGAAGAAAATCAATATATCGCTTA
TGTCGCTTATCCTCTAGATCTTTTTGAAGAAGGTTCGGTAACGAATTTATTTACTTCAATCGTTGGGAACGTTTTTGGAT
TTAAAGCGTTAAGAGCATTACGTCTTGAAGATTTAAGAATTTCTACATCCTATATTAAATCTTTCTTAGGACCTCCTAAT
GGAATTCAAGTTGAACGTGATAAACTTAATAAATATGGTCGTCCTTTTTTAGGCTGTACTATTAAACCTAAATTAGGTCT
TTCAGCAAAAAACTATGGCCGTGCATGTTATGAGTGTTTAAGAGGTGGCTTAGATTTTACAAAAGATGATGAAAACGTAA
A
>725_Thubay_rbcL_L
TCGTTTAACATACTATACACCAGATTATCAAGTATTAGATACAGATATTCTTGCTGCATTTAGAATGACACCGCAACCAG
GTGTTCCTGCAGAAGAAGCGGGTGCGGCAGTTGCAGCAGAATCTTCAACTGGAACTTGGACAACAGTATGGACGGATGGA
CTCACTAATTTAGATAAATATAAAGGACGTTGTTATGATATTGAACCGGTTGCTGGTGAAGAAAATCAATATATCGCTTA
TGTCGCTTATCCTCTAGATCTTTTTGAAGAAGGTTCGGTAACGAATTTATTTACTTCAATCGTTGGGAACGTTTTTGGAT
TTAAAGCGTTAAGAGCATTACGTCTTGAAGATTTAAGAATTTCTACATCCTATATTAAATCTTTCCTAGGACCTCCTAAT
GGAATTCAAGTTGAACGTGATAAACTTAATAAATATGGTCGTCCTTTTTTAGGCTGTACTATTAAACCTAAATTAGGTCT
TTCAGCAAAAAACTATGGCCGTGCATGTTATGAGTGTTTAAGAGGTGGCTTAGATTTTACAAAAGATGGTGAAAACGTAA
A
>725_Thubay_rbcL_A
TCGTTTAACATACTATACACCAGATTATCAAGTATTAGATACAGATATTCTTGCTGCATTTAGAATGACACCGCAATCAG
GTGTTCCTGCAGAAGAAGCGGGTGCGGCAGTTGCAGCAGAATCTTCAACTGGAACTTGGACAACAGTATGGACGGATGGA
CTCACTAATTTAGATAAATATAAAGGACGTTGTTATGATATTGAACCGGTTGCTGGTGAAGAAAATCAATATATCGCTTA
TGTCGCTTATCCTCTAGATCTTTTTGAAGAAGGTTCGGTAACGAATTTATTTACTTCAATCGTTGGGAACGTTTTTGGAT
TTAAAGCGTTAAGAGCATTACGTCTTGAAGATTTAAGAATTTCTACATCCTATATTAAATCTTTCTTAGGACCTTCTAAT
GGAATTCAAGTTGAACGTGATAAACTTAATAAATATGGTCGTCCTTTTTTAGGCTGTACTATTAAACCTAAATTAGGTCT
TTCAGCAAAAAACTATGGCCGTGCATGTTATGAGTGTTTAAGAGGTGGCTTAGATTTTACAAAAGATGATGAAAACGTAA
A
>725_Thubay_rbcL_B
TCGTTTAACATACTATACACCAGATTATCAAGTATTAGATACAGATATTCTTGCTGCATTTAGAATGACACCGCAACCAG
GTGTTCCTGCAGAAGAAGCGGGTGCGGCAGTTGCAGCAGAATCTTCAACTGGAACTTGGACAACAGTATGGACGGATGGA
CTCACTAATTTAGATAAATATAAAGGACGTTGTTATGATATTGAACCGGTTGCTGGTGAAGAAAATCAATATATCGCTTA
TGTCGCTTATCCTCTAGATCTTTTTGAAGAAGGTTCGGTAACGAATTTATTTACTTCAATCGTTGGGAACGTTTTTGGAT
TTAAAGCGTTAAGAGCATTACGTCTTGAAGATTTAAGAATTTCTACATCCTATATTAAATCTTTCTTAGGACCTCCTAAT
GGAATTCAAGTTGAACGTGATAAACTTAATAAATATGGTCGTCCTTTTTTAGGCTGTACTATTAAACCTAAATTAGGTCT
TTCAGCAAAAAACTATGGCCGTGCATGTTATGAGTGTTTAAGAGGTGGCTTAGATTTTACAAAAGATGATGAAAACGTAA
A
>725_Thubay_rbcL_D
TCGTTTAACATACTATACACCAGATTATCAAGTATTAGATACAGATATTCTTGCTGCATTTAGAATGACACCGCAACCAG
GTGTTCCTGCAGAAGAAGCGGGTGCGGCAGTTGCAGCAGAATCTTCAACTGGAACTTGGACAACAGTATGGACGGATGGA
CTCACTAATTTAGATAAATATAAAGGACGTTGTTATGATATTGAACCGGTTGCTGGTGAAGAAAATCAATATATCGCTTA
TGTCGCTTATCCTCTAGATCTTTTTGAAGAAGGTTCGGTAACGAATTTATTTACTTCAATCGTTGGGAACGTTTTTGGAT
TTAAAGTGTTAAGAGCATTACGTCTTGAAGATTTAAGAATTTCTACATCCTATATTAAATCTTTCTTAGGACCTCCTAAT
GGAATTCAAGTTGAACGTGATAAACTTAATAAATATGGTCGTCCTTTTTTAGGCTGTACTATTAAACCTAAATTAGGTCT
TTCAGCAAAAAACTATGGCCGTGCATGTTATGAGTGTTTAAGAGGTGGCTTAGATTTTACAAAAGATGATGAAAACGTAA
A
>725_Thubay_rbcL_F
TCGTTTAACATACTATACACCAGATTATCAAGTATTAGATACAGATATTCTTGCTGCATTTAGAATGACACCGCAACCAG
GTGTTCCTGCAGAAGAAGCGGGTGCGGCAGTTGCAGCAGAATCTTCAACTGGAACTTGGACAACAGTATGGACGGATGGA
CTCACTAATTTAGATAAATATAAAGGACGTTGTTATGATATTGAACCGGTTGCTGGTGAAGAAAATCAATATATCGCTTA
TGTCGCTTATCCTCTAGATCTTTTTGAAGAAGGTTCGGTAACGAATTTATTTACTTCAATCGTTGGGAACGTTTTTGGAT
TTAAAGCGTTAAGAGCATTACGTCTTGAAGATTTAAGAATTTCTACATCCTATATTAAATCTTTCTTAGGACCTCCTAAT
GGAATTCAAGTTGAACGTGATAAACTTAATAAATATGGTCGTCCTTTTTTAGGCTGTACTATTAAACCTAAATTAGGTCT
TTCAGCAAAAAACTATGGCCGTGCATGTTATGAGTGTTTAAGAGGTGGCTTAGATTTTACAAAAGATGATGAAAACGTAA
A
>725_Thubay_rbcL_I_(reversed)
TCGTTTAACATACTATACACCAGATTATCAAGTATTAGATACAGATATTCTTGCTGCATTTAGAATGACACCGCAACCAG
GTGTTCCTGCAGAAGAAGCGGGTGCGGCAGTTGCAGCAGAATCTTCAACTGGAACTTGGACAACAGTATGGACGGATGGA
CTCACTAATTTAGATAAATATAAAGGACGTTGTTATGATATTGAACCGGTTGCTGGTGAAGAAAATCAATATATCGCTTA
TGTCGCTTATCCTCTAGATCTTTTTGAAGAAGGTTCGGTAACGAATTTATTTACTTCAATCGTTGGGAACGTTTTTGGAT
TTAAAGCGTTAAGAGCATTACGTCTTGAAGATTTAAGAATTTCTACATCCTATATTAAATCTTTCTTAGGACCTCCTAAT
GGAATTCAAGTTGAACGTGATAAACTTAATAAATATGGTCGTCCTTTTTTAGGCTGTACTATTAAACCTAAATTAGGTCT
TTCAGCAAAAAACTATGGCCGTGCATGTTATGAGTGTTTAAGAGGTGGC-------------------------------
-
>725_Thubay_rbcL_C
TCGTTTAACATACTATACACCAGATTATCAAGTATTAGATACAGATATTCTTGCTGCATTTAGAATGACACCGCAACCAG
GTGTTCCTGCAGAAGAAGCGGGTGCGGCAGTTGCAGCAGAATCTTCAACTGGAACTTGGACAACAGTATGGACGGATGGA
CTCACTAATTTAGATAAATATAAAGGACGTTGTTATGATATTGAACCGGTTGCTGGTGAAGAAAATCAATATATCGCTTA
TGTCGCTTACCCTCTAGATCTTTTTGAAGAAGGTTCGGTAACGAATTTATTTACTTCAATCGTTGGGAACGTTTTTGGAT
TTAAAGCGTTAAGAGCATTACGTCTTGAAGATTTAAGAATTTCTACATCCTATATTAAATCTTTCTTAGGACCTCCTAAT
GGAATTCAAGTTGAACGTGATAGACTTAATAAATATGGTCGTCCTTTTTTAGGCTGTACTATTAAACCTAAATTAGGTCT
TTCAGCAAAAAACTATGGCCGTGCATGTTATGAGTGTTTAAGAGGTGGC-------------------------------
-
>725_Thubay_rbcL_E
TCGTTTAACATACTATACACCAGATTATCAAGTATTAGATACAGATATTCTTGCTGCATTTAGAATGACACCGCAACCAG
GTGTTCCTGCAGAAGAAGCGGGTGCGGCAGTTGCAGCAGAATCTTCAACTGGAACTTGGACAACAGTATGGACGGATGGA
CTCACTAATTTAGATAAATATAAAGGACGTTGTTATGATATTGAACCGGTTGCTGGTGAAGAAAATCAATATATCGCTTA
TGTCGCTTATCCTCTAGATCTTTTTGAAGAAGGTTCGGTAACGAATTTATTTACTTCAATCGTTGGGAACGTTTTTGGAT
TTAAAGCGTTAAGAGCATTACGTCTTGAAGATTTAAGAATTTCTACATCCTATATTAAATCTTTCTTAGGACCTCCTAAT
GGAATTCAAGTTGAACGTGATAAACTTAATAAATATGGTCGTCCTTTTTTAGGCTGTACTATTAAACCTAAATTAGGTCT
TTCAGCAAAAAACTATGGCCGTGCATGTTATGAGTGTTTAAGAGGTGGC-------------------------------
-


Thuridilla gracilis

S117 Thuridilla gracilis con

>S117_Thugra_rbcL_con KC479601
TCGTTTAACATACTATACACCAGATTATCAAAYATTAGATACAGATATTCTTGCTGCGTTTAGAATRACACCGCAACCAG
GTGTTCCTGCAGAAGAAGCGGGTGCGGCAGTTGCAGCAGAATCTTCAACTGGAACTTGGACAACAGTATGGACTGATGGA
CTCACTAATTTAGATAAATATAAAGGACGTTGTTATGATATTGAACCTGTTGCTGGTGAAGACAATCAATATATCGCTTA
TGYAGCTTATCCTCTAGATCTTTTTGAAGAAGGTTCTGTAACGAATTTATTTACTTCAATTGTTGGGAATGTTTTTGGCT
TTAAAGCTTTAAGAGCATTACGTCTTGAAGATTTAAGAATTCCGCCTTCATATATYAAATCTTTCTTCGGACCTCCYAAT
GGAATTCAAGTTGAACGTGATAAACTTAATAAATATGGTCGTCCTTTTTTAGGCTGTACGATTAAACCTAAATTAGGTCT
TTCAGCAAAAAACTATGGCCGTGCATGTTATGAGTGTTTAAGAGGTGGTTTAGATTTTACAAAAGATGATGAAAACGTAA
A
>S117_Thugra_rbcL_C
TCGTTTAACATACTATACACCAGATTATCAAATATTAGATACAGATATTCTTGCTGCGTTTAGAATGACACCGCAACCAG
GTGTTCCTGCAGAAGAAGCGGGTGCGGCAGTTGCAGCAGAATCTTCAACTGGAACTTGGACAACAGTATGGACTGATGGA
CTCACTAATTTAGATAAATATAAAGGACGTTGTTATGATATTGAACCTGTTGCTGGTGAAGACAATCAATATATCGCTTA
TGTAGCTTATCCTCTAGATCTTTTTGAAGAAGGTTCTGTAACGAATTTATTTACTTCAATTGTTGGGAATGTTTTTGGCT
TTAAAGCTTTAAGAGCATTACGTCTTGAAGATTTAAGAATTCCGCCTTCATATATTAAATCTTTCTTCGGACCTCCTAAT
GGAATTCAAGTTGAACGTGATAAACTTAATAAATATGGTCGTCCTTTTTTAGGCTGTACGATTAAACCTAAATTAGGTCT
TTCAGCAAAAAACTATGGCCGTGCATGTTATGAGTGTTTAAGAGGTGGTTTAGATTTTACAAAAGATGATGAAAACGTAA
A
>S117_Thugra_rbcL_D
TCGTTTAACATACTATACACCAGATTATCAAATATTAGATACAGATATTCTTGCTGCGTTTAGAATGACACCGCAACCAG
GTGTTCCTGCAGAAGAAGCGGGTGCGGCAGTTGCAGCAGAATCTTCAACTGGAACTTGGACAACAGTATGGACTGATGGA
CTCACTAATTTAGATAAATATAAAGGACGTTGTTATGATATTGAACCTGTTGCTGGTGAAGACAATCAATATATCGCTTA
TGTAGCTTATCCTCTAGATCTTTTTGAAGAAGGTTCTGTAACGAATTTATTTACTTCAATTGTTGGGAATGTTTTTGGCT
TTAAAGCTTTAAGAGCATTACGTCTTGAAGATTTAAGAATTCCGCCTTCATATATTAAATCTTTCTTCGGACCTCCTAAT
GGAATTCAAGTTGAACGTGATAAACTTAATAAATATGGTCGTCCTTTTTTAGGCTGTACGATTAAACCTAAATTAGGTCT
TTCAGCAAAAAACTATGGCCGTGCATGTTATGAGTGTTTAAGAGGTGGTTTAGATTTTACAAAAGATGATGAAAACGTAA
A
>S117_Thugra_rbcL_E
TCGTTTAACATACTATACACCAGATTATCAAATATTAGATACAGATATTCTTGCTGCGTTTAGAATAACACCGCAACCAG
GTGTTCCTGCAGAAGAAGCGGGTGCGGCAGTTGCAGCAGAATCTTCAACTGGAACTTGGACAACAGTATGGACTGATGGA
CTCACTAATTTAGATAAATATAAAGGACGTTGTTATGATATTGAACCTGTTGCTGGTGAAGACAATCAATATATCGCTTA
TGTAGCTTATCCTCTAGATCTTTTTGAAGAAGGTTCTGTAACGAATTTATTTACTTCAATTGTTGGGAATGTTTTTGGCT
TTAAAGCTTTAAGAGCATTACGTCTTGAAGATTTAAGAATTCCGCCTTCATATATTAAATCTTTCTTCGGACCTCCTAAT
GGAATTCAAGTTGAACGTGATAAACTTAATAAATATGGTCGTCCTTTTTTAGGCTGTACGATTAAACCTAAATTAGGTCT
TTCAGCAAAAAACTATGGCCGTGCATGTTATGAGTGTTTAAGAGGTGGTTTAGATTTTACAAAAGATGATGAAAACGTAA
A
>S117_Thugra_rbcL_F
TCGTTTAACATACTATACACCAGATTATCAAACATTAGATACAGATATTCTTGCTGCGTTTAGAATGACACCGCAACCAG
GTGTTCCTGCAGAAGAAGCGGGTGCGGCAGTTGCAGCAGAATCTTCAACTGGAACTTGGACAACAGTATGGACTGATGGA
CTCACTAATTTAGATAAATATAAAGGACGTTGTTATGATATTGAACCTGTTGCTGGTGAAGACAATCAATATATCGCTTA
TGTAGCTTATCCTCTAGATCTTTTTGAAGAAGGTTCTGTAACGAATTTATTTACTTCAATTGTTGGGAATGTTTTTGGCT
TTAAAGCTTTAAGAGCATTACGTCTTGAAGATTTAAGAATTCCGCCTTCATATATTAAATCTTTCTTCGGACCTCCTAAT
GGAATTCAAGTTGAACGTGATAAACTTAATAAATATGGTCGTCCTTTTTTAGGCTGTACGATTAAACCTAAATTAGGTCT
TTCAGCAAAAAACTATGGCCGTGCATGTTATGAGTGTTTAAGAGGTGGTTTAGATTTTACAAAAGATGATGAAAACGTAA
A
>S117_Thugra_rbcL_G
TCGTTTAACATACTATACACCAGATTATCAAATATTAGATACAGATATTCTTGCTGCGTTTAGAATGACACCGCAACCAG
GTGTTCCTGCAGAAGAAGCGGGTGCGGCAGTTGCAGCAGAATCTTCAACTGGAACTTGGACAACAGTATGGACTGATGGA
CTCACTAATTTAGATAAATATAAAGGACGTTGTTATGATATTGAACCTGTTGCTGGTGAAGACAATCAATATATCGCTTA
TGTAGCTTATCCTCTAGATCTTTTTGAAGAAGGTTCTGTAACGAATTTATTTACTTCAATTGTTGGGAATGTTTTTGGCT
TTAAAGCTTTAAGAGCATTACGTCTTGAAGATTTAAGAATTCCGCCTTCATATATTAAATCTTTCTTCGGACCTCCTAAT
GGAATTCAAGTTGAACGTGATAAACTTAATAAATATGGTCGTCCTTTTTTAGGCTGTACGATTAAACCTAAATTAGGTCT
TTCAGCAAAAAACTATGGCCGTGCATGTTATGAGTGTTTAAGAGGTGGTTTAGATTTTACAAAAGATGATGAAAACGTAA
A
>S117_Thugra_rbcL_H
TCGTTTAACATACTATACACCAGATTATCAAATATTAGATACAGATATTCTTGCTGCGTTTAGAATGACACCGCAACCAG
GTGTTCCTGCAGAAGAAGCGGGTGCGGCAGTTGCAGCAGAATCTTCAACTGGAACTTGGACAACAGTATGGACTGATGGA
CTCACTAATTTAGATAAATATAAAGGACGTTGTTATGATATTGAACCTGTTGCTGGTGAAGACAATCAATATATCGCTTA
TGTAGCTTATCCTCTAGATCTTTTTGAAGAAGGTTCTGTAACGAATTTATTTACTTCAATTGTTGGGAATGTTTTTGGCT
TTAAAGCTTTAAGAGCATTACGTCTTGAAGATTTAAGAATTCCGCCTTCATATATTAAATCTTTCTTCGGACCTCCTAAT
GGAATTCAAGTTGAACGTGATAAACTTAATAAATATGGTCGTCCTTTTTTAGGCTGTACGATTAAACCTAAATTAGGTCT
TTCAGCAAAAAACTATGGCCGTGCATGTTATGAGTGTTTAAGAGGTGGTTTAGATTTTACAAAAGATGATGAAAACGTAA
A
>S117_Thugra_rbcL_I
TCGTTTAACATACTATACACCAGATTATCAAATATTAGATACAGATATTCTTGCTGCGTTTAGAATGACACCGCAACCAG
GTGTTCCTGCAGAAGAAGCGGGTGCGGCAGTTGCAGCAGAATCTTCAACTGGAACTTGGACAACAGTATGGACTGATGGA
CTCACTAATTTAGATAAATATAAAGGACGTTGTTATGATATTGAACCTGTTGCTGGTGAAGACAATCAATATATCGCTTA
TGCAGCTTATCCTCTAGATCTTTTTGAAGAAGGTTCTGTAACGAATTTATTTACTTCAATTGTTGGGAATGTTTTTGGCT
TTAAAGCTTTAAGAGCATTACGTCTTGAAGATTTAAGAATTCCGCCTTCATATATCAAATCTTTCTTCGGACCTCCCAAT
GGAATTCAAGTTGAACGTGATAAACTTAATAAATATGGTCGTCCTTTTTTAGGCTGTACGATTAAACCTAAATTAGGTCT
TTCAGCAAAAAACTATGGCCGTGCATGTTATGAGTGTTTAAGAGGTGGTTTAGATTTTACAAAAGATGATGAAAACGTAA
A
>S117_Thugra_rbcL_J
TCGTTTAACATACTATACACCAGATTATCAAATATTAGATACAGATATTCTTGCTGCGTTTAGAATGACACCGCAACCAG
GTGTTCCTGCAGAAGAAGCGGGTGCGGCAGTTGCAGCAGAATCTTCAACTGGAACTTGGACAACAGTATGGACTGATGGA
CTCACTAATTTAGATAAATATAAAGGACGTTGTTATGATATTGAACCTGTTGCTGGTGAAGACAATCAATATATCGCTTA
TGTAGCTTATCCTCTAGATCTTTTTGAAGAAGGTTCTGTAACGAATTTATTTACTTCAATTGTTGGGAATGTTTTTGGCT
TTAAAGCTTTAAGAGCATTACGTCTTGAAGATTTAAGAATTCCGCCTTCATATATTAAATCTTTCTTCGGACCTCCTAAT
GGAATTCAAGTTGAACGTGATAAACTTAATAAATATGGTCGTCCTTTTTTAGGCTGTACGATTAAACCTAAATTAGGTCT
TTCAGCAAAAAACTATGGCCGTGCATGTTATGAGTGTTTAAGAGGTGGTTTAGATTTTACAAAAGATGATGAAAACGTAA
A
>S117_Thugra_rbcL_K
TCGTTTAACATACTATACACCAGATTATCAAATATTAGATACAGATATTCTTGCTGCGTTTAGAATGACACCGCAACCAG
GTGTTCCTGCAGAAGAAGCGGGTGCGGCAGTTGCAGCAGAATCTTCAACTGGAACTTGGACAACAGTATGGACTGATGGA
CTCACTAATTTAGATAAATATAAAGGACGTTGTTATGATATTGAACCTGTTGCTGGTGAAGACAATCAATATATCGCTTA
TGTAGCTTATCCTCTAGATCTTTTTGAAGAAGGTTCTGTAACGAATTTATTTACTTCAATTGTTGGGAATGTTTTTGGCT
TTAAAGCTTTAAGAGCATTACGTCTTGAAGATTTAAGAATTCCGCCTTCATATATTAAATCTTTCTTCGGACCTCCTAAT
GGAATTCAAGTTGAACGTGATAAACTTAATAAATATGGTCGTCCTTTTTTAGGCTGTACGATTAAACCTAAATTAGGTCT
TTCAGCAAAAAACTATGGCCGTGCATGTTATGAGTGTTTAAGAGGTGGTTTAGATTTTACAAAAGATGATGAAAACGTAA
A
>S117_Thugra_rbcL_L
TCGTTTAACATACTATACACCAGATTATCAAATATTAGATACAGATATTCTTGCTGCGTTTAGAATGACACCGCAACCAG
GTGTTCCTGCAGAAGAAGCGGGTGCGGCAGTTGCAGCAGAATCTTCAACTGGAACTTGGACAACAGTATGGACTGATGGA
CTCACTAATTTAGATAAATATAAAGGACGTTGTTATGATATTGAACCTGTTGCTGGTGAAGACAATCAATATATCGCTTA
TGTAGCTTATCCTCTAGATCTTTTTGAAGAAGGTTCTGTAACGAATTTATTTACTTCAATTGTTGGGAATGTTTTTGGCT
TTAAAGCTTTAAGAGCATTACGTCTTGAAGATTTAAGAATTCCGCCTTCATATATTAAATCTTTCTTCGGACCTCCTAAT
GGAATTCAAGTTGAACGTGATAAACTTAATAAATATGGTCGTCCTTTTTTAGGCTGTACGATTAAACCTAAATTAGGTCT
TTCAGCAAAAAACTATGGCCGTGCATGTTATGAGTGTTTAAGAGGTGGTTTAGATTTTACAAAAGATGATGAAAACGTAA
A

S118 Thuridilla gracilis con

>S118_Thugra_rbcL_con
TCGTTTAACATATTATACACCAGATTATCAAGTATTAGAAACTGATATTCTTGCAGCTTTTAGAATGACACCACAATCCG
GTGTTCCATCCGAAGAAGCTGGTGCAGCAGTAGCTGCAGAATCTTCAACAGGAACTTGGACAACAGYTTGGACAGATGGA
CTTACAAATCTAGATAAATATAAAGGACGCTGTTACGATATTGAACCTGTTGCTGGAGAAGACAATCAATATATTGCCTA
TGTTGCATATCCAATTGATCTTTTTGAAGAAGGTTCTGTAACAAATTTATTTACTTCAATTGTTGGAAACGTATTTGGAT
TTAAAGCGTTGAGAGCGTTACGTTTAGAAGATTTGCGTATRCCTCCAGCATATATTAAAACATTTCAAGGCCCACCGCAT
GGARTTGAAGTGGAACGTGATAAACTTAATAAATATGGGCGYCCTCTTTTAGGTTGTACAATTAAACCAAAATTAGGACT
TTCAGCAAAAAATTATGGACGTGCTGTTTATGAATGTCTACGTGGTGGACTTGATTTTACAAAAGATGATGAAAATGTGA
A

>S118_Thugra_rbcL_A
TCGTTTAACATATTATACACCAGATTATCAAGTATTAGAAACTGATATTCTTGCAGCTTTTAGAATGACACCACAATCCG
GTGTTCCATCCGAAGAAGCTGGTGCAGCAGTAGCTGCAGAATCTTCAACAGGAACTTGGACAACAGTTTGGACAGATGGA
CTTACAAATCTAGATAAATATAAAGGACGCTGTTACGATATTGAACCTGTTGCTGGAGAAGACAATCAATATATTGCCTA
TGTTGCATATCCAATTGATCTTTTTGAAGAAGGTTCTGTAACAAATTTATTTACTTCAATTGTTGGAAACGTATTTGGAT
TTAAAGCGTTGAGAGCGTTACGTTTAGAAGATTTGCGTATACCTCCAGCATATATTAAAACATTTCAAGGCCCACCGCAT
GGAATTGAAGTGGAACGTGATAAACTTAATAAATATGGGCGTCCTCTTTTAGGTTGTACAATTAAACCAAAATTAGGACT
TTCAGCAAAAAATTATGGACGTGCTGTTTATGAATGTCTACGTGGTGGA-------------------------------
-
>S118_Thugra_rbcL_B
TCGTTTAACATATTATACACCAGATTATCAAGTATTAGAAACTGATATTCTTGCAGCTTTTAGAATGACACCACAATCCG
GTGTTCCATCCGAAGAAGCTGGTGCAGCAGTAGCTGCAGAATCTTCAACAGGAACTTGGACAACAGTTTGGACAGATGGA
CTTACAAATCTAGATAAATATAAAGGACGCTGTTACGATATTGAACCTGTTGCTGGAGAAGACAATCAATATATTGCCTA
TGTTGCATATCCAATTGATCTTTTTGAAGAAGGTTCTGTAACAAATTTATTTACTTCAATTGTTGGAAACGTATTTGGAT
TTAAAGCGTTGAGAGCGTTACGTTTAGAAGATTTGCGTATACCTCCAGCATATATTAAAACATTTCAAGGCCCACCGCAT
GGAATTGAAGTGGAACGTGATAAACTTAATAAATATGGGCGTCCTCTTTTAGGTTGTACAATTAAACCAAAATTAGGACT
TTCAGCAAAAAATTATGGACGTGCTGTTTATGAATGTCTACGTGGTGGACTTGATTTTACAAAAGATGATGAAAATGTGA
A
>S118_Thugra_rbcL_C
TCGTTTAACATATTATACACCAGATTATCAAGTATTAGAAACTGATATTCTTGCAGCTTTTAGAATGACACCACAATCCG
GTGTTCCATCCGAAGAAGCTGGTGCAGCAGTAGCTGCAGAATCTTCAACAGGAACTTGGACAACAGTTTGGACAGATGGA
CTTACAAATCTAGATAAATATAAAGGACGCTGTTACGATATTGAACCTGTTGCTGGAGAAGACAATCAATATATTGCCTA
TGTTGCATATCCAATTGATCTTTTTGAAGAAGGTTCTGTAACAAATTTATTTACTTCAATTGTTGGAAACGTATTTGGAT
TTAAAGCGTTGAGAGCGTTACGTTTAGAAGATTTGCGTATACCTCCAGCATATATTAAAACATTTCAAGGCCCACCGCAT
GGAATTGAAGTGGAACGTGATAAACTTAATAAATATGGGCGTCCTCTTTTAGGTTGTACAATTAAACCAAAATTAGGACT
TTCAGCAAAAAATTATGGACGTGCTGTTTATGAATGTCTACGTGGTGGACTTGATTTTACAAAAGATGATGAAAATGTGA
A
>S118_Thugra_rbcL_D
TCGTTTAACATATTATACACCAGATTATCAAGTATTAGAAACTGATATTCTTGCAGCTTTTAGAATGACACCACAATCCG
GTGTTCCATCCGAAGAAGCTGGTGCAGCAGTAGCTGCAGAATCTTCAACAGGAACTTGGACAACAGTTTGGACAGATGGA
CTTACAAATCTAGATAAATATAAAGGACGCTGTTACGATATTGAACCTGTTGCTGGAGAAGACAATCAATATATTGCCTA
TGTTGCATATCCAATTGATCTTTTTGAAGAAGGTTCTGTAACAAATTTATTTACTTCAATTGTTGGAAACGTATTTGGAT
TTAAAGCGTTGAGAGCGTTACGTTTAGAAGATTTGCGTATACCTCCAGCATATATTAAAACATTTCAAGGCCCACCGCAT
GGAGTTGAAGTGGAACGTGATAAACTTAATAAATATGGGCGTCCTCTTTTAGGTTGTACAATTAAACCAAAATTAGGACT
TTCAGCAAAAAATTATGGACGTGCTGTTTATGAATGTCTACGTGGTGGACTTGATTTTACAAAAGATGATGAAAATGTGA
A
>S118_Thugra_rbcL_E
TCGTTTAACATATTATACACCAGATTATCAAGTATTAGAAACTGATATTCTTGCAGCTTTTAGAATGACACCACAATCCG
GTGTTCCATCCGAAGAAGCTGGTGCAGCAGTAGCTGCAGAATCTTCAACAGGAACTTGGACAACAGCTTGGACAGATGGA
CTTACAAATCTAGATAAATATAAAGGACGCTGTTACGATATTGAACCTGTTGCTGGAGAAGACAATCAATATATTGCCTA
TGTTGCATATCCAATTGATCTTTTTGAAGAAGGTTCTGTAACAAATTTATTTACTTCAATTGTTGGAAACGTATTTGGAT
TTAAAGCGTTGAGAGCGTTACGTTTAGAAGATTTGCGTATACCTCCAGCATATATTAAAACATTTCAAGGCCCACCGCAT
GGAATTGAAGTGGAACGTGATAAACTTAATAAATATGGGCGTCCTCTTTTAGGTTGTACAATTAAACCAAAATTAGGACT
TTCAGCAAAAAATTATGGACGTGCTGTTTATGAATGTCTACGTGGTGGACTTGATTTTACAAAAGATGATGAAAATGTGA
A
>S118_Thugra_rbcL_F
TCGTTTAACATATTATACACCAGATTATCAAGTATTAGAAACTGATATTCTTGCAGCTTTTAGAATGACACCACAATCCG
GTGTTCCATCCGAAGAAGCTGGTGCAGCAGTAGCTGCAGAATCTTCAACAGGAACTTGGACAACAGTTTGGACAGATGGA
CTTACAAATCTAGATAAATATAAAGGACGCTGTTACGATATTGAACCTGTTGCTGGAGAAGACAATCAATATATTGCCTA
TGTTGCATATCCAATTGATCTTTTTGAAGAAGGTTCTGTAACAAATTTATTTACTTCAATTGTTGGAAACGTATTTGGAT
TTAAAGCGTTGAGAGCGTTACGTTTAGAAGATTTGCGTATACCTCCAGCATATATTAAAACATTTCAAGGCCCACCGCAT
GGAATTGAAGTGGAACGTGATAAACTTAATAAATATGGGCGTCCTCTTTTAGGTTGTACAATTAAACCAAAATTAGGACT
TTCAGCAAAAAATTATGGACGTGCTGTTTATGAATGTCTACGTGGTGGACTTGATTTTACAAAAGATGATGAAAATGTGA
A
>S118_Thugra_rbcL_G
TCGTTTAACATATTATACACCAGATTATCAAGTATTAGAAACTGATATTCTTGCAGCTTTTAGAATGACACCACAATCCG
GTGTTCCATCCGAAGAAGCTGGTGCAGCAGTAGCTGCAGAATCTTCAACAGGAACTTGGACAACAGTTTGGACAGATGGA
CTTACAAATCTAGATAAATATAAAGGACGCTGTTACGATATTGAACCTGTTGCTGGAGAAGACAATCAATATATTGCCTA
TGTTGCATATCCAATTGATCTTTTTGAAGAAGGTTCTGTAACAAATTTATTTACTTCAATTGTTGGAAACGTATTTGGAT
TTAAAGCGTTGAGAGCGTTACGTTTAGAAGATTTGCGTATACCTCCAGCATATATTAAAACATTTCAAGGCCCACCGCAT
GGAATTGAAGTGGAACGTGATAAACTTAATAAATATGGGCGTCCTCTTTTAGGTTGTACAATTAAACCAAAATTAGGACT
TTCAGCAAAAAATTATGGACGTGCTGTTTATGAATGTCTACGTGGTGGACTTGATTTTACAAAAGATGATGAAAATGTGA
A
>S118_Thugra_rbcL_H
TCGTTTAACATATTATACACCAGATTATCAAGTATTAGAAACTGATATTCTTGCAGCTTTTAGAATGACACCACAATCCG
GTGTTCCATCCGAAGAAGCTGGTGCAGCAGTAGCTGCAGAATCTTCAACAGGAACTTGGACAACAGTTTGGACAGATGGA
CTTACAAATCTAGATAAATATAAAGGACGCTGTTACGATATTGAACCTGTTGCTGGAGAAGACAATCAATATATTGCCTA
TGTTGCATATCCAATTGATCTTTTTGAAGAAGGTTCTGTAACAAATTTATTTACTTCAATTGTTGGAAACGTATTTGGAT
TTAAAGCGTTGAGAGCGTTACGTTTAGAAGATTTGCGTATACCTCCAGCATATATTAAAACATTTCAAGGCCCACCGCAT
GGAATTGAAGTGGAACGTGATAAACTTAATAAATATGGGCGTCCTCTTTTAGGTTGTACAATTAAACCAAAATTAGGACT
TTCAGCAAAAAATTATGGACGTGCTGTTTATGAATGTCTACGTGGTGGACTTGATTTTACAAAAGATGATGAAAATGTGA
A
>S118_Thugra_rbcL_I
TCGTTTAACATATTATACACCAGATTATCAAGTATTAGAAACTGATATTCTTGCAGCTTTTAGAATGACACCACAATCCG
GTGTTCCATCCGAAGAAGCTGGTGCAGCAGTAGCTGCAGAATCTTCAACAGGAACTTGGACAACAGTTTGGACAGATGGA
CTTACAAATCTAGATAAATATAAAGGACGCTGTTACGATATTGAACCTGTTGCTGGAGAAGACAATCAATATATTGCCTA
TGTTGCATATCCAATTGATCTTTTTGAAGAAGGTTCTGTAACAAATTTATTTACTTCAATTGTTGGAAACGTATTTGGAT
TTAAAGCGTTGAGAGCGTTACGTTTAGAAGATTTGCGTATACCTCCAGCATATATTAAAACATTTCAAGGCCCACCGCAT
GGAATTGAAGTGGAACGTGATAAACTTAATAAATATGGGCGCCCTCTTTTAGGTTGTACAATTAAACCAAAATTAGGACT
TTCAGCAAAAAATTATGGACGTGCTGTTTATGAATGTCTACGTGGTGGACTTGATTTTACAAAAGATGATGAAAATGTGA
A
>S118_Thugra_rbcL_J
TCGTTTAACATATTATACACCAGATTATCAAGTATTAGAAACTGATATTCTTGCAGCTTTTAGAATGACACCACAATCCG
GTGTTCCATCCGAAGAAGCTGGTGCAGCAGTAGCTGCAGAATCTTCAACAGGAACTTGGACAACAGTTTGGACAGATGGA
CTTACAAATCTAGATAAATATAAAGGACGCTGTTACGATATTGAACCTGTTGCTGGAGAAGACAATCAATATATTGCCTA
TGTTGCATATCCAATTGATCTTTTTGAAGAAGGTTCTGTAACAAATTTATTTACTTCAATTGTTGGAAACGTATTTGGAT
TTAAAGCGTTGAGAGCGTTACGTTTAGAAGATTTGCGTATGCCTCCAGCATATATTAAAACATTTCAAGGCCCACCGCAT
GGAATTGAAGTGGAACGTGATAAACTTAATAAATATGGGCGTCCTCTTTTAGGTTGTACAATTAAACCAAAATTAGGACT
TTCAGCAAAAAATTATGGACGTGCTGTTTATGAATGTCTACGTGGTGGACTTGATTTTACAAAAGATGATGAAAATGTGA
A
>S118_Thugra_rbcL_K
TCGTTTAACATATTATACACCAGATTATCAAGTATTAGAAACTGATATTCTTGCAGCTTTTAGAATGACACCACAATCCG
GTGTTCCATCCGAAGAAGCTGGTGCAGCAGTAGCTGCAGAATCTTCAACAGGAACTTGGACAACAGTTTGGACAGATGGA
CTTACAAATCTAGATAAATATAAAGGACGCTGTTACGATATTGAACCTGTTGCTGGAGAAGACAATCAATATATTGCCTA
TGTTGCATATCCAATTGATCTTTTTGAAGAAGGTTCTGTAACAAATTTATTTACTTCAATTGTTGGAAACGTATTTGGAT
TTAAAGCGTTGAGAGCGTTACGTTTAGAAGATTTGCGTATACCTCCAGCATATATTAAAACATTTCAAGGCCCACCGCAT
GGAATTGAAGTGGAACGTGATAAACTTAATAAATATGGGCGTCCTCTTTTAGGTTGTACAATTAAACCAAAATTAGGACT
TTCAGCAAAAAATTATGGACGTGCTGTTTATGAATGTCTACGTGGTGGACTTGATTTTACAAAAGATGATGAAAATGTGA
A
>S118_Thugra_rbcL_L
TCGTTTAACATATTATACACCAGATTATCAAGTATTAGAAACTGATATTCTTGCAGCTTTTAGAATGACACCACAATCCG
GTGTTCCATCCGAAGAAGCTGGTGCAGCAGTAGCTGCAGAATCTTCAACAGGAACTTGGACAACAGTTTGGACAGATGGA
CTTACAAATCTAGATAAATATAAAGGACGCTGTTACGATATTGAACCTGTTGCTGGAGAAGACAATCAATATATTGCCTA
TGTTGCATATCCAATTGATCTTTTTGAAGAAGGTTCTGTAACAAATTTATTTACTTCAATTGTTGGAAACGTATTTGGAT
TTAAAGCGTTGAGAGCGTTACGTTTAGAAGATTTGCGTATACCTCCAGCATATATTAAAACATTTCAAGGCCCACCGCAT
GGAATTGAAGTGGAACGTGATAAACTTAATAAATATGGGCGTCCTCTTTTAGGTTGTACAATTAAACCAAAATTAGGACT
TTCAGCAAAAAATTATGGACGTGCTGTTTATGAATGTCTACGTGGTGGACTTGATTTTACAAAAGATGATGAAAATGTGA
A


S122 Thuridilla gracilis conA

>S122_Thurgra_rbcL_conA KC479599
ATCGTTTAACATATTATACACCAGATTATCAAGTATTAGAAACTGATATTCTTGCAGCTTTTAGAATGACACCACAATCC
GGTGTTCCATCCGAAGAAGCTGGTGCAGCAGTAGCTGCAGAATCTTCAACAGGAACTTGGACAACAGTTTGGACAGATGG
ACTTACAAATYTAGATAAATATAAAGGACGCTGTTACGATATTGAACCTGTTGCTGGAGAAGACAATCAATATATTGCCT
ATGTTGCATATCCAATTGATCTTTTTGAAGAAGGTTCTGTAACAAATTTATTTACTTCAATTGTTGGAAACGTATTTGGA
TTTAAAGCGTTGAGAGCGTTACGTTTAGAAGATTTGCGTATACCTCCAGCATATATTAAAACATTTCAAGGCCCACCGCA
TGGAATTGAAGTGGAACGTGATAAACTTAATAAATATGGGCGTCCTCTTTTAGGTTGTACAATTAAACCAAAATTAGGAC
TTTCAGCAAAAAATTATGGACGTGCTGTTTATGAATGTCTACGTGGTGGACTTGATTTTACAAAAGATGATGARAATGTG
A
>S122_Thugra_rbcL_A
ATCGTTTAACATATTATACACCAGATTATCAAGTATTAGAAACTGATATTCTTGCAGCTTTTAGAATGACACCACAATCC
GGTGTTCCATCCGAAGAAGCTGGTGCAGCAGTAGCTGCAGAATCTTCAACAGGAACTTGGACAACAGTTTGGACAGATGG
ACTTACAAATTTAGATAAATATAAAGGACGCTGTTACGATATTGAACCTGTTGCTGGAGAAGACAATCAATATATTGCCT
ATGTTGCATATCCAATTGATCTTTTTGAAGAAGGTTCTGTAACAAATTTATTTACTTCAATTGTTGGAAACGTATTTGGA
TTTAAAGCGTTGAGAGCGTTACGTTTAGAAGATTTGCGTATACCTCCAGCATATATTAAAACATTTCAAGGCCCACCGCA
TGGAATTGAAGTGGAACGTGATAAACTTAATAAATATGGGCGTCCTCTTTTAGGTTGTACAATTAAACCAAAATTAGGAC
TTTCAGCAAAAAATTATGGACGTGCTGTTTATGAATGTCTACGTGGTGGACTTGATTTTACAAAAGATGATGAAAATGTG
A
>S122_Thugra_rbcL_C
ATCGTTTAACATATTATACACCAGATTATCAAGTATTAGAAACTGATATTCTTGCAGCTTTTAGAATGACACCACAATCC
GGTGTTCCATCCGAAGAAGCTGGTGCAGCAGTAGCTGCAGAATCTTCAACAGGAACTTGGACAACAGTTTGGACAGATGG
ACTTACAAATCTAGATAAATATAAAGGACGCTGTTACGATATTGAACCTGTTGCTGGAGAAGACAATCAATATATTGCCT
ATGTTGCATATCCAATTGATCTTTTTGAAGAAGGTTCTGTAACAAATTTATTTACTTCAATTGTTGGAAACGTATTTGGA
TTTAAAGCGTTGAGAGCGTTACGTTTAGAAGATTTGCGTATACCTCCAGCATATATTAAAACATTTCAAGGCCCACCGCA
TGGAATTGAAGTGGAACGTGATAAACTTAATAAATATGGGCGTCCTCTTTTAGGTTGTACAATTAAACCAAAATTAGGAC
TTTCAGCAAAAAATTATGGACGTGCTGTTTATGAATGTCTACGTGGTGGACTTGATTTTACAAAAGATGATGAGAATGTG
A
>S122_Thugra_rbcL_G
ATCGTTTAACATATTATACACCAGATTATCAAGTATTAGAAACTGATATTCTTGCAGCTTTTAGAATGACACCACAATCC
GGTGTTCCATCCGAAGAAGCTGGTGCAGCAGTAGCTGCAGAATCTTCAACAGGAACTTGGACAACAGTTTGGACAGATGG
ACTTACAAATCTAGATAAATATAAAGGACGCTGTTACGATATTGAACCTGTTGCTGGAGAAGACAATCAATATATTGCCT
ATGTTGCATATCCAATTGATCTTTTTGAAGAAGGTTCTGTAACAAATTTATTTACTTCAATTGTTGGAAACGTATTTGGA
TTTAAAGCGTTGAGAGCGTTACGTTTAGAAGATTTGCGTATACCTCCAGCATATATTAAAACATTTCAAGGCCCACCGCA
TGGAATTGAAGTGGAACGTGATAAACTTAATAAATATGGGCGTCCTCTTTTAGGTTGTACAATTAAACCAAAATTAGGAC
TTTCAGCAAAAAATTATGGACGTGCTGTTTATGAATGTCTACGTGGTGGACTTGATTTTACAAAAGATGATGAAAATGTG
A
>S122_Thugra_rbcL_H
ATCGTTTAACATATTATACACCAGATTATCAAGTATTAGAAACTGATATTCTTGCAGCTTTTAGAATGACACCACAATCC
GGTGTTCCATCCGAAGAAGCTGGTGCAGCAGTAGCTGCAGAATCTTCAACAGGAACTTGGACAACAGTTTGGACAGATGG
ACTTACAAATCTAGATAAATATAAAGGACGCTGTTACGATATTGAACCTGTTGCTGGAGAAGACAATCAATATATTGCCT
ATGTTGCATATCCAATTGATCTTTTTGAAGAAGGTTCTGTAACAAATTTATTTACTTCAATTGTTGGAAACGTATTTGGA
TTTAAAGCGTTGAGAGCGTTACGTTTAGAAGATTTGCGTATACCTCCAGCATATATTAAAACATTTCAAGGCCCACCGCA
TGGAATTGAAGTGGAACGTGATAAACTTAATAAATATGGGCGTCCTCTTTTAGGTTGTACAATTAAACCAAAATTAGGAC
TTTCAGCAAAAAATTATGGACGTGCTGTTTATGAATGTCTACGTGGTGGACTTGATTTTACAAAAGATGATGAAAATGTG
A


S122 Thuridilla gracilis conB

>S122_Thurgra_rbcL_conB KC479598
ATCGTTTAACGTATTATACACCAGACTATCAAGTATTAGATACAGATATTCTTGCAGCCTTTCGAATGACACCTCAACCA
GGTGTGCCTCCTGAAGAAGCTGGTGCTGCAGTAGCTGCAGAATCATCAACAGGAACATGGACAACAGTTTGGACAGATGG
ATTAACAAGTTTAGATAGTTACAAAGGACGTTGCTATGATATTGAAGCAGTAGCTGGTGAAGAAAMCCAATATATTGCTT
ATGTAGCATATCCTTTAGATCTTTYCGAAGAAGGTTCTGTAACTAATTTATTTACTTCAATTGTTGGAAATGTTTTTGGG
TTTAAAGCATTAAGAGCATTACGTCTGGAAGATTTACGTATTCCGCCATCTTATGTAAAAACATTTCAAGGGCCACCTCA
CGGTATTCAAGTAGAACGTGATAAACTTAATAAATATGGGCGTCCTTTTTTAGGTTGTACAATTRAACCAAAATTAGGTC
TTTCAGCAAAAAATTATGGACGTGCTGTTTATGAAGGTTTAAGAGGCGGACTAGATTTTACAAAAGACGATGAGAATGTA
A
>S122_Thurgra_rbcL_F
ATCGTTTAACGTATTATACACCAGACTATCAAGTATTAGATACAGATATTCTTGCAGCCTTTCGAATGACACCTCAACCA
GGTGTGCCTCCTGAAGAAGCTGGTGCTGCAGTAGCTGCAGAATCATCAACAGGAACATGGACAACAGTTTGGACAGATGG
ATTAACAAGTTTAGATAGTTACAAAGGACGTTGCTATGATATTGAAGCAGTAGCTGGTGAAGAAAACCAATATATTGCTT
ATGTAGCATATCCTTTAGATCTTTTCGAAGAAGGTTCTGTAACTAATTTATTTACTTCAATTGTTGGAAATGTTTTTGGG
TTTAAAGCATTAAGAGCATTACGTCTGGAAGATTTACGTATTCCGCCATCTTATGTAAAAACATTTCAAGGGCCACCTCA
CGGTATTCAAGTAGAACGTGATAAACTTAATAAATATGGGCGTCCTTTTTTAGGTTGTACAATTAAACCAAAATTAGGTC
TTTCAGCAAAAAATTATGGACGTGCTGTTTATGAAGGTTTAAGAGGCGGACTAGATTTTACAAAAGACGATGAGAATGTA
A
>S122_Thurgra_rbcL_E
ATCGTTTAACGTATTATACACCAGACTATCAAGTATTAGATACAGATATTCTTGCAGCCTTTCGAATGACACCTCAACCA
GGTGTGCCTCCTGAAGAAGCTGGTGCTGCAGTAGCTGCAGAATCATCAACAGGAACATGGACAACAGTTTGGACAGATGG
ATTAACAAGTTTAGATAGTTACAAAGGACGTTGCTATGATATTGAAGCAGTAGCTGGTGAAGAAACCCAATATATTGCTT
ATGTAGCATATCCTTTAGATCTTTCCGAAGAAGGTTCTGTAACTAATTTATTTACTTCAATTGTTGGAAATGTTTTTGGG
TTTAAAGCATTAAGAGCATTACGTCTGGAAGATTTACGTATTCCGCCATCTTATGTAAAAACATTTCAAGGGCCACCTCA
CGGTATTCAAGTAGAACGTGATAAACTTAATAAATATGGGCGTCCTTTTTTAGGTTGTACAATTGAACCAAAATTAGGTC
TTTCAGCAAAAAATTATGGACGTGCTGTTTATGAAGGTTTAAGAGGCGGACTAGATTTTACAAAAGACGATGAGAATGTA
A

S122 Thuridilla gracilis conC

>S122_Thurgra_rbcL_con KC479597
ATCGTTTAACATATTATACACCAGATTACCAAGTATTAGAGACAGATATTCTTGCTGCATTTAGAATGACACCGCAACCA
GGTGTTCCTGAAGAAGAAGCGGGTGCGGCAGTTGCGGCAGAATCGTCAACTGGAACTTGGACAACAGTATGGACTGATGG
ACTCACTAATTTAGATAAATATAAAGGGCGTTGTTATGATATTGAACCGGTTGTTGGTGAAGATAATCAATTTATCGCTT
ATGTAGCTTATCCTCTAGATCTTTTTGAAGAAGGTTCAGTAACGAATTTATTTACTTCAATCGTTGGGAATGTTTTTGGT
TTTAAAGCTTTAAGAGCATTACGTCTTGAAGATTTAAGAATTCCGCCTTCATATATTAAATCTTTCTACGGACCTCCTAA
TGGAATTCAAGTTGAACGTGATAAACTTAATAAATATGGTCGTCCTTTTTTAGGCTGTACGATTAAACCTAAATTAGGTC
TTTCAGCAAAAAACTATGGCCGTGCATGTTATGAGTGTTTAAGAGGTGGCTTAGATTTTACAAAAGATGATGAAAACGTA
A
>S122_Thurgra_rbcL_D
ATCGTTTAACATATTATACACCAGATTACCAAGTATTAGAGACAGATATTCTTGCTGCATTTAGAATGACACCGCAACCA
GGTGTTCCTGAAGAAGAAGCGGGTGCGGCAGTTGCGGCAGAATCGTCAACTGGAACTTGGACAACAGTATGGACTGATGG
ACTCACTAATTTAGATAAATATAAAGGGCGTTGTTATGATATTGAACCGGTTGTTGGTGAAGATAATCAATTTATCGCTT
ATGTAGCTTATCCTCTAGATCTTTTTGAAGAAGGTTCAGTAACGAATTTATTTACTTCAATCGTTGGGAATGTTTTTGGT
TTTAAAGCTTTAAGAGCATTACGTCTTGAAGATTTAAGAATTCCGCCTTCATATATTAAATCTTTCTACGGACCTCCTAA
TGGAATTCAAGTTGAACGTGATAAACTTAATAAATATGGTCGTCCTTTTTTAGGCTGTACGATTAAACCTAAATTAGGTC
TTTCAGCAAAAAACTATGGCCGTGCATGTTATGAGTGTTTAAGAGGTGGCTTAGATTTTACAAAAGATGATGAAAACGTA
A
>S122_Thurgra_rbcL_I
ATCGTTTAACATATTATACACCAGATTACCAAGTATTAGAGACAGATATTCTTGCTGCATTTAGAATGACACCGCAACCA
GGTGTTCCTGAAGAAGAAGCGGGTGCGGCAGTTGCGGCAGAATCGTCAACTGGAACTTGGACAACAGTATGGACTGATGG
ACTCACTAATTTAGATAAATATAAAGGGCGTTGTTATGATATTGAACCGGTTGTTGGTGAAGATAATCAATTTATCGCTT
ATGTAGCTTATCCTCTAGATCTTTTTGAAGAAGGTTCAGTAACGAATTTATTTACTTCAATCGTTGGGAATGTTTTTGGT
TTTAAAGCTTTAAGAGCATTACGTCTTGAAGATTTAAGAATTCCGCCTTCATATATTAAATCTTTCTACGGACCTCCTAA
TGGAATTCAAGTTGAACGTGATAAACTTAATAAATATGGTCGTCCTTTTTTAGGCTGTACGATTAAACCTAAATTAGGTC
TTTCAGCAAAAAACTATGGCCGTGCATGTTATGAGTGTTTAAGAGGTGGCTTAGATTTTACAAAAGATGATGAAAACGTA
A
>S122_Thurgra_rbcL_K
ATCGTTTAACATATTATACACCAGATTACCAAGTATTAGAGACAGATATTCTTGCTGCATTTAGAATGACACCGCAACCA
GGTGTTCCTGAAGAAGAAGCGGGTGCGGCAGTTGCGGCAGAATCGTCAACTGGAACTTGGACAACAGTATGGACTGATGG
ACTCACTAATTTAGATAAATATAAAGGGCGTTGTTATGATATTGAACCGGTTGTTGGTGAAGATAATCAATTTATCGCTT
ATGTAGCTTATCCTCTAGATCTTTTTGAAGAAGGTTCAGTAACGAATTTATTTACTTCAATCGTTGGGAATGTTTTTGGT
TTTAAAGCTTTAAGAGCATTACGTCTTGAAGATTTAAGAATTCCGCCTTCATATATTAAATCTTTCTACGGACCTCCTAA
TGGAATTCAAGTTGAACGTGATAAACTTAATAAATATGGTCGTCCTTTTTTAGGCTGTACGATTAAACCTAAATTAGGTC
TTTCAGCAAAAAACTATGGCCGTGCATGTTATGAGTGTTTAAGAGGTGGCTTAGATTTTACAAAAGATGATGAAAACGTA
A
>S122_Thurgra_rbcL_J
ATCGTTTAACATATTATACACCAGATTACCAAGTATTAGAGACAGATATTCTTGCTGCATTTAGAATGACACCGCAACCA
GGTGTTCCTGAAGAAGAAGCGGGTGCGGCAGTTGCGGCAGAATCGTCAACTGGAACTTGGACAACAGTATGGACTGATGG
ACTCACTAATTTAGATAAATATAAAGGGCGTTGTTATGATATTGAACCGGTTGTTGGTGAAGATAATCAATTTATCGCTT
ATGTAGCTTATCCTCTAGATCTTTTTGAAGAAGGTTCAGTAACGAATTTATTTACTTCAATCGTTGGGAATGTTTTTGGT
TTTAAAGCTTTAAGAGCATTACGTCTTGAAGATTTAAGAATTCCGCCTTCATATATTAAATCTTTCTACGGACCTCCTAA
TGGAATTCAAGTTGAACGTGATAAACTTAATAAATATGGTCGTCCTTTTTTAGGCTGTACGATTAAACCTAAATTAGGTC
TTTCAGCAAAAAACTATGGCCGTGCATGTTATGAGTGTTTAAGAGGTGGCTTAGATTTTACAAAAGATGATGAAAACGTA
A
>S122_Thurgra_rbcL_L
ATCGTTTAACAT----------AGATTACCAAGTATTAGAGACAGATATTCTTGCTGCATTTAGAATGACACCGCAACCA
GGTGTTCCTGAAGAAGAAGCGGGTGCGGCAGTTGCGGCAGAATCGTCAACTGGAACTTGGACAACAGTATGGACTGATGG
ACTCACTAATTTAGATAAATATAAAGGGCGTTGTTATGATATTGAACCGGTTGTTGGTGAAGATAATCAATTTATCGCTT
ATGTAGCTTATCCTCTAGATCTTTTTGAAGAAGGTTCAGTAACGAATTTATTTACTTCAATCGTTGGGAATGTTTTTGGT
TTTAAAGCTTTAAGAGCATTACGTCTTGAAGATTTAAGAATTCCGCCTTCATATATTAAATCTTTCTACGGACCTCCTAA
TGGAATTCAAGTTGAACGTGATAAACTTAATAAATATGGTCGTCCTTTTTTAGGCTGTACGATTAAACCTAAATTAGGTC
TTTCAGCAAAAAACTATGGCCGTGCATGTTATGAGTGTTTAAGAGGTGGCTTAGATTTTACAAAAGATGATGAAAACGTA
A

Thuridilla hoffae

777 Thuridilla hoffae rbcL con 

>777_Thuridilla_hoffae_rbcL_con KC479627
TCGTTTAACATATTATACGCCAGAYTATCARGTTTTAGAAACAGATATCCTTGCAGCATTTCGAATGACACCACRACCAG
GTGTTCCTGCAGAAGAAGCAGGARCTGCTGTAGCAGCAGAAYCATCAACTGGAACATGGACAACAGTGTGGACAGATGGC
CTTACAAGTTTAGATAARTATAAAGGACGTTGTTATGACATTGAAGCGGTTGCTGGTGAAGAAAATCAGTATATTGCTTA
TGTTGCATATCCGCTCGATCTTTTTGAAGAAGGATCTGTTACAAATTTATTCACTTCAATKGTTGGAAATGTTTTTGGAT
TTAAAGCTTTAAGAGCTTTACGTTTAGAAGATGTACGYATTCCACCTGCATATGTAAAAACATTTCAAGGTCCACCTCAT
GGTATTGAAGTAGAACGGGACAAATTGAATAAATATGGACGTTCTTTTCTTGGATGTACACTTAAACCGAAATTAGGYCT
TTCAGCAAAAAATTATGGACGGGCTTGTTATGAATGTTTACGTGGTGGCTTAGATTTTACAAAAGATGATGAAAACGTGA
A
>777_Thuridilla_hoffae_rbcL_A
TCGTTTAACATATTATACGCCAGATTATCAAGTTTTAGAAACAGATATCCTTGCAGCATTTCGAATGACACCACAACCAG
GTGTTCCTGCAGAAGAAGCAGGAGCTGCTGTAGCAGCAGAATCATCAACTGGAACATGGACAACAGTGTGGACAGATGGC
CTTACAAGTTTAGATAAGTATAAAGGACGTTGTTATGACATTGAAGCGGTTGCTGGTGAAGAAAATCAGTATATTGCTTA
TGTTGCATATCCGCTCGATCTTTTTGAAGAAGGATCTGTTACAAATTTATTCACTTCAATTGTTGGAAATGTTTTTGGAT
TTAAAGCTTTAAGAGCTTTACGTTTAGAAGATGTACGTATTCCACCTGCATATGTAAAAACATTTCAAGGTCCACCTCAT
GGTATTGAAGTAGAACGGGACAAATTGAATAAATATGGACGTTCTTTTCTTGGATGTACACTTAAACCGAAATTAGGTCT
TTCAGCAAAAAATTATGGACGGGCTTGTTATGAATGTTTACGTGGTGGCTTAGATTTTACAAAAGATGATGAAAACGTGA
A
>777_Thuridilla_hoffae_rbcL_B
TCGTTTAACATATTATACGCCAGATTATCAGGTTTTAGAAACAGATATCCTTGCAGCATTTCGAATGACACCACAACCAG
GTGTTCCTGCAGAAGAAGCAGGAGCTGCTGTAGCAGCAGAACCATCAACTGGAACATGGACAACAGTGTGGACAGATGGC
CTTACAAGTTTAGATAAATATAAAGGACGTTGTTATGACATTGAAGCGGTTGCTGGTGAAGAAAATCAGTATATTGCTTA
TGTTGCATATCCGCTCGATCTTTTTGAAGAAGGATCTGTTACAAATTTATTCACTTCAATGGTTGGAAATGTTTTTGGAT
TTAAAGCTTTAAGAGCTTTACGTTTAGAAGATGTACGTATTCCACCTGCATATGTAAAAACATTTCAAGGTCCACCTCAT
GGTATTGAAGTAGAACGGGACAAATTGAATAAATATGGACGTTCTTTTCTTGGATGTACACTTAAACCGAAATTAGGTCT
TTCAGCAAAAAATTATGGACGGGCTTGTTATGAATGTTTACGTGGTGGCTTAGATTTTACAAAAGATGATGAAAACGTGA
A
>777_Thuridilla_hoffae_rbcL_C
TCGTTTAACATATTATACGCCAGATTATCAAGTTTTAGAAACAGATATCCTTGCAGCATTTCGAATGACACCACAACCAG
GTGTTCCTGCAGAAGAAGCAGGAGCTGCTGTAGCAGCAGAATCATCAACTGGAACATGGACAACAGTGTGGACAGATGGC
CTTACAAGTTTAGATAAATATAAAGGACGTTGTTATGACATTGAAGCGGTTGCTGGTGAAGAAAATCAGTATATTGCTTA
TGTTGCATATCCGCTCGATCTTTTTGAAGAAGGATCTGTTACAAATTTATTCACTTCAATTGTTGGAAATGTTTTTGGAT
TTAAAGCTTTAAGAGCTTTACGTTTAGAAGATGTACGTATTCCACCTGCATATGTAAAAACATTTCAAGGTCCACCTCAT
GGTATTGAAGTAGAACGGGACAAATTGAATAAATATGGACGTTCTTTTCTTGGATGTACACTTAAACCGAAATTAGGTCT
TTCAGCAAAAAATTATGGACGGGCTTGTTATGAATGTTTACGTGGTGGCTTAGATTTTACAAAAGATGATGAAAACGTGA
A
>777_Thuridilla_hoffae_rbcL_D
TCGTTTAACATATTATACGCCAGATTATCAAGTTTTAGAAACAGATATCCTTGCAGCATTTCGAATGACACCACAACCAG
GTGTTCCTGCAGAAGAAGCAGGAGCTGCTGTAGCAGCAGAATCATCAACTGGAACATGGACAACAGTGTGGACAGATGGC
CTTACAAGTTTAGATAAATATAAAGGACGTTGTTATGACATTGAAGCGGTTGCTGGTGAAGAAAATCAGTATATTGCTTA
TGTTGCATATCCGCTCGATCTTTTTGAAGAAGGATCTGTTACAAATTTATTCACTTCAATTGTTGGAAATGTTTTTGGAT
TTAAAGCTTTAAGAGCTTTACGTTTAGAAGATGTACGTATTCCACCTGCATATGTAAAAACATTTCAAGGTCCACCTCAT
GGTATTGAAGTAGAACGGGACAAATTGAATAAATATGGACGTTCTTTTCTTGGATGTACACTTAAACCGAAATTAGGTCT
TTCAGCAAAAAATTATGGACGGGCTTGTTATGAATGTTTACGTGGTGGCTTAGATTTTACAAAAGATGATGAAAACGTGA
A
>777_Thuridilla_hoffae_rbcL_E
TCGTTTAACATATTATACGCCAGATTATCAAGTTTTAGAAACAGATATCCTTGCAGCATTTCGAATGACACCACAACCAG
GTGTTCCTGCAGAAGAAGCAGGAACTGCTGTAGCAGCAGAATCATCAACTGGAACATGGACAACAGTGTGGACAGATGGC
CTTACAAGTTTAGATAAATATAAAGGACGTTGTTATGACATTGAAGCGGTTGCTGGTGAAGAAAATCAGTATATTGCTTA
TGTTGCATATCCGCTCGATCTTTTTGAAGAAGGATCTGTTACAAATTTATTCACTTCAATTGTTGGAAATGTTTTTGGAT
TTAAAGCTTTAAGAGCTTTACGTTTAGAAGATGTACGTATTCCACCTGCATATGTAAAAACATTTCAAGGTCCACCTCAT
GGTATTGAAGTAGAACGGGACAAATTGAATAAATATGGACGTTCTTTTCTTGGATGTACACTTAAACCGAAATTAGGTCT
TTCAGCAAAAAATTATGGACGGGCTTGTTATGAATGTTTACGTGGTGGCTTAGATTTTACAAAAGATGATGAAAACGTGA
A
>777_Thuridilla_hoffae_rbcL_F
TCGTTTAACATATTATACGCCAGATTATCAAGTTTTAGAAACAGATATCCTTGCAGCATTTCGAATGACACCACAACCAG
GTGTTCCTGCAGAAGAAGCAGGAGCTGCTGTAGCAGCAGAATCATCAACTGGAACATGGACAACAGTGTGGACAGATGGC
CTTACAAGTTTAGATAAATATAAAGGACGTTGTTATGACATTGAAGCGGTTGCTGGTGAAGAAAATCAGTATATTGCTTA
TGTTGCATATCCGCTCGATCTTTTTGAAGAAGGATCTGTTACAAATTTATTCACTTCAATTGTTGGAAATGTTTTTGGAT
TTAAAGCTTTAAGAGCTTTACGTTTAGAAGATGTACGTATTCCACCTGCATATGTAAAAACATTTCAAGGTCCACCTCAT
GGTATTGAAGTAGAACGGGACAAATTGAATAAATATGGACGTTCTTTTCTTGGATGTACACTTAAACCGAAATTAGGTCT
TTCAGCAAAAAATTATGGACGGGCTTGTTATGAATGTTTACGTGGTGGCTTAGATTTTACAAAAGATGATGAAAACGTGA
A
>777_Thuridilla_hoffae_rbcL_G
TCGTTTAACATATTATACGCCAGATTATCAAGTTTTAGAAACAGATATCCTTGCAGCATTTCGAATGACACCACAACCAG
GTGTTCCTGCAGAAGAAGCAGGAGCTGCTGTAGCAGCAGAATCATCAACTGGAACATGGACAACAGTGTGGACAGATGGC
CTTACAAGTTTAGATAAATATAAAGGACGTTGTTATGACATTGAAGCGGTTGCTGGTGAAGAAAATCAGTATATTGCTTA
TGTTGCATATCCGCTCGATCTTTTTGAAGAAGGATCTGTTACAAATTTATTCACTTCAATTGTTGGAAATGTTTTTGGAT
TTAAAGCTTTAAGAGCTTTACGTTTAGAAGATGTACGCATTCCACCTGCATATGTAAAAACATTTCAAGGTCCACCTCAT
GGTATTGAAGTAGAACGGGACAAATTGAATAAATATGGACGTTCTTTTCTTGGATGTACACTTAAACCGAAATTAGGTCT
TTCAGCAAAAAATTATGGACGGGCTTGTTATGAATGTTTACGTGGTGGCTTAGATTTTACAAAAGATGATGAAAACGTGA
A
>777_Thuridilla_hoffae_rbcL_H
TCGTTTAACATATTATACGCCAGATTATCAAGTTTTAGAAACAGATATCCTTGCAGCATTTCGAATGACACCACAACCAG
GTGTTCCTGCAGAAGAAGCAGGAGCTGCTGTAGCAGCAGAATCATCAACTGGAACATGGACAACAGTGTGGACAGATGGC
CTTACAAGTTTAGATAAATATAAAGGACGTTGTTATGACATTGAAGCGGTTGCTGGTGAAGAAAATCAGTATATTGCTTA
TGTTGCATATCCGCTCGATCTTTTTGAAGAAGGATCTGTTACAAATTTATTCACTTCAATTGTTGGAAATGTTTTTGGAT
TTAAAGCTTTAAGAGCTTTACGTTTAGAAGATGTACGTATTCCACCTGCATATGTAAAAACATTTCAAGGTCCACCTCAT
GGTATTGAAGTAGAACGGGACAAATTGAATAAATATGGACGTTCTTTTCTTGGATGTACACTTAAACCGAAATTAGGTCT
TTCAGCAAAAAATTATGGACGGGCTTGTTATGAATGTTTACGTGGTGGCTTAGATTTTACAAAAGATGATGAAAACGTGA
A
>777_Thuridilla_hoffae_rbcL_I
TCGTTTAACATATTATACGCCAGATTATCAAGTTTTAGAAACAGATATCCTTGCAGCATTTCGAATGACACCACAACCAG
GTGTTCCTGCAGAAGAAGCAGGAGCTGCTGTAGCAGCAGAATCATCAACTGGAACATGGACAACAGTGTGGACAGATGGC
CTTACAAGTTTAGATAAATATAAAGGACGTTGTTATGACATTGAAGCGGTTGCTGGTGAAGAAAATCAGTATATTGCTTA
TGTTGCATATCCGCTCGATCTTTTTGAAGAAGGATCTGTTACAAATTTATTCACTTCAATTGTTGGAAATGTTTTTGGAT
TTAAAGCTTTAAGAGCTTTACGTTTAGAAGATGTACGTATTCCACCTGCATATGTAAAAACATTTCAAGGTCCACCTCAT
GGTATTGAAGTAGAACGGGACAAATTGAATAAATATGGACGTTCTTTTCTTGGATGTACACTTAAACCGAAATTAGGCCT
TTCAGCAAAAAATTATGGACGGGCTTGTTATGAATGTTTACGTGGTGGCTTAGATTTTACAAAAGATGATGAAAACGTGA
A
>777_Thuridilla_hoffae_rbcL_K
TCGTTTAACATATTATACGCCAGACTATCAAGTTTTAGAAACAGATATCCTTGCAGCATTTCGAATGACACCACGACCAG
GTGTTCCTGCAGAAGAAGCAGGAGCTGCTGTAGCAGCAGAATCATCAACTGGAACATGGACAACAGTGTGGACAGATGGC
CTTACAAGTTTAGATAAATATAAAGGACGTTGTTATGACATTGAAGCGGTTGCTGGTGAAGAAAATCAGTATATTGCTTA
TGTTGCATATCCGCTCGATCTTTTTGAAGAAGGATCTGTTACAAATTTATTCACTTCAATTGTTGGAAATGTTTTTGGAT
TTAAAGCTTTAAGAGCTTTACGTTTAGAAGATGTACGTATTCCACCTGCATATGTAAAAACATTTCAAGGTCCACCTCAT
GGTATTGAAGTAGAACGGGACAAATTGAATAAATATGGACGTTCTTTTCTTGGATGTACACTTAAACCGAAATTAGGTCT
TTCAGCAAAAAATTATGGACGGGCTTGTTATGAATGTTTACGTGGTGGCTTAGATTTTACAAAAGATGATGAAAACGTGA
A
>777_Thuridilla_hoffae_rbcL_L
TCGTTTAACATATTATACGCCAGATTATCAAGTTTTAGAAACAGATATCCTTGCAGCATTTCGAATGACACCACAACCAG
GTGTTCCTGCAGAAGAAGCAGGAGCTGCTGTAGCAGCAGAATCATCAACTGGAACATGGACAACAGTGTGGACAGATGGC
CTTACAAGTTTAGATAAATATAAAGGACGTTGTTATGACATTGAAGCGGTTGCTGGTGAAGAAAATCAGTATATTGCTTA
TGTTGCATATCCGCTCGATCTTTTTGAAGAAGGATCTGTTACAAATTTATTCACTTCAATTGTTGGAAATGTTTTTGGAT
TTAAAGCTTTAAGAGCTTTACGTTTAGAAGATGTACGTATTCCACCTGCATATGTAAAAACATTTCAAGGTCCACCTCAT
GGTATTGAAGTAGAACGGGACAAATTGAATAAATATGGACGTTCTTTTCTTGGATGTACACTTAAACCGAAATTAGGTCT
TTCAGCAAAAAATTATGGACGGGCTTGTTATGAATGTTTACGTGGTGGCTTAGATTTTACAAAAGATGATGAAAACGTGA
A

809 Thuridilla hopei

809 Thuridilla hopei con

>809_Thuhop_rbcL_con KC479632
AAGAYTATCGTTTAACTTACTATACACCAGATTATCAAGTATTAGATACAGATATTCTTGCAGCYTTTAKAAYGACGCCG
CAGCCAGGTGTTCCTTCTGAAGAAGCGGGTGCTGCAGTAGCAGCAGAATCGTCAACAGGAACTTGGACGACAGTTTGGAC
GGATGGACTCACAAATTTAGATAAATATAAAGGACGTTGTTATGATATTGAACCGGTTGCAGGTGAAGAAAATCAATATA
TCGCTTATGYAGYTTATCCTTTARATCTTTTTGAAGAAGGTYCTGTAACGAATTTATTTACTTCAATCGYTGGGAATGTT
TTTGGTTTTAAAGCGTTAAGAGCATTAMGTCTTGAAGATTTAWGRATTCCACCTTCATATATTAAATCTTTTTACGGACC
GCCGAATGGTATTCAAGTTGAACGTGATAAACTTAATRAATAKGGTCGTCCTTTTTTAGGCTGTACGATTAAACCAAAAT
TAGGTCTTTCGGCTAAAAATTATGGACGTGCAGTTTATGAGTGTTTAAGAGGTGGTTTAGATTTTACAAAAGATGATGAA
AACGTAAATTC
>809_Thuhop_rbcL_A
AAGACTATCGTTTAACTTACTATACACCAGATTATCAAGTATTAGATACAGATATTCTTGCAGCCTTTAGAATGACGCCG
CAGCCAGGTGTTCCTTCTGAAGAAGCGGGTGCTGCAGTAGCAGCAGAATCGTCAACAGGAACTTGGACGACAGTTTGGAC
GGATGGACTCACAAATTTAGATAAATATAAAGGACGTTGTTATGATATTGAACCGGTTGCAGGTGAAGAAAATCAATATA
TCGCTTATGTAGCTTATCCTTTAGATCTTTTTGAAGAAGGTTCTGTAACGAATTTATTTACTTCAATCGTTGGGAATGTT
TTTGGTTTTAAAGCGTTAAGAGCATTACGTCTTGAAGATTTAAGAATTCCACCTTCATATATTAAATCTTTTTACGGACC
GCCGAATGGTATTCAAGTTGAACGTGATAAACTTAATAAATATGGTCGTCCTTTTTTAGGCTGTACGATTAAACCAAAAT
TAGGTCTTTCGGCTAAAAATTATGGACGTGCAGTTTATGAGTGTTTAAGAGGTGGTTTAGATTTTACAA
>809_Thuhop_rbcL_B
AAGACTATCGTTTAACTTACTATACACCAGATTATCAAGTATTAGATACAGATATTCTTGCAGCTTTTAGAATGACGCCG
CAGCCAGGTGTTCCTTCTGAAGAAGCGGGTGCTGCAGTAGCAGCAGAATCGTCAACAGGAACTTGGACGACAGTTTGGAC
GGATGGACTCACAAATTTAGATAAATATAAAGGACGTTGTTATGATATTGAACCGGTTGCAGGTGAAGAAAATCAATATA
TCGCTTATGTAGCTTATCCTTTAGATCTTTTTGAAGAAGGTTCTGTAACGAATTTATTTACTTCAATCGCTGGGAATGTT
TTTGGTTTTAAAGCGTTAAGAGCATTACGTCTTGAAGATTTAAGAATTCCACCTTCATATATTAAATCTTTTTACGGACC
GCCGAATGGTATTCAAGTTGAACGTGATAAACTTAATAAATATGGTCGTCCTTTTTTAGGCTGTACGATTAAACCAAAAT
TAGGTCTTTCGGCTAAAAATTATGGACGTGCAGTTTATGAGTGTTTAAGAGGTGGTTTAGATTTTACAA
>809_Thuhop_rbcL_C
AAGACTATCGTTTAACTTACTATACACCAGATTATCAAGTATTAGATACAGATATTCTTGCAGCTTTTAGAATGACGCCG
CAGCCAGGTGTTCCTTCTGAAGAAGCGGGTGCTGCAGTAGCAGCAGAATCGTCAACAGGAACTTGGACGACAGTTTGGAC
GGATGGACTCACAAATTTAGATAAATATAAAGGACGTTGTTATGATATTGAACCGGTTGCAGGTGAAGAAAATCAATATA
TCGCTTATGTAGCTTATCCTTTAGATCTTTTTGAAGAAGGTTCTGTAACGAATTTATTTACTTCAATCGTTGGGAATGTT
TTTGGTTTTAAAGCGTTAAGAGCATTACGTCTTGAAGATTTAAGAATTCCACCTTCATATATTAAATCTTTTTACGGACC
GCCGAATGGTATTCAAGTTGAACGTGATAAACTTAATAAATATGGTCGTCCTTTTTTAGGCTGTACGATTAAACCAAAAT
TAGGTCTTTCGGCTAAAAATTATGGACGTGCAGTTTATGAGTGTTTAAGAGGTGGTTTAGATTTTACAAAAGATGATGAA
AACGTAAATTC
>809_Thuhop_rbcL_D
AAGACTATCGTTTAACTTACTATACACCAGATTATCAAGTATTAGATACAGATATTCTTGCAGCTTTTAGAATGACGCCG
CAGCCAGGTGTTCCTTCTGAAGAAGCGGGTGCTGCAGTAGCAGCAGAATCGTCAACAGGAACTTGGACGACAGTTTGGAC
GGATGGACTCACAAATTTAGATAAATATAAAGGACGTTGTTATGATATTGAACCGGTTGCAGGTGAAGAAAATCAATATA
TCGCTTATGTAGCTTATCCTTTAGATCTTTTTGAAGAAGGTTCTGTAACGAATTTATTTACTTCAATCGTTGGGAATGTT
TTTGGTTTTAAAGCGTTAAGAGCATTACGTCTTGAAGATTTAAGAATTCCACCTTCATATATTAAATCTTTTTACGGACC
GCCGAATGGTATTCAAGTTGAACGTGATAAACTTAATAAATATGGTCGTCCTTTTTTAGGCTGTACGATTAAACCAAAAT
TAGGTCTTTCGGCTAAAAATTATGGACGTGCAGTTTATGAGTGTTTAAGAGGTGGTTTAGATTTTACAAAAGATGATGAA
AACGTAAATTC
>809_Thuhop_rbcL_E
AAGACTATCGTTTAACTTACTATACACCAGATTATCAAGTATTAGATACAGATATTCTTGCAGCTTTTAGAATGACGCCG
CAGCCAGGTGTTCCTTCTGAAGAAGCGGGTGCTGCAGTAGCAGCAGAATCGTCAACAGGAACTTGGACGACAGTTTGGAC
GGATGGACTCACAAATTTAGATAAATATAAAGGACGTTGTTATGATATTGAACCGGTTGCAGGTGAAGAAAATCAATATA
TCGCTTATGTAGCTTATCCTTTAGATCTTTTTGAAGAAGGTTCTGTAACGAATTTATTTACTTCAATCGTTGGGAATGTT
TTTGGTTTTAAAGCGTTAAGAGCATTACGTCTTGAAGATTTAAGAATTCCACCTTCATATATTAAATCTTTTTACGGACC
GCCGAATGGTATTCAAGTTGAACGTGATAAACTTAATAAATATGGTCGTCCTTTTTTAGGCTGTACGATTAAACCAAAAT
TAGGTCTTTCGGCTAAAAATTATGGACGTGCAGTTTATGAGTGTTTAAGAGGTGGTTTAGATTTTACAAAAGATGATGAA
AACGTAAATTC
>809_Thuhop_rbcL_F
AAGACTATCGTTTAACTTACTATACACCAGATTATCAAGTATTAGATACAGATATTCTTGCAGCTTTTAGAATGACGCCG
CAGCCAGGTGTTCCTTCTGAAGAAGCGGGTGCTGCAGTAGCAGCAGAATCGTCAACAGGAACTTGGACGACAGTTTGGAC
GGATGGACTCACAAATTTAGATAAATATAAAGGACGTTGTTATGATATTGAACCGGTTGCAGGTGAAGAAAATCAATATA
TCGCTTATGTAGCTTATCCTTTAGATCTTTTTGAAGAAGGTTCTGTAACGAATTTATTTACTTCAATCGTTGGGAATGTT
TTTGGTTTTAAAGCGTTAAGAGCATTACGTCTTGAAGATTTAAGAATTCCACCTTCATATATTAAATCTTTTTACGGACC
GCCGAATGGTATTCAAGTTGAACGTGATAAACTTAATAAATATGGTCGTCCTTTTTTAGGCTGTACGATTAAACCAAAAT
TAGGTCTTTCGGCTAAAAATTATGGACGTGCAGTTTATGAGTGTTTAAGAGGTGGTTTAGATTTTACAA
>809_Thuhop_rbcL_G
AAGATTATCGTTTAACTTACTATACACCAGATTATCAAGTATTAGATACAGATATTCTTGCAGCTTTTAGAATGACGCCG
CAGCCAGGTGTTCCTTCTGAAGAAGCGGGTGCTGCAGTAGCAGCAGAATCGTCAACAGGAACTTGGACGACAGTTTGGAC
GGATGGACTCACAAATTTAGATAAATATAAAGGACGTTGTTATGATATTGAACCGGTTGCAGGTGAAGAAAATCAATATA
TCGCTTATGCAGCTTATCCTTTAGATCTTTTTGAAGAAGGTTCTGTAACGAATTTATTTACTTCAATCGTTGGGAATGTT
TTTGGTTTTAAAGCGTTAAGAGCATTACGTCTTGAAGATTTAAGGATTCCACCTTCATATATTAAATCTTTTTACGGACC
GCCGAATGGTATTCAAGTTGAACGTGATAAACTTAATAAATATGGTCGTCCTTTTTTAGGCTGTACGATTAAACCAAAAT
TAGGTCTTTCGGCTAAAAATTATGGACGTGCAGTTTATGAGTGTTTAAGAGGTGGTTTAGATTTTACAA
>809_Thuhop_rbcL_H
AAGACTATCGTTTAACTTACTATACACCAGATTATCAAGTATTAGATACAGATATTCTTGCAGCTTTTAGAATGACGCCG
CAGCCAGGTGTTCCTTCTGAAGAAGCGGGTGCTGCAGTAGCAGCAGAATCGTCAACAGGAACTTGGACGACAGTTTGGAC
GGATGGACTCACAAATTTAGATAAATATAAAGGACGTTGTTATGATATTGAACCGGTTGCAGGTGAAGAAAATCAATATA
TCGCTTATGTAGCTTATCCTTTAGATCTTTTTGAAGAAGGTTCTGTAACGAATTTATTTACTTCAATCGTTGGGAATGTT
TTTGGTTTTAAAGCGTTAAGAGCATTACGTCTTGAAGATTTAAGAATTCCACCTTCATATATTAAATCTTTTTACGGACC
GCCGAATGGTATTCAAGTTGAACGTGATAAACTTAATAAATATGGTCGTCCTTTTTTAGGCTGTACGATTAAACCAAAAT
TAGGTCTTTCGGCTAAAAATTATGGACGTGCAGTTTATGAGTGTTTAAGAGGTGGTTTAGATTTTACAAAAGATGATGAA
AACGTAAATTC
>809_Thuhop_rbcL_I
AAGACTATCGTTTAACTTACTATACACCAGATTATCAAGTATTAGATACAGATATTCTTGCAGCTTTTATAACGACGCCG
CAGCCAGGTGTTCCTTCTGAAGAAGCGGGTGCTGCAGTAGCAGCAGAATCGTCAACAGGAACTTGGACGACAGTTTGGAC
GGATGGACTCACAAATTTAGATAAATATAAAGGACGTTGTTATGATATTGAACCGGTTGCAGGTGAAGAAAATCAATATA
TCGCTTATGTAGCTTATCCTTTAGATCTTTTTGAAGAAGGTTCTGTAACGAATTTATTTACTTCAATCGTTGGGAATGTT
TTTGGTTTTAAAGCGTTAAGAGCATTACGTCTTGAAGATTTAAGAATTCCACCTTCATATATTAAATCTTTTTACGGACC
GCCGAATGGTATTCAAGTTGAACGTGATAAACTTAATAAATATGGTCGTCCTTTTTTAGGCTGTACGATTAAACCAAAAT
TAGGTCTTTCGGCTAAAAATTATGGACGTGCAGTTTATGAGTGTTTAAGAGGTGGTTTAGATTTTACAAAAGATGATGAA
AACGTAAATTC
>809_Thuhop_rbcL_J
AAGACTATCGTTTAACTTACTATACACCAGATTATCAAGTATTAGATACAGATATTCTTGCAGCTTTTAGAATGACGCCG
CAGCCAGGTGTTCCTTCTGAAGAAGCGGGTGCTGCAGTAGCAGCAGAATCGTCAACAGGAACTTGGACGACAGTTTGGAC
GGATGGACTCACAAATTTAGATAAATATAAAGGACGTTGTTATGATATTGAACCGGTTGCAGGTGAAGAAAATCAATATA
TCGCTTATGTAGCTTATCCTTTAGATCTTTTTGAAGAAGGTTCTGTAACGAATTTATTTACTTCAATCGTTGGGAATGTT
TTTGGTTTTAAAGCGTTAAGAGCATTAAGTCTTGAAGATTTATGAATTCCACCTTCATATATTAAATCTTTTTACGGACC
GCCGAATGGTATTCAAGTTGAACGTGATAAACTTAATGAATAGGGTCGTCCTTTTTTAGGCTGT
>809_Thuhop_rbcL_K
AAGATTATCGTTTAACTTACTATACACCAGATTATCAAGTATTAGATACAGATATTCTTGCAGCTTTTAGAATGACGCCG
CAGCCAGGTGTTCCTTCTGAAGAAGCGGGTGCTGCAGTAGCAGCAGAATCGTCAACAGGAACTTGGACGACAGTTTGGAC
GGATGGACTCACAAATTTAGATAAATATAAAGGACGTTGTTATGATATTGAACCGGTTGCAGGTGAAGAAAATCAATATA
TCGCTTATGTAGCTTATCCTTTAGATCTTTTTGAAGAAGGTCCTGTAACGAATTTATTTACTTCAATCGTTGGGAATGTT
TTTGGTTTTAAAGCGTTAAGAGCATTACGTCTTGAAGATTTAAGAATTCCACCTTCATATATTAAATCTTTTTACGGACC
GCCGAATGGTATTCAAGTTGAACGTGATAAACTTAATAAATATGGTCGTCCTTTTTTAGGCTGTACGATTAAACCAAAAT
TAGGTCTTTCGGCTAAAAATTATGGACGTGCAGTTTATGAGTGTTTAAGAGGTGGTTTAGATTTTACAA
>809_Thuhop_rbcL_L
AAGACTATCGTTTAACTTACTATACACCAGATTATCAAGTATTAGATACAGATATTCTTGCAGCTTTTAGAATGACGCCG
CAGCCAGGTGTTCCTTCTGAAGAAGCGGGTGCTGCAGTAGCAGCAGAATCGTCAACAGGAACTTGGACGACAGTTTGGAC
GGATGGACTCACAAATTTAGATAAATATAAAGGACGTTGTTATGATATTGAACCGGTTGCAGGTGAAGAAAATCAATATA
TCGCTTATGTAGTTTATCCTTTAAATCTTTTTGAAGAAGGTTCTGTAACGAATTTATTTACTTCAATCGTTGGGAATGTT
TTTGGTTTTAAAGCGTTAAGAGCATTACGTCTTGAAGATTTAAGAATTCCACCTTCATATATTAAATCTTTTTACGGACC
GCCGAATGGTATTCAAGTTGAACGTGATAAACTTAATAAATATGGTCGTCCTTTTTTAGGCTGTACGATTAAACCAAAAT
TAGGTCTTTCGGCTAAAAATTATGGACGTGCAGTTTATGAGTGTTTAAGAGGTGGTTTAGATTTTACAAAAGATGATGAA
AACGTAAATTC

846 Thuridilla livida

846 Thuridilla livida conA

>846_Thuliv_rbcL_conAC479621
TCGTTTAACATATTATACACCAGATTATCAAGTATTAGAAACTGATATTCTTGCAGCTTTTAGAATGACACCACAATCAG
GTGTTCCATCCGAAGAAGCTGGTGCAGCAGTAGCTGCAGAATCTTCAACAGGAACTTGGRCAACAGTTTGGACAGATGGA
CTTACAAATCTAGATAAATATARAGGACGCTGTTACGATATTGAACCTGTTGCTGGAGAAGACAATCAATATATTGCCTA
TGTTGCATATCCAATTGATCTTTTTGAAGAAGGTTCTGTAACAAATTTATTTACTTCAATTGTTGGAAACGTATTTGGAT
TTAAAGCGTTGAGAGCGTTACGTTTAGAAGATTTGCGTATACCTCCAGCATATATTAAAACATTTCAAGGCCCACCGCAT
GGAATTGAAGTGGAACGTGATAAACTTAATAAATATGGGCGTCCTCTTTTAGGTTGTACAATTAAACCAAAATTARRACT
TTCAGCAAAAAATTATGGACGTGCTGTTTATGAATGTCTACGTGGTGGACTTGATTTTACAAAAGATGATGAAAACGTGA
A
>846_Thuliv_rbcL_F
TCGTTTAACATATTATACACCAGATTATCAAGTATTAGAAACTGATATTCTTGCAGCTTTTAGAATGACACCACAATCAG
GTGTTCCATCCGAAGAAGCTGGTGCAGCAGTAGCTGCAGAATCTTCAACAGGAACTTGGACAACAGTTTGGACAGATGGA
CTTACAAATCTAGATAAATATAAAGGACGCTGTTACGATATTGAACCTGTTGCTGGAGAAGACAATCAATATATTGCCTA
TGTTGCATATCCAATTGATCTTTTTGAAGAAGGTTCTGTAACAAATTTATTTACTTCAATTGTTGGAAACGTATTTGGAT
TTAAAGCGTTGAGAGCGTTACGTTTAGAAGATTTGCGTATACCTCCAGCATATATTAAAACATTTCAAGGCCCACCGCAT
GGAATTGAAGTGGAACGTGATAAACTTAATAAATATGGGCGTCCTCTTTTAGGTTGTACAATTAAACCAAAATTAAAACT
TTCAGCAAAAAATTATGGACGTGCTGTTTATGAATGTCTACGTGGTGGACT
>846_Thuliv_rbcL_G
TCGTTTAACATATTATACACCAGATTATCAAGTATTAGAAACTGATATTCTTGCAGCTTTTAGAATGACACCACAATCAG
GTGTTCCATCCGAAGAAGCTGGTGCAGCAGTAGCTGCAGAATCTTCAACAGGAACTTGGACAACAGTTTGGACAGATGGA
CTTACAAATCTAGATAAATATAAAGGACGCTGTTACGATATTGAACCTGTTGCTGGAGAAGACAATCAATATATTGCCTA
TGTTGCATATCCAATTGATCTTTTTGAAGAAGGTTCTGTAACAAATTTATTTACTTCAATTGTTGGAAACGTATTTGGAT
TTAAAGCGTTGAGAGCGTTACGTTTAGAAGATTTGCGTATACCTCCAGCATATATTAAAACATTTCAAGGCCCACCGCAT
GGAATTGAAGTGGAACGTGATAAACTTAATAAATATGGGCGTCCTCTTTTAGGTTGTACAATTAAACCAAAATTAGGACT
TTCAGCAAAAAATTATGGACGTGCTGTTTATGAATGTCTACGTGGTGGACT
>846_Thuliv_rbcL_H
TCGTTTAACATATTATACACCAGATTATCAAGTATTAGAAACTGATATTCTTGCAGCTTTTAGAATGACACCACAATCAG
GTGTTCCATCCGAAGAAGCTGGTGCAGCAGTAGCTGCAGAATCTTCAACAGGAACTTGGACAACAGTTTGGACAGATGGA
CTTACAAATCTAGATAAATATAAAGGACGCTGTTACGATATTGAACCTGTTGCTGGAGAAGACAATCAATATATTGCCTA
TGTTGCATATCCAATTGATCTTTTTGAAGAAGGTTCTGTAACAAATTTATTTACTTCAATTGTTGGAAACGTATTTGGAT
TTAAAGCGTTGAGAGCGTTACGTTTAGAAGATTTGCGTATACCTCCAGCATATATTAAAACATTTCAAGGCCCACCGCAT
GGAATTGAAGTGGAACGTGATAAACTTAATAAATATGGGCGTCCTCTTTTAGGTTGTACAATTAAACCAAAATTAGGACT
TTCAGCAAAAAATTATGGACGTGCTGTTTATGAATGTCTACGTGGTGGACT
>846_Thuliv_rbcL_C
TCGTTTAACATATTATACACCAGATTATCAAGTATTAGAAACTGATATTCTTGCAGCTTTTAGAATGACACCACAATCAG
GTGTTCCATCCGAAGAAGCTGGTGCAGCAGTAGCTGCAGAATCTTCAACAGGAACTTGGACAACAGTTTGGACAGATGGA
CTTACAAATCTAGATAAATATAAAGGACGCTGTTACGATATTGAACCTGTTGCTGGAGAAGACAATCAATATATTGCCTA
TGTTGCATATCCAATTGATCTTTTTGAAGAAGGTTCTGTAACAAATTTATTTACTTCAATTGTTGGAAACGTATTTGGAT
TTAAAGCGTTGAGAGCGTTACGTTTAGAAGATTTGCGTATACCTCCAGCATATATTAAAACATTTCAAGGCCCACCGCAT
GGAATTGAAGTGGAACGTGATAAACTTAATAAATATGGGCGTCCTCTTTTAGGTTGTACAATTAAACCAAAATTAGGACT
TTCAGCAAAAAATTATGGACGTGCTGTTTATGAATGTCTACGTGGTGGACTTGATTTTACAAAAGATGATGAAAACGTGA
A
>846_Thuliv_rbcL_D
TCGTTTAACATATTATACACCAGATTATCAAGTATTAGAAACTGATATTCTTGCAGCTTTTAGAATGACACCACAATCAG
GTGTTCCATCCGAAGAAGCTGGTGCAGCAGTAGCTGCAGAATCTTCAACAGGAACTTGGACAACAGTTTGGACAGATGGA
CTTACAAATCTAGATAAATATAAAGGACGCTGTTACGATATTGAACCTGTTGCTGGAGAAGACAATCAATATATTGCCTA
TGTTGCATATCCAATTGATCTTTTTGAAGAAGGTTCTGTAACAAATTTATTTACTTCAATTGTTGGAAACGTATTTGGAT
TTAAAGCGTTGAGAGCGTTACGTTTAGAAGATTTGCGTATACCTCCAGCATATATTAAAACATTTCAAGGCCCACCGCAT
GGAATTGAAGTGGAACGTGATAAACTTAATAAATATGGGCGTCCTCTTTTAGGTTGTACAATTAAACCAAAATTAGGACT
TTCAGCAAAAAATTATGGACGTGCTGTTTATGAATGTCTACGTGGTGGACTTGATTTTACAAAAGATGATGAAAACGTGA
A
>846_Thuliv_rbcL_E
TCGTTTAACATATTATACACCAGATTATCAAGTATTAGAAACTGATATTCTTGCAGCTTTTAGAATGACACCACAATCAG
GTGTTCCATCCGAAGAAGCTGGTGCAGCAGTAGCTGCAGAATCTTCAACAGGAACTTGGACAACAGTTTGGACAGATGGA
CTTACAAATCTAGATAAATATAAAGGACGCTGTTACGATATTGAACCTGTTGCTGGAGAAGACAATCAATATATTGCCTA
TGTTGCATATCCAATTGATCTTTTTGAAGAAGGTTCTGTAACAAATTTATTTACTTCAATTGTTGGAAACGTATTTGGAT
TTAAAGCGTTGAGAGCGTTACGTTTAGAAGATTTGCGTATACCTCCAGCATATATTAAAACATTTCAAGGCCCACCGCAT
GGAATTGAAGTGGAACGTGATAAACTTAATAAATATGGGCGTCCTCTTTTAGGTTGTACAATTAAACCAAAATTAGGACT
TTCAGCAAAAAATTATGGACGTGCTGTTTATGAATGTCTACGTGGTGGACTTGATTTTACAAAAGATGATGAAAACGTGA
A
>846_Thuliv_rbcL_J
TCGTTTAACATATTATACACCAGATTATCAAGTATTAGAAACTGATATTCTTGCAGCTTTTAGAATGACACCACAATCAG
GTGTTCCATCCGAAGAAGCTGGTGCAGCAGTAGCTGCAGAATCTTCAACAGGAACTTGGGCAACAGTTTGGACAGATGGA
CTTACAAATCTAGATAAATATAGAGGACGCTGTTACGATATTGAACCTGTTGCTGGAGAAGACAATCAATATATTGCCTA
TGTTGCATATCCAATTGATCTTTTTGAAGAAGGTTCTGTAACAAATTTATTTACTTCAATTGTTGGAAACGTATTTGGAT
TTAAAGCGTTGAGAGCGTTACGTTTAGAAGATTTGCGTATACCTCCAGCATATATTAAAACATTTCAAGGCCCACCGCAT
GGAATTGAAGTGGAACGTGATAAACTTAATAAATATGGGCGTCCTCTTTTAGGTTGTACAATTAAACCAAAATTAGGACT
TTCAGCAAAAAATTATGGACGTGCTGTTTATGAATGTCTACGTGGTGGACTTGATTTTACAAAAGATGATGAAAACGTGA
A
>846_Thuliv_rbcL_K
TCGTTTAACATATTATACACCAGATTATCAAGTATTAGAAACTGATATTCTTGCAGCTTTTAGAATGACACCACAATCAG
GTGTTCCATCCGAAGAAGCTGGTGCAGCAGTAGCTGCAGAATCTTCAACAGGAACTTGGACAACAGTTTGGACAGATGGA
CTTACAAATCTAGATAAATATAAAGGACGCTGTTACGATATTGAACCTGTTGCTGGAGAAGACAATCAATATATTGCCTA
TGTTGCATATCCAATTGATCTTTTTGAAGAAGGTTCTGTAACAAATTTATTTACTTCAATTGTTGGAAACGTATTTGGAT
TTAAAGCGTTGAGAGCGTTACGTTTAGAAGATTTGCGTATACCTCCAGCATATATTAAAACATTTCAAGGCCCACCGCAT
GGAATTGAAGTGGAACGTGATAAACTTAATAAATATGGGCGTCCTCTTTTAGGTTGTACAATTAAACCAAAATTAGGACT
TTCAGCAAAAAATTATGGACGTGCTGTTTATGAATGTCTACGTGGTGGACTTGATTTTACAAAAGATGATGAAAACGTGA
A

846 Thuridilla livida conB

>846_Thuliv_rbcL_conBC579620
TCGTTTAACATACTACACACCAGATTATCAAGTATTAGATACAGATATTCTTGCAGCTTTTAGAATGACACCGCAACCTG
GTGTTCCTTCGGAAGAAGCGGGTGCTGCGGTAGCAGCAGAATCTTCAACTGGAACTTGGACAACAGTGTGGACGGATGGA
CTCACTAATTTAGATAAATATAAAGGACGTTGTTATGATATTGAACCGGTTGCTGGTGAAGATAATCAATATATTGCTTA
TGTAGCTTATCCTCTAGATCTTTTTGAAGAAGGTTCTGTAACGAATTTATTTACTTCAATTGTTGGTAATGTTTTTGGAT
TTAAAGCATTAAGAGCCTTACGTCTTGAAGATTTACGAATTCCTCCTTCGTATACTAAATCATTTTTTGGACCACCAAAT
GGAATTCAAGTAGAACGTGATAAACTTAATAAATATGGTCGTCCTTTTTTAGGATGTACTATTAAACCAAAATTAGGTCT
TTCTGCTAAAAATTATGGACGTGCTTGTTATGRAGGTTTACGCGGTGGTTTAGACTTTACAAAAGATGATGAAAACGTAA
>846_Thuliv_rbcL_A
TCGTTTAACATACTACACACCAGATTATCAAGTATTAGATACAGATATTCTTGCAGCTTTTAGAATGACACCGCAACCTG
GTGTTCCTTCGGAAGAAGCGGGTGCTGCGGTAGCAGCAGAATCTTCAACTGGAACTTGGACAACAGTGTGGACGGATGGA
CTCACTAATTTAGATAAATATAAAGGACGTTGTTATGATATTGAACCGGTTGCTGGTGAAGATAATCAATATATTGCTTA
TGTAGCTTATCCTCTAGATCTTTTTGAAGAAGGTTCTGTAACGAATTTATTTACTTCAATTGTTGGTAATGTTTTTGGAT
TTAAAGCATTAAGAGCCTTACGTCTTGAAGATTTACGAATTCCTCCTTCGTATACTAAATCATTTTTTGGACCACCAAAT
GGAATTCAAGTAGAACGTGATAAACTTAATAAATATGGTCGTCCTTTTTTAGGATGTACTATTAAACCAAAATTAGGTCT
TTCTGCTAAAAATTATGGACGTGCTTGTTATGAAGGTTTACGCGGTGGTTTAGACTTTACAAAAGATGATGAAAACGTAA
>846_Thuliv_rbcL_B
TCGTTTAACATACTACACACCAGATTATCAAGTATTAGATACAGATATTCTTGCAGCTTTTAGAATGACACCGCAACCTG
GTGTTCCTTCGGAAGAAGCGGGTGCTGCGGTAGCAGCAGAATCTTCAACTGGAACTTGGACAACAGTGTGGACGGATGGA
CTCACTAATTTAGATAAATATAAAGGACGTTGTTATGATATTGAACCGGTTGCTGGTGAAGATAATCAATATATTGCTTA
TGTAGCTTATCCTCTAGATCTTTTTGAAGAAGGTTCTGTAACGAATTTATTTACTTCAATTGTTGGTAATGTTTTTGGAT
TTAAAGCATTAAGAGCCTTACGTCTTGAAGATTTACGAATTCCTCCTTCGTATACTAAATCATTTTTTGGACCACCAAAT
GGAATTCAAGTAGAACGTGATAAACTTAATAAATATGGTCGTCCTTTTTTAGGATGTACTATTAAACCAAAATTAGGTCT
TTCTGCTAAAAATTATGGACGTGCTTGTTATGGAGGTTTACGCGGTGGTTTAGACTTTACAAAAGATGATGAAAACGTAA
>846_Thuliv_rbcL_I
TCGTTTAACATACTACACACCAGATTATCAAGTATTAGATACAGATATTCTTGCAGCTTTTAGAATGACACCGCAACCTG
GTGTTCCTTCGGAAGAAGCGGGTGCTGCGGTAGCAGCAGAATCTTCAACTGGAACTTGGACAACAGTGTGGACGGATGGA
CTCACTAATTTAGATAAATATAAAGGACGTTGTTATGATATTGAACCGGTTGCTGGTGAAGATAATCAATATATTGCTTA
TGTAGCTTATCCTCTAGATCTTTTTGAAGAAGGTTCTGTAACGAATTTATTTACTTCAATTGTTGGTAATGTTTTTGGAT
TTAAAGCATTAAGAGCCTTACGTCTTGAAGATTTACGAATTCCTCCTTCGTATACTAAATCATTTTTTGGACCACCAAAT
GGAATTCAAGTAGAACGTGATAAACTTAATAAATATGGTCGTCCTTTTTTAGGATGTACTATTAAACCAAAATTAGGTCT
TTCTGCTAAAAATTATGGACGTGCTTGTTATGAAGGTTTACGCGGTGGTTTAGACTTTACAAAAGATGATGAAAACGTAA
